# Supplementary material for: Phenotypic Responses of Differentiated Asthmatic Human Airway Epithelial Cultures to Rhinovirus
Source: PLoS One. 2015 Feb 23;10(2):e0118286. doi: 10.1371/journal.pone.0118286 (PMC4338293; doi:10.1371/journal.pone.0118286)
Supplement: S1 Dataset — (XLSX) [file pone.0118286.s003.xlsx]

## Sheet: Viral responsive gene list
rsq_symbol	Pval (Pearson Correlation)	Q-value	ViralEffect	s12A24HRV	s14A24HRV	s28A24HRV	s18A24HRV	s15A24HRV	s26A24HRV	s28A24Veh	s12A24Veh	s26A24Veh	s15A24Veh	s18A24Veh	s14A24Veh	s30N24HRV	s23N24HRV	s20N24HRV	s11N24HRV	s22N24HRV	s21N24HRV	s21N24Veh	s23N24Veh	s20N24Veh	s22N24Veh	s11N24Veh	s30N24Veh
IL28B	6.66134e-16	3.56932e-12	Up	1.71497	1.69577	1.64972	1.83377	2.12623	1.71938	0	0	0	0	0	0	1.85732	1.8788	1.6285	1.47842	1.66103	1.23449	0	0	0	0	0	0
CCL5	2.63123e-14	4.07044e-11	Up	2.08264	2.1128	2.21821	2.13954	2.59086	1.99959	0.347786	0.56651	0.543071	0.471877	0.519151	0.452746	2.1726	2.3557	1.86722	1.81319	2.15496	1.77519	0.60884	0.630337	0.615652	0.544263	0.49689	0.613313
SP100	2.33147e-14	3.97516e-11	Up	1.77876	1.74619	1.88855	1.7947	1.94831	1.81982	1.1066	1.13953	1.08596	1.20315	1.23117	1.09665	1.72573	1.85622	1.70484	1.81011	1.71447	1.77404	1.18096	1.16408	0.971634	1.11418	1.16967	1.2264
LIFR	7.99361e-15	1.65722e-11	Up	1.16772	1.20584	1.23218	1.14825	1.23977	1.09307	0.308783	0.360862	0.318442	0.267784	0.38668	0.305048	1.14495	1.26961	1.04003	1.0513	0.984302	0.925628	0.380854	0.364374	0.312998	0.25634	0.209317	0.286921
WARS	1.30451e-13	1.46853e-10	Up	3.17368	3.04039	3.10054	3.05381	3.24951	3.15365	1.82021	1.84581	1.87733	1.85589	2.08731	1.83116	2.92216	3.19603	2.87788	2.92906	2.90845	2.68197	1.83084	1.72201	1.86109	1.81662	1.67781	1.98702
XRN1	3.73923e-13	3.77849e-10	Up	1.46146	1.4102	1.48476	1.3836	1.51394	1.37642	0.927973	0.942935	0.816847	0.880587	0.949892	0.774637	1.32015	1.43785	1.36479	1.42801	1.28995	1.29094	0.8265	0.837396	0.803884	0.868526	1.00096	0.900133
OASL	3.33067e-16	2.67095e-12	Up	2.69125	2.5045	2.65098	2.56059	2.73882	2.60676	0.543364	0.666394	0.429454	0.720783	0.792716	0.626779	2.55282	2.71531	2.40781	2.45651	2.3816	2.25041	0.711798	0.539161	0.266557	0.430504	0.334377	0.831516
IFIH1	4.55191e-15	1.06768e-11	Up	2.12853	2.01267	2.12329	2.12501	2.23744	2.15091	0.464761	0.856817	0.766961	0.742554	1.03993	0.684529	2.05279	2.25454	2.01491	2.08763	1.90655	1.85906	0.696532	0.803773	0.889796	0.740804	0.72561	0.809736
ADAR	6.86007e-13	5.57144e-10	Up	2.24175	2.21541	2.20167	2.20438	2.27027	2.18566	1.79123	1.73804	1.70537	1.80882	1.80749	1.77371	2.11407	2.2264	2.12391	2.15936	2.17368	2.05721	1.68183	1.7807	1.64678	1.72455	1.7815	1.81759
ZBP1	2.88658e-15	7.84549e-12	Up	1.45168	1.40437	1.44976	1.50622	1.46433	1.44835	0	0.196191	0	0	0.148728	0.143156	1.23975	1.51714	1.35263	1.07449	1.19472	1.20243	0.217822	0	0.221399	0	0	0
IL29	1.9984e-15	7.63125e-12	Up	2.18625	2.1211	2.16653	1.96222	2.52843	2.05657	0	0	0.387471	0	0	0	2.07597	2.22247	1.80289	1.77326	2.11379	1.73001	0	0	0	0	0	0
IL28A	1.11022e-16	1.7529e-12	Up	2.14641	2.08506	2.00421	2.06278	2.39814	1.99348	0.376384	0	0	0	0	0	2.19238	2.23196	1.96662	1.90258	2.038	1.59427	0	0	0	0	0	0
IFIT2	1.11022e-16	1.7529e-12	Up	2.9476	2.77686	2.89325	2.87176	2.93155	2.82151	0.500482	0.799877	0.440745	0.402246	1.07851	0.555366	2.72968	2.96066	2.71806	2.79025	2.7256	2.60299	0.726233	0.446338	0.65626	0.595814	0.765892	0.879382
DDX58	1.88738e-15	7.63125e-12	Up	2.27263	2.09662	2.18553	2.13916	2.33262	1.91235	0.550493	0.769856	0.384715	0.706204	0.868665	0.607959	2.05046	2.30462	2.05425	2.09572	2.01077	1.95597	0.710959	0.720049	0.744442	0.709111	0.508488	0.866626
CXCL11	6.55032e-15	1.48128e-11	Up	2.72006	2.57963	2.70223	2.67067	2.76731	2.74635	0	0	0.246955	0.205094	0.442616	0	2.46696	2.98212	2.35165	2.59024	2.38611	2.06559	0.459794	0	0.387675	0.215022	0	0.489598
MX2	2.44249e-15	7.84549e-12	Up	2.6474	2.59963	2.67766	2.59063	2.69421	2.66378	1.09521	1.47308	0.96981	1.15509	1.47079	1.15212	2.42486	2.67731	2.47597	2.55446	2.52863	2.44832	1.17083	1.31334	1.20121	1.12033	1.1898	1.34715
CXCL10	9.54792e-15	1.89276e-11	Up	3.38247	3.27112	3.42202	3.19786	3.42416	3.34918	0.149972	0.628287	0.302096	0	0.521613	0	2.97529	3.58059	2.88132	3.32169	3.08961	2.69483	0.349309	0.391777	0.546804	0.546784	0.725446	0.691336
ZNFX1	1.64313e-14	3.00925e-11	Up	2.28875	2.2432	2.18624	2.19487	2.31675	2.1477	1.43609	1.42781	1.35532	1.54096	1.60765	1.5085	2.1257	2.19775	2.11676	2.07106	2.11583	2.0674	1.47996	1.52254	1.49455	1.53358	1.36935	1.58197
CD274	1.70686e-12	1.24345e-09	Up	1.39727	1.37251	1.43865	1.35229	1.54315	1.28024	0.189894	0.23554	0	0.527574	0.553254	0.435069	1.35366	1.59633	1.31992	1.31512	1.21636	1.16511	0.588186	0.295319	0.264447	0.264434	0.331905	0.556486
ZFP36	9.97114e-12	5.04033e-09	Up	2.1282	2.13979	2.12378	2.05257	2.26112	2.11746	1.63106	1.65483	1.66152	1.7942	1.78661	1.66801	2.00265	2.14086	1.97937	2.02961	2.06099	2.12737	1.65604	1.6609	1.68916	1.66483	1.66749	1.67415
TRIM5	6.37268e-14	7.88947e-11	Up	1.54889	1.63099	1.54331	1.53889	1.66381	1.67801	0.867008	0.91716	0.898077	0.87546	0.975034	0.842581	1.57872	1.63994	1.5119	1.55768	1.60735	1.49581	0.882361	0.77173	0.812743	0.71838	1.08422	0.990841
HERC6	5.13367e-13	4.54139e-10	Up	2.30447	2.17313	2.30634	2.20639	2.32802	2.24063	1.14508	1.40966	1.00696	1.21582	1.49576	1.24947	2.10251	2.33208	2.14627	2.27638	2.13976	2.11598	1.22841	1.19688	0.960333	1.06338	1.3663	1.44622
DDX60L	0	1.27072e-12	Up	1.8689	1.84015	1.90839	1.8243	2.02325	1.78374	0.567903	0.701858	0.436854	0.627096	0.71189	0.582635	1.79816	1.84915	1.89715	1.84873	1.75665	1.94313	0.74819	0.486051	0.396048	0.537006	0.779321	0.796596
OAS3	2.77556e-15	7.84549e-12	Up	2.46667	2.50993	2.42125	2.41074	2.53858	2.45224	1.08341	1.35591	1.11283	1.27506	1.55239	1.24745	2.32421	2.45288	2.32593	2.33053	2.32838	2.28422	1.24946	1.23788	1.195	1.15678	1.03009	1.43724
C19orf66	1.21014e-14	2.30768e-11	Up	1.83526	1.78386	1.9222	1.69836	1.81643	1.92247	0.720876	0.957903	0.865753	0.866904	0.84498	0.867559	1.7008	1.7976	1.61037	1.71635	1.72342	1.70872	0.867865	0.97324	0.756027	0.79965	0.950337	0.936086
SAMD9	2.66454e-15	7.84549e-12	Up	2.35981	2.25277	2.43245	2.22994	2.3702	2.40695	1.26882	1.33536	1.26805	1.18721	1.4906	1.27017	2.22425	2.38077	2.304	2.32877	2.06099	2.25472	1.21098	1.11813	1.28007	1.2387	1.36189	1.3629
PRIC285	1.77636e-15	7.63125e-12	Up	1.85214	1.70701	1.76173	1.91911	1.96437	1.73112	0.560032	0.831185	0.68871	0.734058	0.934569	0.59183	1.7664	1.78911	1.71457	1.56985	1.69556	1.69983	0.789003	0.640405	0.763108	0.648825	0.463196	0.80456
KIAA0226	3.91087e-12	2.36266e-09	Up	1.4842	1.4244	1.3678	1.39532	1.51103	1.43506	0.916869	0.818395	0.860444	0.920145	1.03241	0.929543	1.38155	1.42574	1.29414	1.25926	1.32291	1.30024	0.781727	0.975972	0.912374	0.971638	0.906072	0.92285
SAMD9L	2.22045e-16	2.43027e-12	Up	2.04372	2.05667	2.0175	1.9294	2.09477	2.06319	0.464728	0.773554	0.704345	0.616315	0.857056	0.793963	1.93031	2.05182	1.93947	2.03661	1.91991	1.91589	0.663887	0.722917	0.690607	0.822147	0.786803	0.868897
HERC5	3.44169e-14	4.86582e-11	Up	1.60154	1.28812	1.63684	1.49463	1.56318	1.61614	0.332472	0.244283	0	0.26203	0.418291	0.249042	1.47597	1.56265	1.33567	1.60571	1.43256	1.43558	0.26977	0.098746	0	0.273951	0.551034	0.421067
N4BP1	2.27231e-10	7.45467e-08	Up	1.54417	1.5262	1.5809	1.50801	1.70635	1.48746	1.13963	0.985755	1.01857	1.11652	1.07956	1.12008	1.35577	1.59378	1.43774	1.41275	1.42777	1.37747	1.01554	1.12809	0.971538	1.03831	1.08725	1.11172
NT5C3	4.28546e-14	5.4479e-11	Up	1.80605	1.71285	1.72192	1.71707	1.89396	1.85304	0.846626	0.877035	0.737788	0.847321	0.971388	0.976123	1.66767	1.83349	1.74852	1.78255	1.56001	1.55893	0.812318	0.818333	1.00904	0.96733	0.773199	0.872804
CEACAM1	4.30767e-13	3.95158e-10	Up	2.33583	2.24477	2.24124	2.16035	2.25156	2.12708	1.37145	1.27191	0.980581	1.27338	1.49374	1.23289	2.12866	2.24615	2.14506	2.09812	2.06232	2.0802	1.4063	1.24128	0.999607	0.989943	1.31819	1.41336
STAT2	3.9857e-14	5.33023e-11	Up	2.04581	1.99012	2.0196	1.96366	2.01544	2.10493	1.30864	1.26538	1.33201	1.2726	1.36784	1.32943	1.934	2.10092	1.90317	1.94086	1.81809	1.95683	1.29837	1.39722	1.24054	1.26909	1.19567	1.37406
APOL6	2.4869e-14	3.97516e-11	Up	1.82899	1.78046	1.78828	1.68861	1.79788	1.76508	1.16446	1.03918	1.07652	1.14057	1.30094	1.19512	1.62446	1.7558	1.71434	1.76461	1.71995	1.71275	1.15703	1.12093	1.04358	1.06306	1.19297	1.103
IFIT1	4.44089e-16	2.8757e-12	Up	2.82763	2.76874	2.83754	2.83701	2.85416	2.89427	1.05119	1.2103	0.964534	0.873617	1.27255	1.00869	2.76988	2.95712	2.75897	2.80984	2.64312	2.64402	1.19149	0.684141	1.02058	0.732284	0.890547	1.37146
TRIM22	3.01092e-13	3.14256e-10	Up	2.29728	2.2813	2.25063	2.19096	2.29294	2.30442	1.40762	1.40025	1.33465	1.368	1.59482	1.54977	2.10149	2.35851	2.08584	2.26924	2.16233	2.11185	1.44773	1.31779	1.22186	1.37496	1.24737	1.35717
FGD2	7.49467e-12	3.99216e-09	Up	1.37313	1.19408	1.29087	1.24088	1.38259	1.24734	0	0.363462	0.257648	0.0642972	0.210643	0.113404	1.17899	1.41415	1.16194	0.795672	1.21151	0.849549	0.300036	0.11231	0	0.304542	0	0
RSAD2	4.44089e-16	2.79965e-12	Up	2.48605	2.44043	2.53124	2.42465	2.48901	2.51162	0.387564	0.799148	0.492277	0.506996	1.12865	0.448854	2.38937	2.50015	2.47041	2.42949	2.31202	2.32289	0.707533	0.518895	0.905758	0.744479	0.691876	0.923353
IFIT3	3.66374e-15	9.20004e-12	Up	2.88672	2.77891	2.86017	2.80517	2.87787	2.80751	0.76037	1.27794	1.02789	0.788218	1.46965	0.946089	2.66774	2.91895	2.69259	2.77754	2.68905	2.56332	0.925483	0.885955	1.14724	0.97717	0.833024	1.33635
OAS2	7.88258e-15	1.65722e-11	Up	2.66395	2.64743	2.61629	2.63786	2.67977	2.69649	1.49293	1.68943	1.40674	1.39296	1.76101	1.62177	2.50336	2.70341	2.61988	2.65413	2.60893	2.57067	1.61605	1.48176	1.55888	1.49306	1.68281	1.84986
TNFSF10	4.28546e-14	5.4479e-11	Up	2.7819	2.70891	2.82595	2.75404	2.76822	2.84595	1.76927	1.84124	1.88515	1.64386	1.80958	1.62263	2.66561	2.87971	2.71088	2.77237	2.55339	2.53906	1.74289	1.72612	1.42731	1.50733	1.55915	1.65325
LAMP3	4.33187e-12	2.58547e-09	Up	2.34949	2.45523	2.29406	2.21007	2.37232	2.39123	1.2996	1.344	1.20268	1.49079	1.46055	1.59788	2.10672	2.36824	2.07956	2.29197	2.27008	2.06155	1.3867	1.39216	1.08333	1.31396	1.34697	1.42219
GBP4	5.55112e-16	3.34605e-12	Up	2.1832	2.08972	2.13899	1.98901	2.06417	2.10893	0.84493	0.716551	0.580051	0.48442	0.650434	0.697441	1.90933	2.14609	1.9023	2.07638	1.93636	1.89387	0.671214	0.576546	0.616985	0.700596	0.460986	0.682963
TNFSF13B	3.04534e-13	3.14256e-10	Up	1.24105	1.3829	1.29158	1.14515	1.18647	1.37782	0.139366	0	0.164634	0	0.233137	0	1.11951	1.40972	1.11576	1.44911	1.09201	0.85019	0	0	0	0	0.253235	0
MX1	3.69704e-14	5.08686e-11	Up	2.87317	2.75888	2.81429	2.83099	2.8138	2.89417	1.30107	1.69316	1.32746	1.37926	1.75401	1.47786	2.7398	2.92763	2.70738	2.7475	2.6247	2.63796	1.58621	1.26787	1.42561	1.25393	1.2016	1.80968
RASGRP3	5.73493e-11	2.2023e-08	Up	0.746423	0.861664	0.866459	0.928156	0.947397	1.00226	0.265715	0.191427	0.180119	0.281358	0.144932	0.195374	0.874777	0.950232	0.798705	0.82534	0.699557	0.558763	0.354776	0.138173	0.216162	0.155325	0.49084	0.255397
PDCD1LG2	4.87408e-10	1.46335e-07	Up	0.981895	1.00411	0.753497	0.892577	1.12575	1.06541	0.151856	0	0.178959	0.302058	0.410296	0.138542	0.863374	1.07468	0.785852	0.865238	0.768854	0.669353	0.352867	0	0.214822	0	0.273165	0.34071
OAS1	2.70894e-14	4.07044e-11	Up	2.73688	2.55345	2.69189	2.7701	2.69773	2.87114	1.32149	1.67273	1.33519	1.39977	1.73558	1.31854	2.64405	2.8621	2.67601	2.60131	2.62311	2.60322	1.58139	1.39154	1.57441	1.40929	1.27957	1.75557
DTX3L	2.31737e-12	1.55131e-09	Up	1.85984	1.90615	1.92269	1.77978	1.98773	1.82379	1.35882	1.21579	1.11298	1.39808	1.41157	1.29023	1.703	1.85319	1.76325	1.84806	1.75187	1.72893	1.19264	1.27863	1.2812	1.26143	1.16928	1.28207
PARP14	0	1.27072e-12	Up	2.08076	2.06145	2.14034	2.01315	2.13896	2.04347	1.44664	1.43848	1.40036	1.40771	1.60669	1.42715	2.02477	2.05158	2.16933	2.06498	2.05493	2.01737	1.41585	1.47644	1.44061	1.51001	1.45726	1.54698
MYD88	4.58522e-13	4.12999e-10	Up	2.33883	2.2593	2.31216	2.22809	2.32437	2.31913	1.69678	1.73569	1.59134	1.67331	1.74941	1.73906	2.22035	2.31712	2.24012	2.20393	2.23018	2.18894	1.60054	1.74423	1.40474	1.64937	1.59276	1.78216
SP110	1.98097e-12	1.38216e-09	Up	2.07797	2.14033	2.09753	1.9017	2.06672	2.05091	1.26443	1.06122	0.870667	1.3038	1.26535	1.13431	1.90947	2.00008	1.87435	1.98488	1.98881	1.93047	1.03917	1.22481	0.927621	1.19672	1.42721	1.18902
TRIM25	8.471e-13	6.76869e-10	Up	1.84783	1.81007	1.86117	1.81345	1.82136	1.84976	1.17121	1.25536	1.19602	1.09412	1.40207	1.00751	1.81224	1.91483	1.72686	1.7905	1.752	1.6777	1.12284	1.23336	1.04539	1.02926	1.04318	1.2723
RNF213	1.39999e-13	1.54092e-10	Up	2.05801	1.82786	1.95542	1.95705	2.0825	1.82373	0.995208	1.0985	0.974519	1.0597	1.2684	0.81865	1.93147	1.83487	1.85287	1.6942	1.7459	1.77504	1.15351	1.10567	1.06915	0.985351	0.757785	1.13226
PARP9	1.34637e-12	1.00825e-09	Up	1.89728	1.93326	1.93403	1.81276	1.88325	1.91688	1.23608	1.14288	1.11583	1.2138	1.24966	1.27032	1.72952	1.91806	1.85501	1.91043	1.83785	1.79168	1.21421	1.24345	0.935593	1.09783	1.42628	1.24176
IL1RN	7.12286e-12	3.83533e-09	Up	2.78569	2.71247	2.73423	2.68652	2.81753	2.79618	1.92878	2.05619	1.87358	1.91524	2.21689	2.02905	2.62226	2.82095	2.69716	2.73146	2.62453	2.60107	1.9834	1.81439	2.1087	2.04244	2.11233	2.26994
IFI44L	4.06786e-13	3.87356e-10	Up	1.64283	1.71603	1.72388	1.7086	1.70566	1.79584	0.663633	0.943735	0.40999	0.820239	0.941821	0.602987	1.56525	1.77125	1.74265	1.74772	1.63257	1.71904	0.788665	0.668601	0.559605	0.453183	0.927417	0.929442
SOCS1	2.66454e-15	7.84549e-12	Up	1.52769	1.47064	1.35827	1.5237	1.44583	1.57078	0.26301	0	0.178114	0	0.408766	0	1.32083	1.46052	1.42143	1.40885	1.48543	1.25599	0.351474	0	0	0.266763	0	0
CD68	8.70404e-12	4.44517e-09	Up	2.63571	2.64466	2.51927	2.57413	2.66716	2.67142	1.92003	1.91715	1.98158	1.85961	1.88447	1.9592	2.46942	2.69751	2.36046	2.5974	2.60441	2.45734	1.89831	2.05526	1.8322	2.04611	1.93079	1.9442
NUB1	1.28653e-12	9.80528e-10	Up	1.98304	2.01687	2.00614	1.97049	2.01388	2.05492	1.07181	1.04167	1.15679	1.16343	1.25521	1.16262	1.90243	2.03157	1.75402	1.84077	1.92069	1.72031	1.26381	1.17075	1.1569	1.31004	0.936547	1.27708
ETV7	2.12053e-14	3.74593e-11	Up	1.52646	1.42114	1.53408	1.4777	1.43231	1.48478	0	0.136312	0.374476	0	0.365205	0.302854	1.45157	1.57946	1.25847	1.47979	1.48567	1.20913	0.152446	0.175712	0.269202	0.196566	0.200722	0.495746
TNF	4.98547e-11	1.94465e-08	Up	1.24834	1.18232	1.29229	1.19856	1.75142	1.23368	0	0.254353	0	0.33536	0.19574	0	1.37696	1.32137	0.944998	1.11281	1.35316	0.907953	0.571029	0.317407	0.284903	0.208985	0	0.197371
GMPR	2.83107e-14	4.11791e-11	Up	1.86849	1.66347	1.64562	1.85512	1.88428	1.69773	0.727748	0.440003	0.536766	0.215225	0.54521	0.44703	1.78773	1.81827	1.47688	1.68535	1.59635	1.56967	0.602176	0.339714	0.483254	0.225528	0.130146	0.35557
ZNF618	2.46935e-11	1.04553e-08	Up	0.963262	1.10242	1.05153	0.968714	0.951632	0.890138	0.323918	0.157305	0.273592	0.396138	0.331355	0.396592	0.901786	1.04573	0.703856	0.805768	0.899051	0.834453	0.382107	0.348292	0.0679708	0.30459	0.357012	0.3837
EIF2AK2	2.43139e-14	3.97516e-11	Up	1.80537	1.83346	1.89145	1.75859	1.81151	1.82103	1.2033	1.01257	1.0952	1.267	1.3072	1.1532	1.72886	1.78844	1.71446	1.8157	1.72813	1.73846	1.01633	1.21356	1.17136	1.03406	1.14577	1.23789
TLR3	8.28027e-12	4.31778e-09	Up	1.55098	1.55429	1.45784	1.5517	1.60062	1.6992	0.737966	1.02379	0.86045	0.784347	0.92743	0.832232	1.47046	1.64735	1.36162	1.62488	1.44369	1.40543	0.886083	0.669737	0.724467	0.85987	0.740543	0.976848
NLRC5	4.14446e-13	3.87356e-10	Up	1.42806	1.24257	1.47545	1.42695	1.47895	1.43201	0.371276	0.472901	0.407314	0.374624	0.655527	0.370632	1.39138	1.42442	1.30824	1.15022	1.17287	1.18044	0.540668	0.300959	0.282853	0.486489	0	0.486451
ZFYVE26	5.89306e-13	4.86593e-10	Up	1.57478	1.44958	1.49527	1.45252	1.56946	1.51508	0.944176	0.876451	0.766629	0.902045	1.02839	0.854374	1.42878	1.45276	1.38615	1.34756	1.34667	1.41492	0.806469	0.981893	0.819382	0.893386	0.65338	0.883638
PTGS2	9.10136e-09	1.54936e-06	Up	1.72767	1.48478	1.87878	1.60496	2.14637	1.51714	0.834984	0.734207	0.870939	0.937237	0.989043	0.922111	1.59565	2.02755	1.43186	1.52114	1.52469	1.37375	0.848359	0.957856	0.737439	1.00174	0.81427	1.01596
ENDOD1	1.29498e-11	6.22822e-09	Up	1.5761	1.47324	1.45734	1.32058	1.57446	1.39766	0.833983	0.891855	0.767946	0.736558	0.789857	0.807596	1.31442	1.49326	1.43872	1.54109	1.19865	1.29565	0.853442	0.927777	0.808898	0.898913	0.896566	0.85977
TNFAIP3	3.88852e-11	1.55346e-08	Up	1.9991	2.04017	2.1281	1.98386	2.32485	1.92125	1.30614	1.2302	1.27619	1.47656	1.44943	1.3688	2.0136	2.12633	1.92836	1.84619	1.9965	1.84117	1.4841	1.28538	1.33661	1.3469	1.12267	1.54023
IFI6	4.18378e-11	1.65805e-08	Up	3.25251	3.3132	3.1801	3.20174	3.27583	3.28413	2.34571	2.35228	2.09448	2.40407	2.63156	2.60757	2.97384	3.27493	3.05669	3.18177	3.19673	3.12318	2.46504	2.26202	2.03724	2.25602	2.45449	2.44563
DUSP5	2.02306e-10	6.77149e-08	Up	2.04928	1.93359	2.01201	2.03884	2.2148	2.01952	1.18518	1.46141	1.3194	1.30713	1.61034	1.29932	2.08571	2.10639	1.89115	1.97968	1.8948	1.84791	1.51666	1.14264	1.29771	1.31078	1.3587	1.65095
NUPR1	6.97845e-11	2.65922e-08	Up	3.13583	3.02292	2.93009	2.94254	3.13868	3.13274	2.10281	2.22391	2.2451	2.19568	2.21917	2.1681	2.83735	2.94207	2.59847	2.80214	2.9407	2.72946	2.08411	2.01699	1.97785	2.25719	1.92987	2.10175
PPM1K	8.55982e-14	1.00917e-10	Up	1.09597	1.05726	0.990739	1.02648	1.12137	0.986939	0.10439	0.233877	0.124183	0.281734	0.594836	0.172553	1.24876	1.11663	1.11301	1.17951	1.02759	1.00574	0.206903	0.236471	0.150876	0.191399	0.384015	0.486036
ZC3HAV1	1.36369e-12	1.00825e-09	Up	1.81056	1.70469	1.80325	1.62463	1.76637	1.61355	1.21523	1.09224	1.13642	1.28129	1.2767	1.17869	1.64871	1.69625	1.67027	1.69556	1.67263	1.63934	1.06613	1.25522	1.01542	1.2097	1.24829	1.28246
TRANK1	3.66374e-15	9.20004e-12	Up	1.69168	1.58527	1.51052	1.61618	1.7094	1.53045	0.494278	0.697831	0.638201	0.571768	0.677293	0.422304	1.56992	1.52007	1.61616	1.48678	1.42158	1.43689	0.702588	0.557577	0.649664	0.538592	0.256893	0.802795
TRIB2	3.28112e-11	1.3545e-08	Up	1.53988	1.53424	1.55735	1.59272	1.75961	1.50064	0.877604	0.717709	0.917655	0.961753	1.07902	0.796303	1.49146	1.73584	1.46728	1.40596	1.46862	1.40361	0.812984	0.777768	0.796948	0.857396	0.531713	0.997005
UBE2L6	3.16236e-12	1.98299e-09	Up	2.57545	2.53914	2.43329	2.39208	2.47077	2.55331	1.68264	1.68433	1.6415	1.57627	1.82783	1.66627	2.31647	2.52346	2.3017	2.33175	2.47013	2.23819	1.49132	1.71743	1.5128	1.4171	1.39545	1.69749
PML	3.71991e-12	2.275e-09	Up	2.11534	2.13771	2.12531	2.14682	2.18311	2.18702	1.33635	1.25446	1.3579	1.3249	1.39818	1.29889	1.95917	2.23327	1.92965	1.90338	2.07329	1.97727	1.36786	1.32344	1.16664	1.21917	0.902828	1.34589
PLAUR	3.83409e-11	1.54417e-08	Up	2.04539	2.01484	2.06733	2.03236	2.30968	1.92625	1.01485	1.23253	0.984035	1.33717	1.37474	1.12848	2.09673	2.16927	1.92217	1.78381	1.99545	1.84663	1.2755	1.23837	1.18442	1.26506	0.849367	1.47342
TOR1B	1.59428e-13	1.71744e-10	Up	1.74311	1.62856	1.62222	1.71492	1.67127	1.74577	0.981112	1.00439	0.985321	1.0544	0.995965	0.91412	1.66685	1.79307	1.63889	1.6085	1.64269	1.6127	0.81046	0.716951	0.944932	0.906601	0.746629	1.14012
NCOA7	6.48902e-09	1.1607e-06	Up	1.86788	1.8198	1.94245	1.92486	2.08353	1.81718	1.27297	1.2459	1.23949	1.30353	1.48827	1.27263	1.6715	2.05791	1.57538	1.78383	1.76641	1.64646	1.19839	1.39879	1.15983	1.25874	1.06652	1.25842
GBP5	9.46687e-13	7.32729e-10	Up	1.88028	1.8124	1.76396	1.80955	1.91401	2.05696	0.827807	0.630325	1.01717	0.649957	0.744992	0.899214	1.69507	1.88435	1.70143	1.70992	1.62364	1.57484	0.806586	0.935851	0.801337	0.894934	0.654761	0.907761
CXCL9	5.99593e-10	1.70705e-07	Up	2.02986	1.85149	2.06982	1.6269	1.94696	1.96538	0	0.31054	0	0	0	0.132582	1.14803	2.15577	0.840784	2.07924	1.53014	1.40002	0	0.13133	0	0.147768	0	0.139028
LAG3	6.71119e-10	1.83679e-07	Up	0.877691	1.33438	1.08044	1.04221	1.19374	1.05787	0.304206	0	0	0.172343	0	0.162991	0.899961	1.25504	0.574173	0.753711	1.1282	0.672761	0	0	0	0.180995	0.184888	0
DDX60	3.81362e-13	3.77849e-10	Up	1.75853	1.57331	1.75299	1.82193	1.77666	1.73206	0.618372	0.74628	0.867369	0.48733	1.05546	0.700899	1.67615	1.8837	1.73497	1.76407	1.54484	1.66493	0.842844	0.627522	0.633277	0.588282	0.512775	0.988464
IFI35	1.86806e-12	1.32199e-09	Up	2.28068	2.26436	2.18938	2.22667	2.2868	2.25913	1.20033	1.15177	0.894879	1.01094	1.15227	0.98467	2.07011	2.36109	1.94508	2.09563	2.16638	1.9637	1.09436	1.10612	0.922632	1.09555	0.428219	1.03771
RBM11	2.21692e-11	9.71873e-09	Up	0.859845	0.59084	0.695237	0.52575	0.826102	0.60887	0	0	0	0	0	0	0.57683	0.484091	0.646951	0.5229	0.702171	0.324497	0	0	0	0	0.184737	0
IFNB1	5.2891e-13	4.59626e-10	Up	0.494136	0.813694	0.80454	0.903075	0.642269	0.592507	0	0	0	0	0	0	0.774268	0.817293	0.770898	0.412466	0.596934	0.441053	0	0	0	0	0	0
SERPINB9	1.71038e-09	4.03471e-07	Up	0.966692	1.04683	1.28831	1.2671	1.21847	1.07955	0.431407	0.439953	0.308706	0.491206	0.610547	0.383326	1.29985	1.45467	0.957499	1.11865	1.03432	0.970432	0.526863	0.435407	0.241211	0.585084	0.704596	0.711624
BATF2	5.51337e-13	4.70871e-10	Up	1.96327	1.99951	1.88738	1.98092	1.97621	2.01863	0.526677	0.644642	0.479252	0.620736	0.752713	0.663275	1.79986	1.9365	1.73632	1.70789	1.90798	1.67456	0.907162	0.264597	0.500664	0.343187	0	0.848301
STAT1	4.05675e-13	3.87356e-10	Up	2.35124	2.30204	2.31274	2.3951	2.35346	2.42441	1.28442	1.5528	1.34424	1.20852	1.62522	1.37444	2.26852	2.46678	2.32031	2.39845	2.18619	2.26546	1.44678	1.26353	1.52336	1.16052	1.16384	1.66955
TMEM171	6.44597e-10	1.79394e-07	Up	1.70499	1.85646	1.88282	1.62191	1.93663	1.71379	0.698745	0.617935	0.593493	0.748623	0.641283	0.779868	1.4441	1.81093	1.48864	1.47598	1.66338	1.38681	0.53074	0.7209	0	0.961305	0.835941	0.744357
C1orf38	7.10465e-12	3.83533e-09	Up	1.57794	1.41629	1.46527	1.49156	1.40312	1.55955	0.395642	0.536563	0.448904	0.62448	0.794851	0.222024	1.48432	1.47984	1.39683	1.39722	1.38841	1.42818	0.944087	0.633487	0.551094	0.758537	0.738092	0.718635
APOBEC3A	2.5332e-12	1.6732e-09	Up	2.39309	2.16698	2.31104	2.38172	2.35727	2.4054	0.653662	0.670339	0.893827	0.223491	1.17088	0.353806	2.29162	2.43805	2.18481	1.96512	1.90087	2.03566	0.86316	0.210138	0.956007	0.586282	0.322175	0.969051
RNF19B	1.23306e-11	5.98853e-09	Up	1.9657	1.9706	1.96908	1.90691	1.93849	1.95554	1.4765	1.37021	1.44701	1.65356	1.46393	1.42846	1.83092	1.96856	1.86913	1.93128	1.89694	1.83269	1.3472	1.5106	1.23156	1.49005	1.37227	1.45159
IL17C	9.80454e-10	2.5563e-07	Up	1.87619	1.46484	1.99811	1.68743	2.47176	1.40681	0.728032	0.548507	0.33777	0.165434	0.570602	0.156393	1.34529	1.87603	1.46465	1.3158	1.49386	1.43315	0.236301	0.433764	0	0.393813	0	0.573884
ISG15	3.08642e-12	1.98299e-09	Up	3.03854	2.80253	2.89922	3.26533	3.13141	3.17801	1.10791	1.74286	1.03744	0.868291	1.94988	1.13356	3.085	3.23771	3.01563	2.86093	2.79635	2.8721	1.58672	0.878488	1.49824	0.846538	0.856267	1.57341
IFI16	3.52619e-11	1.43181e-08	Up	2.52014	2.55582	2.53655	2.36332	2.48723	2.52375	2.07742	1.8925	1.88901	1.97528	1.8915	2.02218	2.3371	2.48446	2.26687	2.45293	2.42188	2.40311	1.83576	1.96382	1.7579	1.92759	1.96129	1.90167
GBP1	1.7506e-12	1.25685e-09	Up	2.20727	2.16085	2.1225	2.15674	2.24598	2.17557	0.990962	1.20497	1.23479	0.711135	1.28394	1.01635	2.10849	2.24961	2.14618	2.13804	2.03322	1.96575	1.30918	0.838391	1.21678	1.1771	1.10136	1.43597
TMEM140	1.48511e-11	6.87564e-09	Up	1.43247	1.31285	1.37312	1.45954	1.3481	1.39127	0.690895	0.73952	0.565601	0.772658	0.932882	1.00897	1.44828	1.33989	1.25254	1.26363	1.34733	1.28339	0.668124	0.761234	0.639536	0.77657	0.937746	0.8876
LGALS17A	2.04647e-12	1.408e-09	Up	0.796072	1.07023	0.953879	0.918275	0.93225	1.3654	0	0	0	0	0	0	0.669977	1.23128	1.00464	1.08613	0.990374	0.947139	0	0	0	0	0	0
FAS	1.58508e-11	7.27051e-09	Up	1.2399	1.27057	1.20849	1.15327	1.16694	1.04107	0.921567	0.846908	0.738432	0.747066	0.878191	0.78617	1.25144	1.25965	1.1817	1.16232	1.12647	1.09842	0.848261	0.77032	0.667515	0.754352	0.865746	0.728899
TAP2	1.38916e-10	4.98668e-08	Up	1.80635	1.58433	1.75557	1.65023	1.73033	1.71917	0.924092	1.13838	0.976245	0.889817	1.18015	0.840083	1.61917	1.68243	1.46101	1.358	1.48717	1.56137	0.861618	0.865078	1.02269	0.866705	0.738328	1.1441
RBMS2	2.37001e-10	7.72406e-08	Up	1.64479	1.73031	1.63363	1.70155	1.717	1.58031	1.24852	1.12531	1.10779	1.34182	1.45301	1.28488	1.56139	1.71421	1.59553	1.64707	1.603	1.6007	1.27875	1.29222	1.07617	1.1986	1.18694	1.28538
ISG20	2.76079e-12	1.79951e-09	Up	2.39943	2.36127	2.42558	2.39954	2.55146	2.43608	0.969104	1.47203	1.09319	0.99911	1.25709	1.06921	2.24878	2.45729	2.25337	2.22471	2.34121	2.20536	1.48521	0.844917	1.20661	1.15344	0.629509	1.42541
DKFZp761E198	6.2199e-10	1.76069e-07	Up	1.28081	1.15115	1.16206	1.19865	1.15768	1.2679	0.819657	0.726897	0.813944	0.910974	0.93275	0.73858	1.18712	1.25132	1.15897	1.10066	1.16816	1.13226	0.857613	0.844817	0.941634	0.772814	1.00304	0.838644
TRIM14	9.68332e-11	3.55328e-08	Up	1.88476	1.89166	1.88385	1.76265	1.8858	1.9595	1.24524	1.20994	1.32368	1.28371	1.31898	1.2753	1.65473	1.84439	1.5596	1.84357	1.842	1.75429	1.25147	1.39282	1.22097	1.17974	1.21618	1.37949
LGALS9	7.13283e-11	2.6973e-08	Up	2.47034	2.57699	2.41908	2.50447	2.52734	2.47084	1.76819	1.82542	1.68157	1.94636	1.75537	1.74402	2.24299	2.46647	2.26881	2.28126	2.51829	2.24132	1.50476	1.65394	1.39112	1.69074	1.46214	1.58744
SPATS2L	3.22514e-11	1.34258e-08	Up	2.06327	2.14682	2.09173	2.02176	2.09531	2.07378	1.60015	1.57764	1.54241	1.70106	1.53153	1.71409	1.95046	2.10888	1.96621	2.01565	2.07576	1.92672	1.54073	1.6872	1.58537	1.73694	1.55947	1.56011
USP18	1.06692e-13	1.22966e-10	Up	2.15239	2.0429	2.16742	2.16061	2.23678	2.17942	0.975292	1.1673	1.09694	0.885301	1.15524	0.910445	2.14838	2.23696	2.09673	2.093	2.02168	1.97623	0.864752	0.828342	1.14343	0.879832	0.408112	1.15226
TINF2	1.01483e-11	5.07803e-09	Up	1.74082	1.6106	1.6056	1.62566	1.54027	1.67175	1.11339	1.1648	1.20845	1.25617	1.33358	1.19557	1.66366	1.66001	1.56368	1.60321	1.60174	1.57645	1.19013	1.30606	1.14722	1.18543	1.24633	1.37142
GBP1P1	1.77837e-11	8.0088e-09	Up	1.04537	1.08834	0.869467	0.827225	1.11753	1.12688	0.260123	0.317407	0	0	0	0	1.02286	0.956703	0.778431	1.00737	0.779991	0.763032	0.347945	0	0	0.151659	0	0.3359
BIRC3	9.35943e-10	2.46621e-07	Up	1.19667	1.15201	1.22524	1.17102	1.36106	1.09285	0.3212	0.43541	0.443849	0.510948	0.77346	0.58923	1.03304	1.41139	1.00029	1.25754	1.16163	1.021	0.631388	0.600062	0.50949	0.444919	0.282483	0.700451
C12orf35	4.78078e-09	9.14402e-07	Up	1.64487	1.7695	1.79931	1.78909	1.74568	1.69357	1.27098	1.11463	1.09859	1.28514	1.32553	1.32823	1.47943	1.88104	1.69312	1.68891	1.48271	1.65368	1.26647	1.24948	1.11444	1.13197	1.41217	1.13862
JAK2	4.12906e-10	1.27841e-07	Up	1.19934	1.17972	1.19698	1.04627	1.23439	1.19909	0.6664	0.545847	0.335766	0.408739	0.588515	0.375725	1.09342	1.18683	1.00377	1.20384	0.975363	1.11974	0.712487	0.267214	0.484219	0.571988	0.806779	0.449768
PARP12	8.30447e-14	1.00328e-10	Up	1.79235	1.89357	1.8532	1.84267	1.90056	1.86917	1.01326	1.01093	1.07983	1.00288	1.20033	1.03303	1.78055	1.84772	1.7411	1.81895	1.87313	1.75867	1.1914	0.98319	1.01507	0.920088	0.637386	1.14991
RNF114	1.3189e-11	6.28227e-09	Up	1.90464	1.65005	1.81145	1.86971	1.79748	1.90972	1.28276	1.09793	1.26519	1.06403	1.325	1.17945	1.73094	1.89013	1.70854	1.77695	1.76574	1.66899	1.22	1.23396	1.09871	1.26677	1.05131	1.33708
KLHDC7B	1.871e-10	6.34834e-08	Up	1.64363	1.76878	1.57942	1.83653	1.8807	1.60476	0.769305	0.894727	0.724614	0.658367	1.19127	0.865883	1.74479	1.98928	1.72431	1.37649	1.34299	1.71718	0.87794	0.964525	0.823371	0.485363	0.493015	0.839202
AIM2	1.09487e-10	3.95894e-08	Up	0.792123	0.65393	0.971391	0.815792	0.530913	0.830403	0	0	0	0	0	0	0.579563	1.07988	0.671736	0.912364	0.637574	0.475983	0	0	0	0	0	0
PHLPP2	1.37884e-09	3.39826e-07	Up	0.811016	0.532967	0.733949	0.73679	0.893664	0.63565	0.332501	0.244307	0.230621	0.283384	0.342444	0.269632	0.685547	0.697679	0.666405	0.613886	0.554399	0.558111	0.434956	0.293268	0.111629	0.310063	0.166706	0.320416
BCL2L14	2.44595e-11	1.04455e-08	Up	1.4829	1.44217	1.31503	1.34342	1.45051	1.28557	0.396056	0.691106	0.604616	0.290746	0.62968	0.787065	1.27094	1.40908	1.24273	1.16769	1.27748	1.26507	0.55648	0.441366	0.605892	0.177789	0.407853	0.69922
TAGAP	4.02031e-09	7.9031e-07	Up	0.942797	0.751767	0.905772	0.94781	1.03068	0.908165	0.204644	0.473586	0.358555	0	0.328457	0	0.855986	0.986276	0.888311	0.74452	0.635406	0.655012	0.279051	0.255668	0.283347	0.116181	0.505654	0.385182
OPTN	1.61474e-11	7.33862e-09	Up	1.94674	1.90308	1.91285	1.84902	1.93874	1.89137	1.22784	1.20808	1.28258	1.17358	1.21283	1.21171	1.8374	2.02513	1.77632	1.83602	1.85544	1.69662	1.36001	1.15733	1.20564	1.35508	0.906555	1.38902
MXD1	1.35315e-09	3.38548e-07	Up	2.1102	1.96656	2.12202	1.90623	2.16533	2.01295	1.24179	1.28272	1.03565	1.47459	1.39151	1.14082	1.92379	2.06684	2.07139	2.05526	1.85227	2.02027	1.33969	1.12354	1.35097	1.33098	1.8567	1.39282
FRMD3	1.5872e-09	3.85426e-07	Up	0.811672	0.962856	0.729302	0.668092	1.15864	0.952063	0.196526	0	0.229721	0.282337	0.132971	0.306944	0.958661	1.06347	0.781242	0.890705	0.796534	0.578379	0.268785	0.153329	0.272967	0.407424	0.254823	0.134157
ARAP2	4.59577e-12	2.63402e-09	Up	1.30611	1.17743	1.32958	1.3496	1.41151	1.35025	0.8801	0.80655	0.926341	0.872541	0.88654	0.945619	1.33184	1.34084	1.28406	1.38862	1.19864	1.20527	0.879435	0.876157	0.982364	0.924934	0.809906	1.01048
MASTL	1.18869e-08	1.91186e-06	Up	1.29361	1.28319	1.31418	1.29689	1.36864	1.34416	0.759313	0.633295	0.892153	0.565853	0.813183	0.56003	1.18537	1.57689	1.11759	1.0155	0.995345	1.20111	0.731479	0.809715	0.721588	0.600637	0.593267	0.606959
APOL2	4.56946e-12	2.63402e-09	Up	2.01602	1.99861	2.04497	2.08499	1.88211	2.15775	0.97674	1.18603	1.42663	0.915712	1.21927	1.26531	1.9388	2.07449	1.8221	1.90878	1.99007	1.87705	1.25351	1.15276	1.23376	1.07717	1.18716	1.3263
LAP3	5.7343e-13	4.81461e-10	Up	2.22834	2.40007	2.26935	2.18717	2.39026	2.42406	1.60249	1.68253	1.66475	1.62516	1.65658	1.85181	2.3162	2.26706	2.23767	2.32464	2.27399	2.16465	1.74701	1.57256	1.70215	1.62844	1.54445	1.84961
EPSTI1	4.62597e-12	2.63402e-09	Up	2.0314	1.90586	1.86053	1.92994	1.96405	2.02278	0.356015	0.77829	0.978134	0.346217	1.01036	0.43297	1.73242	1.92165	1.94633	1.83404	1.80636	1.84304	0.958163	0.266148	0.688674	0.417929	0.476047	0.988325
SECTM1	5.69038e-11	2.20227e-08	Up	2.33519	2.17053	2.15528	2.20335	2.31023	2.30603	1.15552	1.49121	1.28716	0.904525	1.48528	1.24362	2.13368	2.32217	2.16943	2.08555	1.88084	1.9908	1.11241	1.1923	1.2702	0.759372	0.768746	1.26131
LGMN	1.11924e-09	2.85797e-07	Up	1.99116	2.05609	1.87471	1.89369	2.00159	1.95724	1.47861	1.23994	1.30996	1.40851	1.2148	1.55177	1.80977	2.03327	1.73427	1.98136	1.92684	1.77129	1.32345	1.49625	1.2708	1.33201	1.53583	1.32999
TAP1	5.701e-12	3.17319e-09	Up	2.15322	2.07314	2.03817	2.13111	2.13024	2.09773	1.05615	1.20326	1.14799	0.962322	1.24985	1.06221	2.07661	2.2083	1.91245	1.96639	1.94733	1.93475	1.04891	0.97592	0.890067	1.04368	0.384529	1.24221
LMO2	4.59277e-12	2.63402e-09	Up	1.58401	1.4608	1.51346	1.54352	1.55522	1.59967	0.53367	0.702347	0.62453	0.152889	0.856726	0.339166	1.55487	1.66436	1.61509	1.55602	1.26724	1.42111	0.694468	0.571875	0.756111	0.616497	0.453145	0.807553
TRAFD1	1.41031e-11	6.65369e-09	Up	1.63507	1.64972	1.65129	1.63478	1.67285	1.79279	1.12033	1.2199	1.25468	0.885891	1.12998	1.0614	1.57541	1.77596	1.59341	1.72317	1.58707	1.56117	1.13246	1.07281	1.04794	1.06634	0.935464	1.1095
CNP	1.4619e-11	6.83204e-09	Up	1.7144	1.76149	1.77594	1.70172	1.58969	1.76902	1.13964	1.04342	1.0827	1.03965	1.16039	1.03115	1.57978	1.7478	1.55089	1.54769	1.67391	1.49762	1.12022	1.06705	1.02044	0.999454	0.737222	1.15068
APOBEC3G	3.40428e-12	2.10804e-09	Up	1.75256	1.77725	1.72865	1.6237	1.83734	1.68128	0.90956	0.725456	0.845409	0.559821	0.750385	0.896703	1.56349	1.77686	1.6441	1.57268	1.74058	1.46857	0.772365	0.768103	1.02649	0.916775	0.434364	0.641216
TICAM1	6.4696e-12	3.561e-09	Up	1.72623	1.70466	1.71878	1.72749	1.87562	1.71157	0.979394	1.22626	1.03025	1.17829	1.3121	1.13015	1.73908	1.63351	1.81729	1.61574	1.73045	1.64198	1.38635	1.23	1.30121	1.3073	1.10861	1.25289
CX3CL1	3.5347e-09	7.12962e-07	Up	2.48323	2.38823	2.34415	2.45542	2.56015	2.21367	1.42704	1.37149	1.39593	1.61744	1.80221	1.491	2.23983	2.46639	1.99019	1.99441	2.223	2.02798	1.28664	1.34398	0.995549	1.20372	0.787249	1.40256
TRIM21	1.0801e-11	5.29763e-09	Up	1.94714	1.94074	1.84532	1.81328	1.82957	1.83022	1.22695	1.02366	1.04681	1.07868	1.04185	0.994363	1.5799	1.88638	1.70811	1.78193	1.89629	1.72793	1.01475	1.19163	0.842825	1.207	0.728551	0.994836
IFITM1	1.91857e-10	6.46544e-08	Up	3.36476	3.42219	3.3342	3.40011	3.46201	3.40392	2.44811	2.36064	2.14544	2.29494	2.65843	2.41714	3.16427	3.46406	3.04392	3.16043	3.35749	3.0425	2.12491	2.42557	2.11317	2.14492	1.60981	2.27188
QKI	1.33419e-08	2.09923e-06	Up	0.89284	0.866903	0.893433	0.828922	0.9368	0.864049	0.570445	0.486992	0.551415	0.681008	0.591214	0.598567	0.728777	0.844772	0.800726	0.851076	0.8736	0.727141	0.582328	0.632672	0.544515	0.637282	0.705225	0.584726
IFI44	3.14093e-12	1.98299e-09	Up	1.96688	1.88128	2.04599	1.90482	1.83758	2.02816	1.05913	1.21103	0.925938	0.870131	1.16551	1.11382	1.74088	2.08075	2.01287	1.88244	1.87739	2.0015	0.945961	1.39773	0.994864	0.92436	0.949437	1.2768
PNPT1	9.32985e-11	3.44912e-08	Up	1.34241	1.24444	1.39214	1.39815	1.45488	1.37495	0.667189	0.728602	0.84873	0.494469	0.805926	0.46015	1.38544	1.52893	1.2851	1.24844	1.29124	1.19584	0.617449	0.471662	0.770837	0.447485	0.377904	0.904444
PLSCR1	2.17138e-10	7.21918e-08	Up	1.98035	1.96092	1.97885	1.91391	2.07495	2.03153	1.44762	1.23309	1.4087	1.37838	1.42477	1.36976	1.87851	2.01189	1.87093	1.87737	1.96909	1.81336	1.26354	1.43484	0.900088	1.28002	1.14083	1.49968
PRKD2	2.18118e-11	9.64742e-09	Up	1.72713	1.72428	1.70035	1.73104	1.77966	1.76466	1.20333	1.22997	1.29179	1.22664	1.26031	1.14416	1.7186	1.75515	1.61102	1.58805	1.68873	1.64688	1.2064	1.37535	1.20916	1.13187	0.888309	1.24858
C9orf91	1.03359e-10	3.76487e-08	Up	1.254	1.40245	1.20318	1.28149	1.17686	1.25648	0.961047	0.907214	0.894621	0.893567	0.914577	0.843279	1.15651	1.26045	1.11815	1.22633	1.30947	1.18314	0.949332	0.857987	0.842651	0.762799	0.932332	0.882893
POU2F3	5.15689e-10	1.52971e-07	Up	1.01111	1.1173	0.899368	0.893769	0.998837	1.11323	0.302716	0.274636	0.538501	0.417082	0.411132	0.372358	0.967286	0.97037	0.687623	1.03912	0.830141	0.771535	0.399501	0.396421	0.484896	0.53102	0.381214	0.386342
FAM46A	1.73616e-10	5.93143e-08	Up	1.41395	1.41386	1.50449	1.41	1.44488	1.53423	0.824522	0.920845	0.938675	0.523174	0.930906	0.742659	1.39436	1.59884	1.45084	1.57132	1.33315	1.3225	0.977683	0.797927	0.919077	0.831519	1.02196	0.947613
PPA1	1.36342e-08	2.12393e-06	Up	1.80716	1.86665	1.92758	1.88623	1.91145	1.91319	1.43987	1.57231	1.43512	1.41676	1.52967	1.38254	1.89407	1.96397	1.72537	1.83429	1.55475	1.79419	1.49856	1.41939	1.14406	1.27938	1.42065	1.53862
FNDC3A	1.55621e-10	5.42897e-08	Up	1.32537	1.48523	1.48886	1.37245	1.44153	1.37137	1.11806	1.08917	1.04048	1.16796	1.08215	1.1408	1.35497	1.37675	1.30209	1.42766	1.39463	1.34249	1.01609	1.12723	1.12302	1.10384	1.22067	1.16312
MMP13	2.11497e-09	4.83649e-07	Up	1.86749	1.93589	2.36808	1.90137	2.2508	2.16615	1.04107	0.390511	1.01039	0.801384	0.43734	0.910754	1.68439	2.39969	1.64243	1.96509	1.59461	1.66171	0.688322	1.10258	0.513616	0.742387	0.467685	0.784671
RTP4	1.95376e-11	8.71938e-09	Up	1.76072	1.77529	1.78468	1.68591	1.71822	1.81113	0.869583	0.942675	0.973326	0.932975	1.01088	0.734278	1.66445	1.84065	1.62756	1.57919	1.63617	1.71105	1.15477	0.852791	0.846743	0.876701	0.405917	1.1489
RIPK2	6.45028e-08	6.86839e-06	Up	1.20161	1.2215	1.05954	1.25072	1.32364	1.18133	0.498449	0.662214	0.586435	0.559724	0.921395	0.61906	1.09713	1.42353	1.13751	0.940364	1.07126	0.879257	0.776529	0.59676	0.661557	0.762135	0.421006	0.689823
TOP1	2.17798e-09	4.92661e-07	Up	1.598	1.47911	1.61819	1.59573	1.70528	1.42149	1.0881	1.24423	1.12656	1.18876	1.27746	1.20316	1.49199	1.53971	1.46681	1.49566	1.52571	1.54735	1.12643	1.16784	1.19043	1.27136	1.23456	1.40971
TRIM38	2.27278e-11	9.87623e-09	Up	1.6042	1.41217	1.41916	1.48971	1.47732	1.62086	0.57659	0.958464	0.769236	0.563672	0.93773	0.850219	1.45649	1.60917	1.60254	1.49677	1.40065	1.4071	0.946482	0.846118	0.790968	0.582645	0.467336	0.806587
IFITM3	7.9993e-10	2.1523e-07	Up	3.43516	3.36183	3.30605	3.45336	3.49046	3.53226	2.75456	2.79537	2.65165	2.65354	2.91767	2.68434	3.29588	3.50827	3.14345	3.25499	3.36799	3.29156	2.63814	2.66112	2.44627	2.58989	2.1742	2.80165
CD38	4.77296e-12	2.68685e-09	Up	1.37376	1.57302	1.46741	1.59735	1.73889	1.27912	0.371981	0.564472	0.541075	0.217604	0.736623	0.606464	1.62108	1.65517	1.57678	1.52541	1.66506	1.39378	0.606731	0.398591	0.790879	0.711174	0.494984	0.955879
CFLAR	2.60381e-08	3.51464e-06	Up	1.68663	1.64302	1.70374	1.66847	1.74766	1.59038	1.45411	1.32599	1.30837	1.42933	1.42355	1.43724	1.60008	1.70742	1.66012	1.64437	1.61842	1.53865	1.36156	1.49164	1.43837	1.41484	1.55322	1.44848
EHD4	3.3713e-11	1.38023e-08	Up	1.98339	2.04845	2.00643	2.05373	2.08647	2.00997	1.34068	1.36105	1.37113	1.32727	1.42635	1.49622	2.01612	2.07895	1.86786	1.92657	2.09118	1.83075	1.42014	1.30505	1.50745	1.48655	1.13283	1.66713
IL18BP	4.53025e-09	8.75871e-07	Up	1.20031	1.28829	1.24935	0.983265	1.23769	1.22972	0.419789	0	0.274618	0.378443	0.431285	0.361696	0.737057	1.17621	0.646927	0.958814	1.13489	0.896382	0.188095	0.388511	0.191285	0.136376	0	0.227077
SLC15A3	4.84783e-11	1.90597e-08	Up	1.70813	1.77902	1.68199	1.75745	1.63356	1.7114	0.168584	0.645899	0.589839	0.621973	0.770763	0.770579	1.51159	1.77329	1.48995	1.54796	1.82017	1.39035	0.383883	0.888612	0.728393	0.64182	0.174968	0.83566
IRF7	1.02508e-11	5.07803e-09	Up	1.79081	1.91222	1.78137	1.955	1.90547	2.06045	0.715557	1.0797	0.98754	0.945363	1.09982	0.678105	1.89201	1.92533	1.72304	1.81035	1.75539	1.84432	1.01016	0.764895	1.0183	0.780257	0.30801	1.14222
KLF4	4.10901e-09	8.04554e-07	Up	1.7923	1.63934	1.8073	1.72622	1.87824	1.78938	1.17817	1.35032	1.2686	1.33767	1.50866	1.2828	1.59154	1.83113	1.72521	1.77097	1.57019	1.70892	1.42224	1.35479	1.31547	1.21458	1.05734	1.33598
NOS2	1.29411e-07	1.15095e-05	Up	0.669242	0.685982	1.23311	1.00973	1.70961	0.607911	0.170639	0	0	0	0	0	0.88934	1.18106	0.612709	0.462297	0.757256	0.539297	0	0.0840959	0	0.0952532	0	0.0893037
RRBP1	6.38723e-09	1.15058e-06	Up	2.05156	1.89588	1.89435	1.94518	2.01075	1.996	1.66878	1.75507	1.6722	1.69065	1.82143	1.63398	1.92665	1.93253	1.92171	1.83179	1.87649	1.92673	1.76307	1.69945	1.68241	1.62821	1.60902	1.74976
GBP2	2.24691e-10	7.42051e-08	Up	1.74738	1.48342	1.61073	1.68444	1.60133	1.64016	0.963352	1.22723	1.15547	0.768511	0.956986	1.01926	1.43807	1.57123	1.45479	1.59355	1.4618	1.53587	1.06117	0.992579	0.942083	0.817224	0.98081	1.10859
PIK3AP1	2.25686e-12	1.53152e-09	Up	0.988951	1.08541	0.97484	1.06519	1.07664	0.960354	0.354246	0.376454	0.306189	0.147207	0.339206	0.288495	1.11649	0.810204	0.979813	0.606427	1.07711	0.914671	0.546171	0.193032	0.358864	0.397755	0.322002	0.34164
IRF1	8.59079e-12	4.43305e-09	Up	1.88487	1.88057	1.82498	1.79001	1.86098	1.89401	1.22763	1.11752	1.26207	0.968919	1.3563	1.25687	1.81466	1.93796	1.81453	1.85797	1.85271	1.70907	1.27519	1.16448	1.13289	1.22427	0.841124	1.30056
SCARB2	2.44386e-09	5.40464e-07	Up	1.89685	1.87069	1.8861	1.93325	1.94996	1.94079	1.54388	1.52177	1.48846	1.52011	1.60922	1.4686	1.77369	2.0127	1.81873	1.91041	1.78118	1.80705	1.60376	1.50414	1.50398	1.37988	1.22626	1.56177
KIF26B	1.31436e-09	3.32197e-07	Up	0.781771	0.742481	0.780681	0.728936	0.842353	0.749513	0.263254	0.237903	0.371747	0.477176	0.397909	0.257788	0.681369	0.758291	0.703166	0.692699	0.691499	0.481424	0.15105	0.136709	0.314225	0.29904	0.0589155	0.377234
BBC3	6.7966e-08	7.17889e-06	Up	1.08676	0.79999	1.03133	1.09423	1.15953	0.820343	0.259911	0.498502	0	0.589325	0.51956	0.173283	0.843836	1.18163	0.735845	0.662061	0.93939	0.9534	0.420908	0.468327	0	0.263632	0	0.24976
CXCL16	6.38331e-08	6.82973e-06	Up	2.2276	2.24319	2.14746	2.22934	2.22438	2.15604	1.85491	1.7799	1.80345	1.91845	1.98808	1.90139	2.11921	2.26188	2.00602	2.12775	2.1499	1.99895	1.78395	1.87723	1.59425	1.8247	1.73478	1.87473
BRIP1	4.23072e-08	5.1368e-06	Up	0.93976	0.971402	1.05039	0.765237	1.06556	1.06305	0.38478	0.172657	0.425037	0.186255	0.214869	0.207352	0.705065	1.07995	0.679499	0.929423	0.680979	0.434697	0.038539	0.322316	0.329784	0.212606	0.217024	0.111924
MLKL	3.91394e-09	7.7867e-07	Up	1.0077	1.17603	0.861348	1.16895	1.32862	1.35851	0.255912	0	0.296186	0.610935	0.13888	0.278904	0.938949	1.3576	1.11293	1.38433	1.14713	1.12439	0.491817	0.233666	0.347732	0.347716	0.765495	0.330863
TBC1D1	6.99866e-08	7.26834e-06	Up	1.25928	1.08125	1.16888	1.09841	1.09163	1.05284	0.806934	0.787062	0.848292	0.942029	0.937663	0.773573	1.0584	1.19448	1.14201	1.0695	1.04141	0.936947	0.875551	0.858655	0.825793	0.749	0.890624	0.902273
CCDC109B	2.12315e-07	1.6964e-05	Up	1.40983	1.26455	1.34848	1.30158	1.34981	1.31794	0.523658	0.609732	0.462382	0.676089	0.668468	0.883654	1.18767	1.47444	0.97576	1.27762	1.07877	0.953132	1.06101	0.488125	0.76105	0.621039	0.770408	0.671992
FKBP1B	2.36822e-11	1.02014e-08	Up	1.01483	1.00492	1.04141	1.17287	1.1337	1.18893	0.300205	0.36322	0.345101	0.587648	0.580491	0.277443	1.28788	1.05514	0.959203	0.914213	0.979789	1.10199	0.396491	0.612329	0.401909	0.481511	0	0.288942
CTTNBP2NL	5.84976e-09	1.07727e-06	Up	1.45577	1.43434	1.49851	1.36772	1.45285	1.50085	1.21582	1.11177	1.19964	1.1413	1.28145	1.18742	1.35399	1.52995	1.32933	1.44306	1.37474	1.40765	1.16087	1.1444	1.1654	1.12461	1.04677	1.19211
NMI	8.77882e-11	3.26981e-08	Up	1.4576	1.47592	1.5605	1.32176	1.46894	1.5666	0.805807	0.85716	1.06741	0.627071	0.782848	0.884144	1.38145	1.56147	1.44666	1.40472	1.32725	1.33635	0.906756	0.715239	0.941086	0.57389	0.655786	0.90509
GCH1	4.78276e-10	1.44469e-07	Up	1.23924	1.14574	1.25724	1.04124	1.21061	1.31722	0.434689	0.642341	0.49084	0.299132	0.53448	0.284839	1.12969	1.28065	1.06061	1.22647	1.02937	0.862539	0.520997	0.53712	0.491989	0.466717	0	0.516597
IFIT5	7.65189e-10	2.07136e-07	Up	1.20832	1.06507	1.22198	1.14977	1.29824	1.29004	0.822517	0.749098	0.537224	0.664028	0.738478	0.758144	1.24255	1.30991	1.25954	1.25522	1.08165	1.20503	0.868454	0.408132	0.684459	0.595553	0.737326	0.935357
APOBEC3F	4.10233e-10	1.27812e-07	Up	1.34861	1.43643	1.30258	1.28141	1.31501	1.36844	0.811871	0.642313	0.656784	0.735577	0.710957	0.867543	1.35754	1.32973	1.22766	1.15094	1.32555	0.998171	0.862124	0.83405	0.748433	0.926973	0.629626	0.916111
CYB5R2	1.8243e-08	2.61948e-06	Up	1.55371	1.54834	1.77236	1.71263	1.85247	1.56644	1.19428	0.994409	1.14007	1.33336	1.18901	1.15056	1.41786	1.67169	1.67501	1.42619	1.50898	1.55767	0.947925	0.970025	1.09617	1.26047	1.27118	1.24895
HLA-E	4.72025e-10	1.43455e-07	Up	2.59701	2.53443	2.45069	2.57781	2.60825	2.58502	2.00483	2.07302	1.99579	1.83203	2.17761	2.00744	2.49268	2.60252	2.44976	2.44104	2.45348	2.43473	2.07845	1.85293	1.92665	1.96768	1.56544	2.06399
NCF1	2.70002e-10	8.62925e-08	Up	0.933628	1.17508	1.45089	0.970627	1.34651	1.49075	0.3868	0	0.273027	0	0.480508	0	1.34507	1.57881	1.40392	1.31898	1.06307	0.996656	0.317147	0	0.504653	0.391664	0.243387	0.483512
ATXN7	9.47528e-10	2.48352e-07	Up	1.33224	1.24802	1.18807	1.25647	1.34483	1.22738	1.1099	0.995605	1.03302	1.08652	1.09171	0.995972	1.18049	1.20219	1.25196	1.2419	1.24158	1.27109	0.941662	1.06481	0.989451	1.03738	1.06442	1.03919
JUNB	1.47498e-08	2.25517e-06	Up	2.12129	2.15389	2.16011	2.04061	2.17647	2.1651	1.77498	1.67929	1.64087	1.97356	1.5565	1.70411	1.95161	2.06862	2.00267	1.97492	2.03193	2.08387	1.75465	1.74961	1.57192	1.66844	1.78606	1.57923
TDRD7	1.46374e-10	5.17935e-08	Up	1.17027	1.35332	1.30936	1.37153	1.36513	1.15879	0.722515	0.904262	0.815448	0.536443	0.797464	0.772394	1.32856	1.30751	1.30565	1.25248	1.16917	1.11776	0.934889	0.512618	0.840586	0.781151	0.76006	0.887776
FAM135A	3.7765e-08	4.70995e-06	Up	1.10284	1.06087	1.21652	0.995362	1.07922	1.22616	0.643667	0.71961	0.613681	0.61312	0.813616	0.689657	0.966785	1.27592	1.14347	1.21294	0.965382	0.997805	0.705471	0.838235	0.60104	0.556348	0.904637	0.673185
IL19	6.66564e-07	4.17978e-05	Up	1.35872	1.34821	1.54288	1.68491	1.69806	1.2682	0.773002	0.387059	0.564535	0.411211	0.96512	0.39357	1.13802	1.86954	1.04234	1.34032	0.867817	0.954443	0.772365	0.593027	0.54554	0.192612	0.434364	0.614644
MARCKSL1	4.61568e-08	5.40548e-06	Up	2.35952	2.36188	2.25328	2.3113	2.28611	2.30827	1.8207	1.67339	1.92779	1.87994	1.92167	1.82023	2.14213	2.51962	2.04876	2.29227	2.17315	2.15231	1.76646	1.79822	1.41346	1.66518	1.541	1.7128
IDO1	7.41344e-11	2.78217e-08	Up	2.47965	2.59644	2.53609	2.61462	2.49122	2.52691	0.615309	0.963917	1.31518	0	1.2695	0.890811	2.4465	2.81834	2.45339	2.3002	2.29907	2.30097	1.34339	0.873419	0.867325	0.799752	0	0.937322
GNB4	1.0537e-09	2.71864e-07	Up	1.00611	1.06535	1.09089	0.938699	1.13057	1.0806	0.60116	0.683448	0.566497	0.587982	0.572312	0.574758	0.947662	1.05207	0.998506	1.04725	0.889485	0.871758	0.783124	0.554649	0.56204	0.615856	0.316094	0.675277
BLZF1	2.14605e-08	3.00313e-06	Up	1.35751	1.19904	1.49278	1.29696	1.46581	1.39811	0.820427	0.859501	0.491942	0.776338	0.753018	0.857449	1.21387	1.4382	1.30788	1.38029	1.30778	1.31969	1.00225	0.733106	0.981436	0.610699	1.14216	0.901135
SIDT1	7.9386e-09	1.39114e-06	Up	1.28074	1.08975	1.23807	1.29009	1.29768	0.962029	0.533898	0.896586	0.62247	0.64217	0.8768	0.655969	1.15353	1.30043	1.1193	1.0064	1.15276	1.10163	0.730515	0.566396	0.773107	0.699487	0.393754	0.434756
TMEM106A	7.69805e-09	1.36001e-06	Up	1.15127	1.21278	1.13746	0.983404	1.18342	0.989207	0.236601	0.462659	0.405525	0.513213	0.127112	0.704445	1.01767	1.17636	1.08961	0.811451	1.06633	0.924748	0.41941	0.53293	0.606899	0.36015	0.713216	0.553473
RIN2	1.11249e-08	1.82127e-06	Up	1.55974	1.59515	1.63762	1.51634	1.75688	1.56614	1.24156	1.35663	1.30558	1.17178	1.28256	1.23966	1.54186	1.703	1.51641	1.53465	1.47592	1.4901	1.08108	1.21984	1.28543	1.2175	0.99524	1.22828
C15orf48	5.09437e-08	5.76175e-06	Up	2.09003	2.0109	2.06838	2.21394	2.26851	2.15202	1.44237	1.51147	1.68231	1.3511	2.00321	1.5347	2.1261	2.35451	2.02173	2.07641	1.9596	2.06011	1.5371	1.49118	1.58518	1.40529	1.58668	1.85925
CUL4B	3.25832e-08	4.19248e-06	Up	1.29926	1.18906	1.14101	1.16077	1.14188	1.16	0.968526	0.956641	0.945181	0.978331	1.08493	0.926937	1.10097	1.28557	1.19608	1.18383	1.2172	1.15332	0.98932	0.979663	0.971457	1.02584	1.01593	0.925705
NEURL3	3.9644e-08	4.8611e-06	Up	0.651603	0.872328	0.696804	0.934057	1.29643	0.851435	0	0.142989	0.501172	0.195982	0.192491	0.1856	0.875209	1.11407	0.765787	1.07697	0.810166	0.606187	0	0	0	0.493967	0.35076	0
PHACTR4	1.58231e-08	2.37529e-06	Up	1.765	1.77094	1.67436	1.60625	1.73994	1.67652	1.44701	1.33013	1.27932	1.47082	1.49135	1.47988	1.5595	1.67471	1.63003	1.71161	1.67141	1.65625	1.45871	1.45043	1.43296	1.44343	1.47955	1.4096
APOL3	5.05685e-09	9.58856e-07	Up	1.13578	0.957966	1.01152	0.932622	0.980794	1.07488	0.468196	0	0.223987	0.102417	0.309706	0.242035	0.584655	1.17825	0.929956	0.980586	0.992343	0.703126	0.389462	0.24	0.356098	0.430354	0.110504	0.311996
CBX4	2.98743e-08	3.88982e-06	Up	1.13809	1.25533	1.05758	1.3388	1.29575	1.24524	0.801891	0.875442	0.913733	0.824342	1.07619	0.854906	1.0961	1.14573	1.15949	1.07121	1.17651	1.04251	0.862077	0.795623	0.705826	0.858302	0.868073	0.854203
ACE2	8.02387e-08	7.96566e-06	Up	1.27599	1.14589	1.16059	1.13668	1.30114	1.12523	0.72545	0.891936	0.538164	0.467323	0.78755	0.538176	1.06547	1.2457	0.981298	0.995254	1.01452	1.10617	0.64791	0.695324	0.928139	0.416998	0.70429	0.718456
GPD2	6.67425e-07	4.17988e-05	Up	1.46503	1.44557	1.48699	1.35577	1.49964	1.36848	1.16565	1.16515	1.06844	1.30895	1.20015	1.11967	1.31359	1.59308	1.41628	1.36832	1.35689	1.30017	1.06645	1.26982	1.17828	1.0668	1.16088	1.20864
CLEC7A	3.94714e-09	7.79017e-07	Up	1.41711	1.02082	1.31819	1.27738	1.16339	1.48944	0.568453	0.783049	0.554664	0.721168	0.44906	0.512204	1.04283	1.18999	1.1238	1.34883	0.920748	1.11823	0.520096	0.552727	0.734478	0.657109	0.702247	0.594364
STS	3.55488e-09	7.12962e-07	Up	1.83083	1.95787	1.86152	1.951	1.85438	1.88688	1.36289	1.47358	1.46004	1.48085	1.59768	1.5986	1.66747	1.7351	1.70873	1.83728	1.69739	1.85085	1.51333	1.36407	1.32007	1.36169	1.49898	1.44992
DHX58	1.66889e-10	5.74121e-08	Up	1.70828	1.6657	1.65096	1.69062	1.61015	1.71142	0.854622	1.01468	0.917198	0.803164	1.04587	0.837003	1.56891	1.74368	1.56497	1.48578	1.59572	1.49636	0.882204	0.762064	1.02954	0.916607	0.343845	1.15598
BST2	8.19432e-09	1.41934e-06	Up	2.28424	2.03403	2.04406	2.20925	2.07547	2.23113	0.823674	1.32792	0.930751	0.995517	1.58231	0.45463	1.91016	2.27479	1.93876	1.96579	1.86658	1.89066	1.01075	1.36917	1.07985	0.410605	0.498872	1.20793
CACNA1I	4.78768e-08	5.4901e-06	Up	0.202256	0.198196	0.224504	0.231745	0.233247	0.381292	0	0	0	0	0	0	0.106128	0.286549	0.260722	0.102468	0.0961741	0.201739	0	0	0	0	0	0
CSRNP1	1.21565e-08	1.9489e-06	Up	1.5309	1.42482	1.53737	1.45455	1.58032	1.46262	0.667555	1.00733	0.56907	0.75776	0.990967	0.672561	1.40734	1.63141	1.37286	1.32318	1.33485	1.32599	1.03123	0.718355	0.91805	1.01632	0.451255	1.10024
SPRR2F	1.3487e-07	1.18461e-05	Up	2.03907	1.8998	2.2063	2.3175	2.29209	2.13947	0.855048	1.04583	0.929778	1.3921	1.52565	0.487759	1.90339	2.53136	1.88188	1.71318	1.54383	1.82876	1.13631	0.964107	0.906625	0.94694	0.416883	1.53927
SBK1	1.11398e-08	1.82127e-06	Up	1.07119	0.830956	1.03351	0.772992	1.03905	0.945195	0.417671	0.285182	0.623195	0.54674	0.33004	0.236894	0.948364	0.83458	0.618017	0.762196	0.792308	0.76875	0.344395	0.417359	0.284778	0.149764	0.240457	0.140923
PATL1	3.21358e-07	2.34454e-05	Up	1.8672	1.81935	1.91138	1.79268	1.94152	1.87587	1.51055	1.40999	1.48811	1.53102	1.44654	1.51159	1.62286	1.88438	1.63253	1.84578	1.7856	1.69363	1.31719	1.58828	1.35896	1.52341	1.62086	1.43636
SNX6	2.41836e-09	5.37222e-07	Up	1.50026	1.44805	1.48699	1.61974	1.56591	1.43799	1.23721	1.19504	1.04172	0.899892	1.23551	1.21324	1.47064	1.59888	1.44643	1.57184	1.49137	1.42248	1.13186	1.21266	1.14804	1.08704	1.13731	1.23974
IFI30	1.65628e-09	3.96164e-07	Up	1.94435	1.95787	1.73805	1.93185	1.86989	1.92548	1.38225	1.30028	1.40887	1.40659	1.41274	1.4889	1.89261	1.8812	1.7314	1.7682	1.8071	1.59106	1.04509	1.24731	1.2536	1.37241	1.0821	1.39365
MCL1	8.55395e-08	8.3579e-06	Up	1.78311	1.69438	1.80954	1.80026	1.86985	1.88544	1.49572	1.46221	1.56676	1.51464	1.60071	1.51516	1.74269	1.88722	1.78513	1.85829	1.69035	1.80759	1.53182	1.53616	1.60607	1.50024	1.73323	1.60884
HSH2D	2.47495e-10	7.9651e-08	Up	1.74719	1.70197	1.70381	1.71914	1.8005	1.81144	0.722013	0.820155	0.844202	0.854496	1.05806	0.853484	1.64028	1.77247	1.60312	1.59348	1.73141	1.48655	0.738636	0.933824	0.837486	0.901269	0	0.782945
IL4I1	8.78085e-07	5.16919e-05	Up	1.10809	0.789008	1.07943	0.82819	1.26701	0.585739	0	0.194044	0.182612	0	0	0.24805	0.872648	1.1577	0.522014	0.906068	0.252526	0.211396	0	0	0	0	0	0.148308
RELB	2.75724e-08	3.68044e-06	Up	1.06426	0.980743	1.02465	0.998223	1.0379	1.0461	0.561558	0.621365	0.765758	0.620448	0.67428	0.57621	0.915703	1.23119	0.998287	0.931218	1.05151	0.811148	0.561002	0.572705	0.730667	0.617356	0.45388	0.779336
TLR2	1.07515e-09	2.75962e-07	Up	1.28025	1.0411	1.19596	1.14853	1.37084	1.09543	0.564178	0.407487	0.62815	0.721477	0.768434	0.741964	1.1259	1.19139	1.10878	1.123	1.19086	1.05649	0.367466	0.67042	0.44891	0.493189	0.117219	0.472331
HDX	2.04204e-07	1.65247e-05	Up	0.485907	0.504131	0.508876	0.483146	0.662184	0.568642	0.254995	0	0.0403328	0.207795	0.278778	0.269638	0.608619	0.565294	0.295503	0.520073	0.441231	0.457569	0.234947	0.108466	0.0500411	0.258664	0.336433	0.205826
IKBKE	2.5218e-08	3.432e-06	Up	1.67112	1.52697	1.55917	1.57642	1.59444	1.62677	0.99301	1.02175	1.07076	0.922967	1.02224	0.963598	1.31872	1.6949	1.24798	1.46843	1.51572	1.34595	0.911747	1.06743	0.815498	0.839332	0.515066	1.04822
GLRX	1.24378e-08	1.98117e-06	Up	1.89512	1.75395	1.80529	1.69458	1.927	1.64434	1.34884	1.28781	1.15722	1.51701	1.42261	1.4441	1.74521	1.82475	1.84753	1.88959	1.66791	1.74638	1.47997	1.48793	1.26088	1.48866	1.43858	1.51962
C21orf91	5.44004e-08	6.05593e-06	Up	1.25758	1.34494	1.30887	1.17985	1.38207	1.08314	0.805143	0.721493	0.808134	0.750908	0.955204	0.75336	1.09015	1.46852	1.14501	1.26345	1.13805	0.998032	0.608347	0.841039	0.824594	0.836708	0.496444	0.663812
SOCS3	9.62627e-07	5.57087e-05	Up	1.28233	1.29106	1.41969	1.44684	1.72066	1.24816	0.968168	0.904003	1.05414	0.960922	1.10609	0.737734	1.34108	1.58737	1.07894	1.24865	1.29045	1.11793	0.967484	0.759304	0.821829	0.725891	0.686237	0.902742
BCL2A1	8.92718e-08	8.67127e-06	Up	1.41265	1.13754	1.33621	1.42908	1.61522	0.998594	0	0.577827	0.36005	0.30483	0.776391	0.462816	1.07472	1.62326	1.38002	1.38028	1.33805	1.15123	0.696128	0.75625	0.627413	0.49971	0.735157	0.905163
EREG	4.80282e-08	5.49474e-06	Up	1.0984	1.01088	1.08275	1.05759	1.4889	0.881325	0.342985	0.55439	0.367755	0.428108	0.815875	0.297019	1.10284	1.19447	1.17421	0.897877	0.929618	1.11346	0.759543	0.294659	0.501498	0.76282	0.433889	0.635453
STARD5	2.49341e-09	5.44135e-07	Up	1.77303	1.89729	1.8572	1.76575	1.70553	1.91631	1.23531	0.808749	0.669292	0.831513	1.02309	1.11954	1.55676	1.81528	1.54023	1.74804	1.74025	1.41099	0.641762	1.29494	0.748585	1.04049	0.726939	0.803346
IL36G	1.13515e-08	1.84977e-06	Up	1.66532	1.29308	1.47278	1.67064	1.82033	1.39527	0.268987	0.641317	0.616457	0.422769	0.956838	0.404829	1.45612	1.80212	1.64371	1.64778	1.11686	1.57232	0.831205	0.607051	1.06033	0.272801	0.510956	1.06366
DAB2IP	6.19951e-08	6.70549e-06	Up	1.84435	1.80641	1.73915	1.71991	1.85963	1.79344	1.46412	1.38148	1.50031	1.41713	1.34443	1.36642	1.70097	1.86513	1.55456	1.67978	1.66268	1.57238	1.29436	1.4018	1.34373	1.32378	1.0767	1.3538
CMPK2	1.62622e-10	5.63356e-08	Up	0.472662	0.566813	0.458308	0.469943	0.383162	0.481387	0	0	0	0	0.11903	0	0.283092	0.569913	0.707349	0.366468	0.422595	0.538301	0.176911	0.113327	0	0	0	0.120109
BAZ1A	4.59317e-08	5.40466e-06	Up	1.36995	1.32336	1.49589	1.20713	1.44372	1.30032	1.07891	1.07175	1.00423	1.08917	1.07743	1.1081	1.2579	1.45367	1.35656	1.40095	1.35987	1.32199	1.0946	1.19526	1.10727	1.11301	1.17482	1.13283
PPM1J	9.30606e-09	1.57878e-06	Up	1.09529	1.00845	0.998694	0.921238	0.848614	1.10735	0.386691	0.399385	0	0.190758	0.187342	0.307776	0.966314	1.18362	0.653638	0.847886	0.923816	0.810006	0.269542	0.403126	0.44033	0.523956	0	0
NFKBIA	2.49667e-08	3.42494e-06	Up	2.46643	2.52681	2.57146	2.35751	2.62701	2.4299	1.9578	1.65091	1.7332	1.97281	1.82935	1.94817	2.31348	2.57425	2.16602	2.31098	2.47064	2.26954	1.67275	2.0738	1.65415	1.97654	1.49378	1.91318
PSMA4	6.7704e-07	4.22408e-05	Up	1.88614	1.84438	1.79729	1.85696	1.91198	1.85631	1.36414	1.50059	1.56162	1.29852	1.58779	1.34178	1.66671	1.89284	1.59475	1.82453	1.53962	1.68403	1.3634	1.41061	1.44618	1.46209	1.44722	1.54667
PARP8	7.04706e-08	7.30329e-06	Up	1.35561	1.36514	1.4454	1.28164	1.45132	1.40305	0.96485	0.839173	0.817234	1.11878	0.909917	0.987042	1.2627	1.35231	1.25887	1.33662	1.36905	1.31422	1.01116	1.07169	0.896307	1.13141	1.24766	1.0226
IGFBP4	4.46826e-08	5.33371e-06	Up	1.87657	1.93074	1.91208	1.82589	1.83753	1.98863	1.43716	1.27979	1.58973	1.32021	1.5122	1.47308	1.71496	2.04046	1.66185	1.86523	1.85375	1.69378	1.38524	1.4714	1.27674	1.45916	1.31802	1.5492
KCNQ4	2.08709e-06	0.000100088	Up	0.689631	0.640929	0.855597	0.660039	0.888824	0.615007	0	0	0	0.0920533	0	0	0.30309	0.958719	0.477158	0.390165	0	0.545998	0	0.218794	0.138596	0	0	0
C11orf82	1.54236e-06	7.9341e-05	Up	0.882954	0.729842	0.82484	0.694171	0.932393	0.874981	0.38288	0.137195	0.435136	0.258883	0.367065	0.178405	0.521563	0.984943	0.566469	0.89686	0.650054	0.388692	0.153416	0.0973362	0.156117	0.270701	0.443403	0.369627
IL23A	1.99747e-07	1.62214e-05	Up	1.55042	1.2443	1.58125	1.42787	2.07807	1.33062	0.466828	0.68127	0.798612	0.455269	0.865803	0.436526	1.24315	1.7318	1.20528	1.28789	1.34796	1.179	0.388234	0.552667	0	0.596586	0	1.00662
SEMA3D	2.29522e-06	0.000107705	Up	0.643922	0.815098	0.812002	0.709458	0.808991	0.336389	0.12141	0	0	0.0625223	0.16265	0	0.458767	0.989148	0.246802	0.549708	0.377191	0.338144	0	0.301531	0.0957082	0.123429	0.0677012	0.115942
HES4	2.18752e-07	1.72739e-05	Up	0.741112	0.96586	0.956209	1.0434	0.758133	0.868661	0.46574	0.547026	0	0.377362	0.371769	0.270178	0.748472	0.994758	0.793262	0.619201	0.596008	0.492352	0.387258	0.432459	0.239229	0.173123	0.30221	0.281463
PDZD2	1.7417e-07	1.45498e-05	Up	1.06786	0.977178	0.914544	1.03681	1.1718	0.955573	0.705879	0.682884	0.430095	0.845175	0.899199	0.593548	0.971977	1.0579	1.01521	0.904344	1.00413	0.912121	0.548363	0.78715	0.673575	0.630776	0.571037	0.70205
NFE2L3	1.17583e-08	1.89733e-06	Up	1.26085	1.15301	1.20059	1.23754	0.982573	1.1609	0.705969	0.778225	0.63494	0.409493	0.98615	0.74182	1.13542	1.29781	1.19229	1.05612	1.11957	1.00627	0.629331	0.718292	0.676101	0.525936	0.786956	0.751759
RAPGEF5	1.8094e-08	2.61324e-06	Up	0.804304	0.684963	0.815234	0.782169	0.865247	0.86731	0.60785	0.301528	0.442017	0.484633	0.571002	0.444326	0.696339	0.822317	0.797848	0.733893	0.667308	0.638193	0.282054	0.419418	0.380302	0.210159	0.235201	0.362419
PHF15	3.11892e-09	6.54683e-07	Up	1.41771	1.41319	1.2164	1.40762	1.29721	1.30768	0.922232	0.861596	0.92637	0.873061	0.828327	0.896996	1.32077	1.42913	1.17027	1.24511	1.38932	1.14398	0.727392	1.00762	0.762547	0.774337	0.517644	0.910169
PTPRR	1.79153e-08	2.60306e-06	Up	0.526785	0.649	0.292977	0.478097	0.535076	0.409231	0	0.139231	0.183565	0	0.257892	0	0.442898	0.33516	0.250549	0.461406	0.313501	0.428586	0	0	0	0	0.114317	0.104863
CLIC4	7.60244e-07	4.59841e-05	Up	1.45431	1.35119	1.50083	1.48361	1.66188	1.44609	1.17556	0.964178	1.10148	1.1877	1.41812	1.1929	1.31713	1.60335	1.45614	1.40947	1.34582	1.35403	1.03631	1.07555	0.945469	1.04448	1.03619	1.17037
ANKIB1	2.96487e-07	2.20249e-05	Up	1.3324	1.2492	1.28525	1.31242	1.3936	1.25771	1.14559	0.94777	0.954692	1.03134	1.10984	1.03588	1.24618	1.24852	1.21635	1.31378	1.29138	1.06375	0.987796	1.03747	1.0069	1.0417	1.17401	0.978951
SLFN5	8.48941e-10	2.26101e-07	Up	2.2903	2.10947	2.10866	2.02314	2.19643	2.11757	1.58386	1.72345	1.59804	1.47844	1.74392	1.65289	2.20617	2.07742	2.27952	2.05253	1.88189	2.04836	1.75292	1.59523	1.66425	1.59554	1.51897	1.92289
TYMP	8.35451e-09	1.44204e-06	Up	0.589508	0.544224	0.721756	0.806188	0.804909	0.798494	0	0	0	0.183271	0	0	0.457983	0.824981	0.598271	0.588519	0.905022	0.732003	0.421199	0	0.352936	0.19236	0	0.181489
TMEM92	6.3201e-08	6.8062e-06	Up	1.15961	1.22016	1.13933	1.07883	1.22676	1.00067	0.320449	0.463987	0.275641	0.379713	0.374097	0.471227	0.96448	1.09878	0.735527	0.844	1.08442	0.762321	0	0.688084	0	0.532755	0.140057	0.613461
STARD4	6.60095e-10	1.81666e-07	Up	1.26253	1.29359	1.43423	1.34314	1.22305	1.439	0.59172	0.484913	0.601564	0.646783	0.679242	0.580836	1.3261	1.32499	1.30302	1.41487	1.22045	0.992117	0.779637	0.660138	0.810741	0.854344	0.606342	1.07244
IRAK2	1.63199e-08	2.4133e-06	Up	1.27404	1.20452	1.35177	1.07363	1.54718	1.1637	0.680607	0.5183	0.691069	0.800892	0.81152	0.756976	1.11983	1.31265	1.17156	1.17076	1.22354	1.13286	0.711839	0.711367	0.509231	0.725214	0.206932	0.842061
PLEK2	2.9299e-09	6.20263e-07	Up	1.54047	1.51448	1.56222	1.4288	1.58026	1.56313	0.930836	0.913167	1.02479	1.34936	1.02688	0.853894	1.4197	1.53892	1.55378	1.40322	1.40345	1.48435	1.00955	1.13861	1.03897	0.938099	0.66079	1.12501
DCP1A	1.48713e-06	7.72654e-05	Up	1.18426	1.1598	1.30949	1.12373	1.34745	1.16451	0.957299	0.742047	0.853672	0.806403	0.912596	0.927612	0.98836	1.27526	1.06834	1.19882	1.10496	0.947245	0.877377	0.870025	0.796903	0.889997	0.914059	0.937011
TNIP1	3.15312e-07	2.31406e-05	Up	2.30623	2.27587	2.3589	2.27452	2.53099	2.17756	1.85746	1.71706	1.80554	1.92943	1.93066	1.91708	2.2071	2.41979	2.07353	2.11346	2.26753	2.06002	1.75586	1.992	1.74056	1.8907	1.51059	1.92931
EHD1	2.2083e-06	0.000104385	Up	1.57968	1.40821	1.60978	1.65065	1.89342	1.53408	1.16186	1.20095	1.21495	1.23166	1.30917	1.11838	1.60402	1.75887	1.3077	1.36147	1.57826	1.42652	1.2331	1.12251	1.20103	1.15626	0.992009	1.36028
MOBKL2C	8.96683e-10	2.37539e-07	Up	1.38645	1.20886	1.3054	1.33079	1.25874	1.24776	0.861928	0.852573	0.810345	0.680151	0.702537	0.832212	1.22286	1.2498	1.15751	1.2315	1.22017	1.08882	0.459341	0.952358	0.879651	0.73128	0.581355	0.747687
MT2A	2.00666e-07	1.62694e-05	Up	2.94	2.80742	2.76161	2.92235	2.93402	2.92419	2.08084	2.26364	2.29983	2.17639	2.28718	1.85833	2.67128	3.07229	2.5078	2.6936	2.88359	2.40372	2.28894	1.92387	2.0987	2.25863	1.59795	2.19756
CASP10	5.0403e-07	3.36305e-05	Up	1.41371	1.43084	1.20426	1.25345	1.30953	1.23708	0.817546	1.08008	0.919452	0.850527	0.915989	1.07073	1.23802	1.41885	1.09288	1.26914	1.18413	1.23437	1.09856	0.978673	0.877934	0.902329	0.961729	1.02832
NFKBIZ	1.21374e-05	0.000375321	Up	1.83629	1.70141	1.89793	1.82937	2.04446	1.78215	1.48918	1.37966	1.34242	1.61688	1.6678	1.47186	1.62342	1.891	1.68203	1.67547	1.70598	1.71082	1.47276	1.59649	1.36591	1.48798	1.65452	1.49677
PLEKHA4	4.65168e-09	8.93158e-07	Up	1.72438	1.61957	1.78281	1.50347	1.81564	1.76013	0.984125	0.802865	1.06913	0.743477	0.452866	0.835961	1.45396	1.67846	1.45005	1.63383	1.67349	1.3865	0.711821	0.664537	1.2418	1.07795	0.821377	0.785634
MAN1A1	1.65228e-06	8.33511e-05	Up	0.75834	0.770396	0.657612	0.697022	0.876917	0.82061	0.346879	0.466322	0.396117	0.539737	0.416189	0.219729	0.478248	0.763482	0.521224	0.700789	0.53113	0.723331	0.238629	0.470416	0.137936	0.24245	0.357738	0.285101
SQRDL	2.92878e-08	3.82812e-06	Up	2.05662	1.93443	2.0833	2.1687	2.09817	2.12153	1.44838	1.61586	1.66699	1.42668	1.78857	1.45968	1.96954	2.3332	2.11496	2.04233	1.87355	1.97413	1.55254	1.43424	1.7048	1.49205	1.24749	1.78083
TRIM26	2.34363e-07	1.81973e-05	Up	1.82906	1.73079	1.77354	1.60398	1.78809	1.77341	1.42495	1.31888	1.45135	1.36484	1.32966	1.42319	1.63082	1.67847	1.50662	1.64953	1.68104	1.50346	1.31141	1.52242	1.19159	1.35824	1.34962	1.3366
PARP10	3.07426e-10	9.70018e-08	Up	1.34668	1.30554	1.24288	1.4475	1.24926	1.51761	0.618933	0.742232	0.980911	0.445906	0.746892	0.553584	1.44277	1.4015	1.23928	1.27741	1.33412	1.31644	0.972381	0.683407	0.731553	0.654314	0.398243	0.800158
STX11	1.34701e-08	2.10909e-06	Up	1.0749	0.992302	0.943849	0.730455	1.17459	1.03228	0.452899	0.0494531	0.427917	0.397835	0.406983	0.551007	0.944179	0.897378	0.946746	0.896964	1.05091	0.785437	0.604888	0.47092	0.231005	0.611658	0.465653	0.438227
APOL1	1.44497e-08	2.22302e-06	Up	2.47061	2.48798	2.37726	2.59715	2.36563	2.64762	1.62803	1.98176	2.05145	1.42458	1.76977	1.89698	2.36817	2.71795	2.32186	2.5171	2.38782	2.41283	1.99888	1.77917	1.93207	1.85798	1.84927	1.99263
SERPINB8	1.83194e-05	0.000520062	Up	1.4307	1.31961	1.39835	1.29691	1.58647	1.38313	1.0395	1.13596	1.09972	1.10362	1.07477	1.15637	1.32056	1.55828	1.22291	1.39169	1.21191	1.19157	1.1068	1.07241	1.03199	1.17834	1.16652	1.2285
HEG1	8.99043e-07	5.27687e-05	Up	1.4186	1.28765	1.29674	1.27537	1.54739	1.14075	0.839738	0.521417	0.666149	1.02335	1.01677	0.729673	1.10974	1.16041	1.2217	1.21329	1.15868	1.04203	0.658848	0.771395	0.641465	0.731878	1.11864	0.452597
KIAA0040	3.71057e-07	2.61844e-05	Up	1.14457	1.24728	1.16879	1.11664	1.24496	1.14481	0.796061	0.406218	0.765804	0.681973	0.674324	0.818306	0.957508	1.31038	1.01288	1.06355	1.21402	0.968618	0.532456	0.586052	0.707307	0.824821	0.952367	0.721915
HIVEP2	1.40848e-07	1.22625e-05	Up	1.27155	1.0639	1.26483	1.16596	1.38859	1.15036	0.954635	1.08624	0.908223	0.977158	0.988559	0.93021	1.21782	1.16171	1.19293	1.14603	1.13611	1.19918	1.02756	0.981705	0.907153	1.03145	0.946097	1.05349
SLC25A28	2.11861e-09	4.83649e-07	Up	2.14387	2.04091	2.13373	2.05489	2.08893	2.11903	1.35036	1.13302	1.27655	1.17928	1.40822	1.28031	1.9155	2.12413	1.87794	1.98409	2.08066	1.81889	1.06163	1.49626	1.23345	1.09327	0.42667	1.25464
DUOXA2	5.38518e-10	1.57853e-07	Up	2.43751	2.51063	2.40393	2.6532	2.51073	2.65967	0.955294	1.38656	1.67106	0.565722	1.47449	1.1105	2.56475	2.57423	2.45655	2.38768	2.51807	2.37287	1.39834	0.925925	1.51133	1.54116	0.857457	1.89078
RAB8B	4.19305e-07	2.88894e-05	Up	0.931753	0.647508	0.873988	0.889382	1.00821	1.00674	0.424927	0.520615	0.442445	0.461342	0.754104	0.497268	0.916026	0.961351	0.705835	0.90838	0.726183	1.05354	0.522529	0.283596	0.412686	0.597804	0.629031	0.563242
NBN	9.05306e-08	8.70561e-06	Up	1.15554	1.26928	1.30064	1.17808	1.24462	1.08666	0.925218	0.968812	1.00732	0.898335	1.02227	1.04095	1.10698	1.19699	1.19837	1.15673	1.1848	1.0304	0.877021	0.890979	0.903333	0.903308	1.03853	0.986482
TLK2	5.12804e-09	9.65904e-07	Up	1.06276	1.07267	1.15993	1.02942	1.18232	1.13937	0.930162	0.768787	0.903477	0.826118	0.845753	0.829066	1.03752	1.1516	1.13281	1.16638	1.04156	1.0208	0.834697	0.953747	0.824323	0.848242	0.713727	0.885869
PLXNA2	3.30178e-07	2.38431e-05	Up	1.25259	1.03745	1.1097	1.1582	1.29292	1.11439	0.848281	0.76874	0.804897	0.891293	0.797085	0.719559	1.11085	1.21226	1.03426	0.968907	1.04829	0.975728	0.846262	0.782409	0.777936	0.70341	0.454567	0.90752
KYNU	1.40478e-06	7.43482e-05	Up	1.8728	1.74414	1.75588	1.90245	2.02398	1.78778	1.32745	1.36356	1.4324	1.5155	1.68734	1.39473	1.7139	2.05689	1.69662	1.84306	1.53856	1.70781	1.27739	1.26662	1.44095	1.14868	1.12171	1.54195
BTN3A1	3.28546e-09	6.75332e-07	Up	1.13369	0.992891	1.00104	1.00515	0.84147	1.15922	0.824474	0.385037	0.56204	0.535886	0.543372	0.543214	0.934551	1.09463	1.04726	1.02245	0.967844	0.924885	0.64693	0.723327	0.554417	0.569058	0.60546	0.57396
FAM120AOS	3.85313e-07	2.69599e-05	Up	1.29186	1.10959	1.21042	1.15623	1.24653	1.15919	0.908599	0.779655	0.830463	0.964622	1.03127	1.02042	1.20281	1.33464	1.19218	1.25547	1.05173	1.07596	0.999929	1.0161	0.944239	0.925487	0.814523	0.93458
BAK1	1.60335e-08	2.39236e-06	Up	1.59987	1.62576	1.42105	1.56226	1.41815	1.68559	1.01781	1.03952	1.22921	0.940495	1.10936	1.09138	1.51521	1.64842	1.33354	1.40097	1.52704	1.40091	1.04041	1.20663	1.04861	0.963495	0.726341	0.967619
PRICKLE4	4.86909e-08	5.54041e-06	Up	1.62438	1.26904	1.59559	1.42683	1.5459	1.65894	1.02248	0.848489	1.01552	0.628098	1.0781	0.814244	1.38274	1.63955	1.23694	1.51787	1.41901	1.34475	0.62558	0.893452	1.08922	0.58206	0.590447	0.989027
RIPK1	1.3305e-09	3.34569e-07	Up	1.47313	1.42993	1.3573	1.44613	1.38712	1.42045	1.22315	1.12647	1.16795	1.08606	1.10322	1.16896	1.34534	1.34881	1.40961	1.39402	1.33973	1.29151	0.983575	1.23754	1.09387	0.997505	1.02489	1.11981
XAF1	1.8884e-08	2.68815e-06	Up	0.420214	0.62134	0.456655	0.468266	0.470661	0.479688	0.106604	0	0	0.102818	0	0.0968224	0.646055	0.764869	0.642919	0.504589	0.127405	0.481864	0	0.0958716	0	0	0	0.312974
HLA-F	1.10993e-08	1.82127e-06	Up	1.74112	1.84127	1.69863	1.80248	1.92289	1.99919	1.07243	1.31445	1.36338	0.791817	1.19409	1.10405	1.80102	1.85669	1.65722	1.72675	1.61021	1.55466	1.11083	0.694938	1.06811	0.943488	0.476592	1.10615
PMAIP1	1.86295e-08	2.65956e-06	Up	1.13856	1.04415	1.21247	1.22134	1.41095	1.15071	0.360776	0.643484	0.54705	0.600318	0.689393	0.551135	1.34762	1.40185	1.31519	1.40121	1.21042	0.892815	0.75233	0.283255	0.619875	0.312973	0.188036	1.01439
TNIP3	3.74538e-06	0.000155523	Up	1.46754	1.06557	1.56206	1.52684	1.90461	1.18982	0.759735	0.319058	0.60419	0.760404	0.902127	0.395047	1.04828	1.58759	0.998309	0.948407	1.02607	0.847413	0.455723	0.633582	0.354707	0.31229	0	0.691901
ATF5	5.06111e-07	3.36534e-05	Up	1.63281	1.49184	1.42491	1.24083	1.30616	1.34391	0.90647	0.850338	0.701829	0.902698	0.958183	1.06071	1.33319	1.46673	1.20305	1.2145	0.984726	1.16276	0.798481	0.906028	1.019	0.958903	0.749522	0.836493
C1GALT1	2.72703e-09	5.82291e-07	Up	0.862376	0.992078	0.939343	0.771185	0.975229	0.917054	0.514949	0.576467	0.576235	0.469609	0.555291	0.522697	0.943304	0.919718	0.966337	1.03867	0.975689	0.691526	0.643801	0.458482	0.241701	0.424	0.225135	0.44269
ATF3	5.72855e-09	1.06285e-06	Up	1.3073	1.45469	1.37252	1.29807	1.47788	1.35045	0.811739	0.867313	0.822912	0.79684	1.0894	0.892894	1.57238	1.5482	1.45398	1.40023	1.36104	1.44899	1.13448	0.511429	0.972264	0.972239	0.767342	1.15238
LOC388692	7.40529e-07	4.51222e-05	Up	0.563633	0.526195	0.518613	0.411913	0.513483	0.469061	0.18648	0.172448	0.0415963	0.233751	0.0324065	0.181406	0.430337	0.56442	0.409261	0.515779	0.47299	0.429451	0.337197	0.247776	0.0752568	0.26502	0.435549	0.241454
CD47	2.31779e-07	1.8122e-05	Up	1.40148	1.33163	1.44763	1.47284	1.5383	1.50683	0.974285	1.00315	1.04721	0.917564	1.21188	1.03231	1.35722	1.70441	1.39569	1.47371	1.33074	1.3457	1.13403	1.0765	1.06852	1.01929	0.728914	1.26957
CPEB2	3.91043e-08	4.81878e-06	Up	0.825797	0.769394	0.990398	0.9128	1.08903	0.853504	0.464346	0.437563	0.386351	0.494062	0.75042	0.474434	0.900223	0.882387	0.837923	0.955855	0.703923	0.977485	0.47467	0.441512	0.662707	0.491299	0.499002	0.759416
IL1A	7.45594e-07	4.53193e-05	Up	1.25872	1.23859	1.46244	1.40439	1.7547	1.37395	0.813091	0.704471	0.836677	0.695694	0.972944	0.726089	1.48974	1.87661	1.55026	1.13568	1.20306	1.28089	1.01154	0.517211	1.01969	0.913017	0.679184	1.16257
GRIN3A	9.86879e-08	9.17346e-06	Up	0.361443	0.660362	0.481995	0.329387	0.451959	0.448789	0.10054	0.127753	0.06396	0.0969466	0.0501075	0.0480219	0.444408	0.52262	0.427725	0.41957	0.550677	0.0756727	0.0773771	0.090357	0.145578	0.0788561	0.104652	0.136941
FTSJD2	2.48956e-09	5.44135e-07	Up	1.38459	1.27013	1.33725	1.41758	1.33521	1.43413	0.837068	0.897957	0.878354	0.755724	0.909632	0.860893	1.27673	1.35976	1.33038	1.32458	1.24648	1.25917	0.910816	0.91213	0.708779	0.68705	0.306139	0.981724
CALCOCO2	1.60526e-05	0.00047082	Up	1.45252	1.41347	1.40599	1.32143	1.46616	1.39655	1.16592	1.19596	1.26434	1.15399	1.36244	1.14867	1.38562	1.5486	1.31279	1.45399	1.25782	1.26685	1.18952	1.11799	1.10468	1.14537	1.2961	1.14009
DUOX2	2.94574e-09	6.20962e-07	Up	2.59925	2.54559	2.51764	2.66791	2.61997	2.67392	1.44722	1.71044	2.02105	1.21137	1.93568	1.67543	2.60036	2.58642	2.50937	2.351	2.51798	2.39167	1.6518	1.52419	1.82187	1.85979	1.1737	2.1206
ATP10A	9.47585e-07	5.50956e-05	Up	0.904704	0.612296	0.216682	1.00902	0.980561	0.726202	0.0767649	0.401922	0.232133	0.24118	0.237082	0.129406	0.684515	0.795666	0.656918	0.444095	0.740482	0.513275	0.110422	0.375349	0	0	0	0.13572
OVOL1	1.45654e-08	2.23387e-06	Up	1.47006	1.2352	1.40999	1.37002	1.39992	1.50513	0.698677	1.11477	0.584348	0.763171	1.08842	0.689013	1.3805	1.4245	1.45205	1.41451	1.27778	1.41608	0.97671	0.780097	1.16871	0.841344	0.668199	1.02032
THSD1	3.8736e-06	0.000159378	Up	1.02933	0.856705	1.00241	0.988294	0.812627	1.04121	0.447806	0.339323	0.529054	0.412945	0.707056	0.480649	0.708829	1.20697	0.687773	0.57621	0.893028	0.610245	0.371207	0.368264	0.453129	0.453111	0.288609	0.330634
HPSE	6.21715e-07	3.92838e-05	Up	0.990061	0.737447	0.847951	0.679317	0.757771	0.984485	0.318925	0.515525	0.511246	0.473882	0.60787	0.373369	0.812187	0.853371	0.696214	0.645687	0.622048	0.815929	0.418853	0.532294	0.562506	0.275052	0.466549	0.470437
FGF2	1.82476e-07	1.51057e-05	Up	0.425673	0.127667	0.397925	0.229014	0.373907	0.188036	0.0604773	0	0	0.10955	0.230827	0.054662	0.38583	0.392108	0.303806	0.410338	0.238643	0.32052	0.0876853	0.0540996	0	0.0615545	0.0630679	0
LPAR6	1.31346e-08	2.0788e-06	Up	0.904288	0.714668	1.13398	1.08661	0.877756	0.894034	0.476496	0.558724	0.418435	0.440347	0.581017	0.489968	0.810359	1.11725	1.08091	1.11502	0.876298	0.710266	0.475986	0.393851	0.579403	0.266566	0.229386	0.527196
CYP2J2	3.65872e-07	2.60411e-05	Up	1.19185	1.37709	1.38325	1.37229	1.43407	1.22988	0.857605	0.494852	0.473019	0.613636	0.657643	0.534229	1.13197	1.35209	0.811961	1.27284	1.30477	1.15848	0.147345	0.937734	0.42318	0.864692	0.840465	0.728409
FYTTD1	1.05478e-07	9.65832e-06	Up	1.40696	1.37199	1.41899	1.30578	1.42612	1.28413	1.06398	1.0306	1.05378	0.902466	1.05835	0.897099	1.15291	1.38435	1.35962	1.51434	1.0974	1.20644	0.729129	0.822168	0.918209	1.00157	0.935193	1.04804
SOD2	2.06527e-07	1.66627e-05	Up	2.46484	2.25024	2.50261	2.48712	2.70809	2.35564	1.80981	1.708	1.89433	1.84469	2.1678	1.7164	2.25448	2.60302	2.24729	2.40383	2.36301	2.22326	1.71516	1.77369	1.57876	1.66885	1.06572	1.95235
PARP4	3.55185e-07	2.53167e-05	Up	1.65985	1.63126	1.73814	1.71353	1.7212	1.69473	1.40411	1.41217	1.51301	1.44882	1.58167	1.53419	1.54204	1.72337	1.61833	1.74235	1.64085	1.61328	1.30244	1.52849	1.40727	1.36177	1.44149	1.45194
PLEKHO2	1.21807e-06	6.6675e-05	Up	0.995298	0.774833	1.02175	0.82365	0.944674	1.00003	0.655142	0.584779	0.616339	0.654143	0.633991	0.643742	0.88477	1.02272	0.651988	0.859335	0.776488	1.00438	0.584116	0.696069	0.515435	0.542016	0.550119	0.38253
FBXO6	1.65804e-09	3.96164e-07	Up	1.66757	1.71934	1.63548	1.80186	1.62238	1.78948	1.32323	1.06497	1.30756	1.20147	1.05398	1.13901	1.66404	1.62788	1.51274	1.49418	1.63749	1.56162	1.00859	1.2468	1.25061	1.181	0.783459	1.06957
MYL12A	3.729e-08	4.67664e-06	Up	2.26905	2.29756	2.27751	2.34245	2.37021	2.28872	2.02381	2.01994	2.02794	2.03386	2.15365	1.96381	2.31976	2.31286	2.34268	2.34252	2.26623	2.20375	2.09393	1.93606	1.90671	2.12095	1.98214	2.28199
LNPEP	5.54666e-09	1.03297e-06	Up	1.09411	1.14849	1.1053	1.08567	1.13272	1.09675	0.927997	0.894175	0.947512	1.02834	0.920907	0.935625	1.08474	1.12352	1.19686	1.15396	1.02985	1.08226	0.871684	0.888448	1	1.00496	0.927414	0.86552
XPNPEP1	5.94023e-07	3.79601e-05	Up	1.77619	1.67159	1.64825	1.82155	1.80916	1.74278	1.35738	1.56959	1.56448	1.43796	1.57099	1.53206	1.75841	1.83521	1.69752	1.68703	1.68606	1.621	1.51072	1.5364	1.43653	1.48927	1.31962	1.60265
RAB27B	7.40115e-08	7.57517e-06	Up	1.30256	1.19158	1.2891	1.18154	1.31618	1.24759	0.911384	0.975157	0.89091	1.15176	1.06644	0.933988	1.13223	1.31411	1.3824	1.40046	1.17585	1.24504	1.0766	0.999242	1.06052	0.986332	0.912815	0.958556
BTN3A3	1.51108e-07	1.30411e-05	Up	1.30257	1.24269	1.14305	1.17108	1.07338	1.13235	0.715228	0.782604	0.84024	0.608307	0.791979	0.817411	0.883789	1.23216	0.973519	1.13255	1.08983	1.10581	0.779597	0.630863	0.551772	0.374135	0.466688	0.41335
SLC16A4	6.6553e-07	4.17858e-05	Up	1.16276	1.3274	1.16216	1.28139	1.35507	1.20117	0.668146	0.656883	0.952946	0.815883	1.06685	0.898286	1.12647	1.44557	1.12272	1.37174	1.3423	1.02386	0.943611	0.864727	0.856116	0.861986	0.765858	0.989708
SP140L	3.18515e-09	6.62967e-07	Up	1.09929	1.07356	1.30649	1.23825	1.24387	1.35319	0.713744	0.738987	0.958454	0.744525	0.543256	0.831826	1.19853	1.25204	1.21562	1.16801	1.08483	1.23943	0.893014	0.827755	0.704124	0.807032	0.620615	0.958937
ADAM8	8.99357e-08	8.6937e-06	Up	1.05622	1.09756	1.12796	1.38113	1.4477	1.14343	0.639241	0.623858	0.81807	0.720106	0.674475	0.399154	1.30564	1.3623	1.17809	1.08787	1.19277	0.910471	0.374953	0.825493	0.630057	0.776483	0.291777	0.915891
SMCHD1	5.98346e-09	1.09376e-06	Up	1.12228	0.994572	1.08852	1.10482	1.13725	1.00733	0.753473	0.717165	0.709555	0.592572	0.972371	0.701889	1.0079	1.10469	1.20068	1.1524	0.91501	1.06032	0.635533	0.783736	0.730093	0.755744	0.48791	0.752088
UBA6	2.90593e-08	3.80831e-06	Up	1.16691	1.11397	1.20478	1.16848	1.23515	1.12096	0.918204	0.849196	0.9165	0.716901	0.914154	0.864937	1.03581	1.23065	1.18564	1.26262	1.06282	1.0661	0.84389	0.843844	0.983183	0.895631	0.747217	0.993057
FMR1	5.09819e-07	3.37885e-05	Up	1.26065	1.19575	1.21707	1.16026	1.30869	1.08259	1.05406	0.846654	0.985228	0.976896	0.947632	1.02016	1.13726	1.31683	1.21066	1.25658	1.01195	1.14334	0.973948	0.984905	0.84282	1.00518	0.852511	0.901241
APOBEC3B	3.2987e-07	2.38431e-05	Up	1.44794	1.38668	1.7548	1.36553	1.87033	1.38912	0.797378	0.726373	0.700164	0.547859	0.700853	0.857996	1.57426	2.09305	1.83251	1.34708	0.917364	1.41561	0.298128	0.904208	1.06361	0.701501	0.574854	1.01608
EXT1	2.85565e-07	2.14664e-05	Up	1.48483	1.58786	1.65777	1.57489	1.61987	1.52654	1.28529	1.27214	1.30086	1.42047	1.25262	1.24431	1.45777	1.53669	1.35299	1.60039	1.56608	1.3682	1.19284	1.3482	1.18857	1.26877	1.14169	1.29917
LOC100131733	1.82654e-07	1.51057e-05	Up	1.00448	0.758456	0.830695	0.845844	1.076	0.896545	0	0.372679	0.354256	0	0	0	0.907465	0.912262	0.580478	0.809257	0.865751	0.679528	0.406478	0	0	0.619516	0	0.596098
CLEC2D	4.397e-08	5.27911e-06	Up	0.563154	0.468809	0.312371	0.404059	0.435413	0.516156	0.108293	0.0961701	0.164353	0.21337	0.159322	0.0679928	0.448473	0.471619	0.306172	0.57193	0.650337	0.424142	0.194624	0.152002	0.270883	0.11012	0.202069	0.132972
USP15	1.17073e-06	6.47273e-05	Up	0.908168	0.931423	0.896597	0.8969	0.932883	0.896112	0.502077	0.586447	0.627581	0.490044	0.720939	0.536975	0.867653	0.978703	0.918969	0.948259	0.686111	0.793454	0.689696	0.82208	0.626987	0.597554	0.76876	0.664175
NCF1C	4.25988e-06	0.000170457	Up	0.876372	0.866857	0.901911	0.872814	0.691016	1.22956	0.229209	0	0	0	0.2182	0	0.290317	1.25184	0.954755	0.869296	0.495491	0	0	0	0	0	0.23733	0
AHCYL2	6.29357e-05	0.0013875	Up	1.30242	1.14965	1.43358	1.40165	1.5831	1.33226	0.918002	1.04457	1.01511	0.917842	1.22106	0.911756	1.15754	1.6684	1.22923	1.19928	1.18806	1.11713	0.957271	1.02374	0.903767	0.898199	1.0378	1.15652
ZNF107	2.21413e-09	4.96305e-07	Up	0.648208	0.583981	0.651701	0.730519	0.664345	0.785957	0.423873	0.293369	0.409431	0.349281	0.360607	0.365423	0.642931	0.536606	0.572913	0.665196	0.541201	0.625579	0.227342	0.122643	0.381045	0.39762	0.197735	0.291996
RNF19A	7.9995e-08	7.96566e-06	Up	1.47546	1.35688	1.51942	1.41531	1.51488	1.416	1.05344	1.06173	1.09002	1.09475	1.26791	1.14796	1.34866	1.53069	1.48438	1.3866	1.39061	1.47655	1.1973	1.10712	1.23327	1.07821	0.972545	1.39253
KIAA1033	1.83732e-05	0.000520694	Up	1.04098	0.900753	1.19147	0.976895	1.27506	1.08781	0.741883	0.907109	0.752704	0.807794	0.826872	0.646672	0.863514	1.17756	0.867024	1.12165	0.849446	1.01698	0.723819	0.672451	0.741729	0.705368	0.771521	0.825368
KRT24	2.24605e-07	1.76052e-05	Up	1.09958	0.769466	1.42955	1.34999	1.18333	1.87974	0	0.230576	0.361724	0	0.6027	0	1.20324	1.71717	1.5948	0.940539	0.558139	1.56203	0.6228	0.289463	0.420176	0	0.32556	0.547885
GPT2	1.03497e-08	1.72628e-06	Up	1.3947	1.39451	1.31505	1.59086	1.47834	1.45683	0.868349	1.0095	1.06366	0.805821	1.21026	0.955415	1.56405	1.50871	1.52341	1.30064	1.32284	1.34782	0.852405	1.07081	1.06228	0.931868	0.623853	1.16701
MOV10	1.82138e-08	2.61948e-06	Up	1.74504	1.72398	1.67396	1.74227	1.80024	1.85835	1.2287	1.23979	1.31693	1.02436	1.18124	1.23469	1.70474	1.79653	1.59038	1.62704	1.59885	1.6305	1.10094	1.24259	1.18756	1.16297	0.557317	1.29074
KLF6	9.09873e-07	5.33411e-05	Up	1.64724	1.7115	1.64767	1.62678	1.84248	1.60587	1.27021	1.24586	1.2357	1.56738	1.45207	1.36612	1.73109	1.62162	1.70508	1.58615	1.64025	1.66172	1.44028	1.42396	1.35527	1.39844	1.65222	1.47321
IFITM2	4.32298e-07	2.94975e-05	Up	2.61148	2.65278	2.67338	2.71372	2.85803	2.64702	2.20807	2.0482	1.70862	2.19418	2.05813	2.1578	2.519	2.93139	2.43083	2.68852	2.81047	2.31479	1.88639	2.27396	2.08478	2.14634	1.46202	2.05017
CDC25B	1.71764e-06	8.58801e-05	Up	1.70516	1.70923	1.47459	1.5113	1.66261	1.38865	0.909045	1.17618	1.02783	1.1501	1.005	1.08089	1.26042	1.71339	1.25211	1.33255	1.5316	1.42779	1.05067	1.11458	1.18819	1.05886	0.632433	1.01994
FOSL2	2.98239e-05	0.0007655	Up	2.03117	1.96289	1.99744	2.0389	2.15677	2.02081	1.77071	1.79168	1.71966	1.73049	1.81625	1.7745	1.78673	2.08518	1.74969	1.95841	1.96367	1.92657	1.70122	1.82334	1.69173	1.83855	1.72059	1.76372
PLA2G4E	3.26788e-06	0.000139148	Up	0.817365	0.533056	1.11394	0.595619	0.884962	0.852467	0.312761	0.106176	0	0.115214	0.20255	0.13948	0.197926	0.819741	0.477399	0.777784	0.36031	0.539867	0.16844	0.0745585	0.0649244	0.121387	0	0.301171
GTPBP2	1.04769e-06	5.95873e-05	Up	1.71198	1.72396	1.6041	1.75834	1.78928	1.75856	1.34798	1.35241	1.34221	1.60474	1.52317	1.36717	1.65242	1.77037	1.60378	1.61509	1.58972	1.63062	1.31656	1.55015	1.18924	1.35253	1.07108	1.34228
RNF43	2.30432e-06	0.000107896	Up	1.16134	1.15111	1.04617	1.0719	1.16706	1.03202	0.870321	0.804536	0.777296	0.785338	0.917701	0.768472	1.04119	1.11009	0.795953	0.98177	1.0835	0.958393	0.562446	0.850757	0.624738	0.741245	0.627493	0.837546
HESX1	1.34964e-08	2.10909e-06	Up	0.846709	0.867175	0.982088	0.84319	0.532465	0.825612	0.268648	0	0	0	0	0.141243	0.754892	0.473884	0.651537	0.740811	0.795641	0	0	0	0	0	0	0
CASP7	1.54958e-08	2.33322e-06	Up	1.65313	1.64868	1.67591	1.47787	1.65645	1.48499	1.26374	1.10584	1.3031	1.11408	1.35654	1.31384	1.67412	1.5974	1.63342	1.68463	1.47105	1.4718	1.24956	1.22374	1.40223	1.144	1.24046	1.42889
EDARADD	4.1069e-07	2.83749e-05	Up	1.0596	1.10074	1.10432	0.875537	1.05447	1.1872	0.579877	0.376384	0.684716	0.566924	0.55989	0.692714	0.859027	1.07614	0.968769	1.07272	0.971546	0.986681	0.892927	0.728497	0.415918	0.692379	0.760483	0.424997
ARL14	1.52624e-08	2.31214e-06	Up	0.564394	0.792535	0.548627	0.610982	0.953963	0.812823	0	0	0.454423	0.237526	0	0	0.711802	0.503631	0.485109	0.844101	0.714392	0.635883	0.329446	0	0.334261	0	0	0
PELI1	1.08844e-05	0.000345636	Up	1.65592	1.47397	1.62238	1.46702	1.80271	1.44252	1.18919	1.11821	0.961656	1.15741	1.09481	1.27663	1.34016	1.63556	1.52017	1.51921	1.36451	1.44412	1.2158	1.11014	1.27431	1.32056	1.47696	1.22401
RHBDF2	1.71099e-07	1.43883e-05	Up	1.377	1.39258	1.46165	1.41032	1.54711	1.45352	0.790969	0.912117	0.91184	0.822509	1.06622	0.761582	1.32459	1.52915	1.1882	1.26704	1.44344	1.27884	0.962612	0.748099	0.870428	0.902584	0.200233	1.06539
SERPINB7	1.11664e-05	0.000353006	Up	1.76018	1.94065	1.76212	1.96016	2.19498	1.80212	0.838043	0.34027	1.28963	1.14072	1.47279	1.28081	1.47445	2.11972	1.39697	1.80918	1.7118	1.4441	1.0737	1.30749	0.791856	1.11392	1.28415	1.14267
CMYA5	1.62643e-08	2.41227e-06	Up	0.518339	0.516674	0.712093	0.527388	0.75466	0.831254	0.321705	0.248445	0.196732	0.243702	0.201089	0.0956242	0.662168	0.41988	0.758112	0.493323	0.465574	0.553609	0.131025	0.365947	0.187324	0.255011	0.348311	0.317729
CDC42EP2	1.17002e-06	6.47273e-05	Up	1.23729	1.3993	1.2964	1.41079	1.5748	1.27105	0.899596	1.05717	0.931673	1.1559	1.10139	0.872073	1.2287	1.34009	1.20715	1.10485	1.34133	1.22862	0.92522	1.01018	0.680053	0.933147	0.555229	0.879674
LIF	1.55591e-05	0.00046016	Up	0.910943	0.762684	0.891855	0.945277	1.06845	0.59275	0.245903	0.301004	0.349676	0.593824	0.463434	0.330298	0.667228	0.920595	0.532644	0.36843	0.919624	0.59857	0.401484	0.447645	0.294517	0.50502	0.25446	0.388284
TMEM27	1.3758e-06	7.30484e-05	Up	0.982133	0.699736	0.384144	0.735851	0.661273	0.685936	0.214147	0.264063	0	0	0.341817	0	0.729243	0.789037	0.64898	0.638861	0.615334	0.456811	0	0.328744	0	0.556084	0.367991	0.205387
KRT6B	9.26391e-08	8.80607e-06	Up	2.10222	1.81658	1.93935	2.12606	2.38895	1.87963	1.26407	1.53951	1.23385	1.56153	1.65549	1.24467	2.14348	2.05335	2.45802	1.93069	1.74874	2.33085	1.78633	1.32319	1.60741	1.282	1.46139	1.66955
CD83	1.49503e-08	2.27879e-06	Up	0.530882	0.420752	0.810703	0.680921	0.828815	0.648952	0	0.186464	0.299982	0	0.247247	0.13566	0.509974	0.460407	0.576193	0.677707	0.875452	0.761579	0.452522	0.134383	0	0	0.154501	0
NINJ1	1.34045e-05	0.000406634	Up	1.90895	1.91727	1.9382	1.80627	2.10062	1.90181	1.51845	1.33226	1.44121	1.3843	1.48158	1.28361	1.59598	2.07079	1.41266	1.80708	1.87293	1.41647	1.26782	1.50287	0.970858	1.32797	1.03324	1.15613
SCIN	2.80461e-06	0.000124717	Up	1.04895	0.99447	0.826864	0.894959	1.19363	0.948349	0.522163	0.452358	0.583862	0.73799	0.390435	0.609042	1.11033	1.11419	0.781712	0.89987	0.645722	0.82412	0.714558	0.661096	0.611107	0.355113	0.295345	0.627265
TMX1	5.47045e-06	0.000206551	Up	0.929081	0.856251	0.924287	0.910485	1.07489	0.947981	0.647399	0.789708	0.689448	0.569744	0.548758	0.599651	0.915375	1.16074	0.911815	0.995157	0.930839	0.588033	0.553346	0.583902	0.740982	0.688555	0.582903	0.652904
FZD5	7.44023e-07	4.52794e-05	Up	0.884867	0.838172	0.931688	0.901224	0.806392	0.896272	0.755013	0.675213	0.640579	0.757634	0.635476	0.515473	0.725298	0.913274	0.860476	0.879222	0.906562	0.805627	0.548026	0.644656	0.42244	0.514766	0.721092	0.522896
BMPR2	4.48185e-08	5.33707e-06	Up	1.35617	1.33618	1.42018	1.31296	1.41725	1.28378	1.12283	0.995892	1.03318	1.19295	1.18501	1.09698	1.3162	1.25109	1.39519	1.47752	1.24486	1.36113	1.14546	1.15787	1.06782	1.07017	1.26247	1.16629
ID1	1.23366e-07	1.10913e-05	Up	2.15619	2.04806	2.13742	2.20663	2.09903	2.17782	1.68467	1.85604	1.79728	1.45411	1.74995	1.66713	1.98738	2.23846	2.0147	2.07038	2.02164	2.04467	1.78488	1.60386	1.70182	1.6211	1.28717	1.8521
CLCA3P	6.63209e-06	0.000239744	Up	0.378708	0.304855	0.520628	0.648021	0.458897	0.661408	0.11282	0.142847	0.133979	0	0	0	0.418919	0.572933	0.256314	0.469983	0.320255	0.271153	0.367829	0	0	0	0.350477	0
GTPBP1	7.53608e-08	7.69737e-06	Up	1.74985	1.67178	1.70714	1.74128	1.77329	1.71999	1.34916	1.27436	1.30268	1.23512	1.31919	1.33431	1.67582	1.80306	1.56941	1.64893	1.68174	1.61674	1.27351	1.3979	1.27857	1.27152	0.755478	1.42557
ELOVL7	4.17782e-05	0.000997883	Up	0.919164	0.598387	0.606154	0.603547	0.730469	0.79053	0	0.340829	0.354876	0.351263	0.0946662	0	0.519463	0.880244	0.312807	0.677003	0.253979	0.515142	0.407154	0.283575	0.145055	0.145047	0.319173	0
C3orf38	7.31071e-07	4.46008e-05	Up	1.24655	1.15575	1.20452	1.16216	1.14746	1.10223	0.927283	0.779265	0.919762	0.862585	1.05109	0.837505	1.10379	1.37065	1.17057	1.28299	1.10008	1.12152	1.03366	0.917397	0.915425	1.00363	0.814126	1.01365
IFIT1B	8.00679e-06	0.000275636	Up	0.448083	0.200562	0.33142	0.445445	0.500341	0.117339	0	0	0	0	0	0	0.49235	0.394765	0.229382	0	0.353704	0	0	0	0	0	0	0
GRAMD1B	1.30643e-05	0.000399	Up	1.03699	0.991383	0.800409	0.842786	1.22321	0.974016	0.651527	0.663671	0.0875308	0.440884	0.680001	0.473409	0.943272	1.10902	0.542193	0.81595	0.757151	0.870921	0.42271	0.295881	0	0.326493	0.247216	0.713773
SLC28A3	1.63804e-05	0.000479014	Up	0.848528	0.717442	0.905873	0.813504	1.06136	0.444526	0.374704	0.377187	0.333496	0.535034	0.619709	0.329402	0.620352	0.86494	0.767656	0.797056	0.710262	0.499106	0.584316	0.443646	0.416771	0.467285	0.474781	0.414868
EPHA2	3.09659e-06	0.000133856	Up	2.04019	1.99354	2.12088	2.08213	2.16002	2.10553	1.8885	1.90032	1.79042	1.8483	1.8543	1.68049	2.03803	2.17216	1.95757	1.93204	1.96041	2.02253	1.84451	1.9	1.73867	1.78914	1.57598	1.92782
RICTOR	5.99983e-07	3.82522e-05	Up	1.07985	0.933836	1.05763	1.08498	1.13861	0.970358	0.724202	0.861619	0.694091	0.766494	1.01155	0.55301	1.00652	1.01094	1.16003	1.09273	0.835911	0.964821	0.778641	0.749588	0.717606	0.772477	0.717618	0.835112
CYLD	2.82477e-06	0.000124941	Up	1.07724	0.922123	1.01329	0.827684	1.07927	1.0017	0.683585	0.708406	0.574516	0.80986	0.867375	0.690448	0.935273	1.00451	1.06187	1.06444	0.781292	0.866513	0.567123	0.726185	0.824239	0.668643	0.793428	0.736766
ANGPTL1	6.38213e-05	0.00140141	Up	0.426455	0.217792	0.290633	0.474906	0.342584	0.227449	0	0	0	0.10495	0	0	0.142891	0.597594	0	0.397608	0.129975	0.151088	0	0	0	0	0	0
AKIRIN2	1.88616e-06	9.23286e-05	Up	1.3885	1.35006	1.4851	1.4897	1.60687	1.53513	1.11228	1.3177	1.31433	1.24211	1.17331	1.2502	1.36916	1.55752	1.47024	1.47782	1.42272	1.58214	1.43857	1.1577	1.13701	1.13698	1.28346	1.1165
IRF9	9.99196e-08	9.25199e-06	Up	1.95634	1.96993	1.9124	2.02045	1.97103	1.98576	1.55809	1.66983	1.702	1.45415	1.67603	1.6413	1.76391	1.99275	1.80888	1.94634	1.98839	1.97183	1.59502	1.52198	1.56789	1.62617	1.33996	1.80244
TTC39B	3.1857e-07	2.33107e-05	Up	0.8438	0.968617	0.975105	0.912711	1.1668	1.02979	0.455415	0.783215	0.537377	0.546718	0.728474	0.543585	1.1085	1.12415	1.03515	0.825417	1.01974	0.915097	0.627196	0.793224	0.823985	0.679275	0.360349	0.625743
AMOTL2	8.9018e-06	0.000296924	Up	1.71776	1.61342	1.62673	1.75795	1.84212	1.71444	1.24681	1.41155	1.25399	1.48208	1.57861	1.40062	1.65366	1.77631	1.57379	1.47301	1.51658	1.62279	1.47328	1.27323	1.2419	1.36832	1.04076	1.48534
TNFRSF10A	1.88197e-07	1.54098e-05	Up	1.21691	1.02178	1.21377	1.19496	1.38727	1.12982	0.434782	0.603496	0.819015	0.686304	0.95815	0.750942	1.22281	1.26073	1.24857	1.03391	1.20728	1.04385	0.818521	0.705476	0.654048	0.523611	0.113975	0.860933
MGAT3	7.76564e-08	7.87689e-06	Up	0.848167	0.879614	0.760224	0.799426	0.578529	0.837276	0.412806	0.217783	0.36721	0.169139	0.497225	0.457863	0.941358	0.981864	0.831382	0.691473	0.966861	0.460067	0.0601402	0.381851	0.280995	0.147473	0.210195	0.473655
SLC16A1	1.72976e-05	0.00049764	Up	1.2658	1.30067	1.20182	1.35853	1.27104	1.42779	0.940699	0.962504	1.08259	0.836712	0.938779	0.991052	1.0633	1.35346	0.952816	1.19195	1.0998	1.05218	0.975801	0.895285	0.855406	0.947983	0.861557	0.891013
NAMPT	2.00931e-05	0.000560967	Up	1.78044	1.71731	1.74673	1.76222	2.01838	1.70023	1.44019	1.5458	1.36198	1.61934	1.80481	1.43632	1.60911	1.83691	1.69371	1.81815	1.59934	1.77062	1.56587	1.45766	1.40236	1.38258	1.37695	1.49863
CKAP4	1.27681e-05	0.00039116	Up	1.63578	1.59456	1.61447	1.6818	1.57471	1.69689	1.34248	1.42138	1.31592	1.48127	1.30309	1.27431	1.56867	1.75158	1.60553	1.55731	1.70621	1.42453	1.37039	1.39752	1.06829	1.23396	1.60832	1.38465
C1QTNF1	7.93343e-06	0.000274063	Up	0.561085	0.528389	0.669236	0.533246	0.879213	0.4272	0.181673	0.162748	0.15285	0.476363	0.172515	0.286123	0.339373	0.763315	0.381714	0.572058	0.463809	0.724389	0	0.283824	0.18451	0.0705706	0.134243	0.364367
TET2	4.41245e-06	0.000175066	Up	1.57235	1.48063	1.5764	1.54373	1.634	1.47404	1.40808	1.23579	1.23647	1.37778	1.37121	1.34166	1.47071	1.51978	1.60142	1.49283	1.42757	1.49833	1.29491	1.33527	1.26236	1.37168	1.55781	1.33217
AGR2	1.07151e-05	0.000341354	Up	2.74167	2.72265	2.87748	2.75414	2.96193	2.71855	2.58331	2.52876	2.41763	2.57536	2.59247	2.44312	2.79615	2.95421	2.6115	2.84435	2.80181	2.57603	2.488	2.63892	2.28873	2.43921	2.33709	2.65532
UBA7	2.15245e-07	1.71388e-05	Up	1.64303	1.6758	1.66679	1.62288	1.70935	1.73605	1.17113	1.09942	0.905002	1.02655	1.08895	1.19305	1.56549	1.6203	1.41034	1.45921	1.6939	1.39771	1.2168	1.40522	1.10094	1.15593	0.568491	1.15425
ARNTL2	6.39395e-06	0.000232531	Up	0.995206	0.971075	1.10481	1.14402	1.15083	0.985291	0.89746	0.839926	0.928755	0.84707	0.984797	0.738374	1.08684	1.34506	1.15907	1.11217	1.01586	1.07107	0.853392	0.97159	0.778939	0.768741	0.947299	0.877552
RABGAP1L	6.34944e-08	6.80819e-06	Up	1.33347	1.42753	1.4171	1.2895	1.49877	1.3134	1.10148	1.02799	1.18357	0.986517	1.07383	1.15484	1.3833	1.45684	1.4448	1.45195	1.4072	1.34415	1.22151	1.07851	1.30634	1.19397	1.16297	1.16077
CSF3	1.02798e-05	0.000332186	Up	2.07226	1.81807	2.41514	2.10823	2.71181	1.82639	1.45429	0.641506	1.25713	1.3289	1.76704	1.08072	1.60787	2.35407	1.60392	1.73289	2.00544	1.46878	0.817479	1.27369	0.87853	1.07141	0.446455	1.21669
EDN1	5.27466e-07	3.46088e-05	Up	1.04601	1.29901	1.02619	1.24807	1.42493	0.973111	0.638953	0.288647	0.593187	0.765766	0.876493	0.554029	1.31542	1.16313	1.26048	1.28515	1.24163	1.00452	0.58775	0.153965	0.452029	0.620609	1.03243	0.973637
HDAC9	6.52971e-07	4.10965e-05	Up	1.54898	1.54297	1.48518	1.60339	1.62877	1.34773	1.0454	1.05184	1.11534	1.14075	1.41817	1.21758	1.48332	1.3884	1.43944	1.36718	1.46566	1.43949	1.33558	1.0501	0.928015	1.2145	1.07166	1.34489
ADCY4	1.67792e-05	0.000486781	Up	0.796954	0.502155	0.34516	0.547644	0.542374	0.59769	0	0.132649	0.124328	0	0.332365	0.0949051	0.456612	0.617213	0.13636	0.352701	0.176125	0.529655	0	0.266113	0.151047	0	0	0.0997235
C3AR1	0.000127039	0.00239292	Up	0.53048	0.522758	0.195549	0.658443	0.545185	0.539752	0	0	0	0	0	0	0.229875	0.733699	0	0.427626	0.118071	0	0	0	0	0	0	0
KRT39	1.45652e-05	0.000434291	Up	0.491343	0.225945	0.425553	0.534888	0.639094	0.318493	0	0	0	0	0.193224	0	0.259272	0.647955	0.736385	0.251648	0.238373	0	0	0	0	0	0	0.194838
ZCCHC2	3.22049e-06	0.000137754	Up	1.2142	1.2178	1.23925	1.10519	1.27981	1.10259	0.980342	0.724504	0.964113	0.925804	0.979912	0.926172	1.03007	1.17861	1.06498	1.15511	1.17448	1.13478	0.706669	0.958217	0.94417	0.858295	1.10098	0.831649
JAK1	2.43922e-06	0.000112508	Up	1.65596	1.64182	1.65549	1.6192	1.76886	1.66423	1.47921	1.52305	1.44088	1.54813	1.64507	1.50903	1.66746	1.6912	1.69556	1.63374	1.53942	1.66764	1.48063	1.50561	1.49788	1.52713	1.40679	1.59847
PDP1	1.45326e-06	7.59407e-05	Up	1.43451	1.35101	1.37744	1.3727	1.45479	1.42487	1.13767	1.12901	1.11339	1.23045	1.35872	1.25114	1.31465	1.48289	1.49527	1.34558	1.25569	1.54609	1.20617	1.18125	0.960861	1.12657	1.09268	1.17763
GALM	3.366e-08	4.29755e-06	Up	1.15069	0.983347	1.15184	1.10857	1.06454	1.20489	0.669193	0.624391	0.571853	0.0776177	0.54256	0.551627	1.03188	1.04614	1.12821	1.1071	0.929044	1.02249	0.607652	0.388753	0.959096	0.591946	0.6004	0.545761
UHRF1BP1	3.37728e-05	0.000847108	Up	1.19897	1.00724	1.10939	1.14131	1.25391	1.04418	0.871871	0.7542	0.921217	0.989179	0.910311	0.780537	0.965955	1.18069	0.860419	1.04927	1.02921	1.02101	0.857234	0.940658	0.726377	0.826971	0.703808	0.87863
RIPK3	9.51971e-08	8.97267e-06	Up	1.41133	1.28324	1.39037	1.42752	1.42606	1.37481	0.793598	1.0106	0.919559	0.544638	0.946357	0.754609	1.32202	1.43948	1.37998	1.28301	1.31174	1.20052	0.999299	0.924872	0.843974	0.898286	0.259738	1.03739
CDC42EP1	2.51836e-06	0.000115407	Up	1.752	1.85782	1.78729	1.85328	1.73097	1.84835	1.45987	1.58494	1.53222	1.60173	1.73349	1.49109	1.72469	1.94206	1.68273	1.73063	1.91531	1.84178	1.71643	1.45938	1.36806	1.55892	1.46089	1.58934
RBCK1	5.46895e-07	3.55073e-05	Up	1.44925	1.44194	1.34101	1.54239	1.58134	1.61126	0.845821	1.18612	1.04955	0.912286	1.01016	1.01373	1.49711	1.59193	1.31718	1.25562	1.44733	1.3926	1.10481	0.988295	1.13137	1.0121	0.46323	1.18104
HCAR2	4.40121e-08	5.27911e-06	Up	1.28434	1.0933	1.11157	1.06936	1.16641	1.40461	0.535383	0.683904	0.75875	0.605726	0.894704	0.558516	1.10181	1.1434	1.22576	1.22187	1.02249	1.09227	0.390202	0.604373	0.673569	0.625342	0	0.691984
NOX1	3.9149e-06	0.000160278	Up	0.167142	0.282247	0.277103	0.285552	0.327425	0.389397	0.146195	0	0.172473	0	0	0.133304	0.189677	0.377765	0.188246	0.183687	0.17331	0.199997	0	0	0	0	0	0.13978
HK2	1.94933e-06	9.49877e-05	Up	1.61624	1.56799	1.52473	1.75834	1.81126	1.60278	0.998679	1.44001	1.15701	1.00096	1.31636	1.08803	1.68346	1.7385	1.59774	1.61363	1.49995	1.65428	1.48163	0.900503	1.34035	1.31666	1.23448	1.50696
ARRDC3	1.98316e-05	0.000556368	Up	1.55397	1.62039	1.70401	1.6034	1.66716	1.63663	1.24538	1.40092	1.26161	1.03218	1.31547	1.27239	1.23664	1.82441	1.40878	1.81751	1.51736	1.46193	1.33234	1.20854	1.11516	1.11718	1.3578	1.20867
HCAR3	3.25332e-07	2.36085e-05	Up	1.22328	0.786012	1.01882	0.963632	0.79864	1.03938	0.167414	0.455222	0.517443	0	0.158851	0.152962	0.907394	0.973988	0.737462	1.10569	1.02159	0.57396	0.231533	0.489666	0.387039	0.342083	0.348292	0.737351
PSMA6	8.21746e-07	4.90454e-05	Up	1.90386	1.76785	1.80797	1.8998	2.00588	1.93802	1.47492	1.64356	1.58576	1.1506	1.64949	1.35233	1.87275	2.08376	1.92356	1.9773	1.79737	1.82902	1.56673	1.41796	1.67527	1.41355	1.35182	1.75331
SBNO2	5.2285e-06	0.000199384	Up	1.6847	1.66962	1.7169	1.74184	1.77469	1.75685	1.51327	1.56489	1.50549	1.35794	1.51188	1.40364	1.59648	1.77167	1.54371	1.56571	1.6891	1.61498	1.45352	1.54247	1.46456	1.4323	1.23977	1.50054
SAMHD1	2.18228e-07	1.72739e-05	Up	2.03946	2.0787	2.08724	1.99521	2.02747	2.01466	1.78183	1.68577	1.70488	1.69418	1.55108	1.88528	1.97387	2.02534	1.9778	2.05666	2.07284	1.96665	1.75647	1.72305	1.84598	1.83531	1.95171	1.80877
B4GALT5	8.24147e-06	0.000281666	Up	1.99723	1.94266	2.03002	1.94154	1.94745	1.95171	1.8236	1.62516	1.74401	1.85295	1.86885	1.77117	1.90934	2.0056	1.88453	1.93265	1.91623	1.90761	1.60533	1.87608	1.64084	1.71325	1.87698	1.73028
NDUFA9	1.68385e-07	1.42851e-05	Up	1.62336	1.48618	1.52805	1.67935	1.51905	1.71238	1.25938	1.35648	1.40383	1.21977	1.36696	1.20773	1.74905	1.77907	1.62382	1.71192	1.56775	1.49926	1.31458	1.21807	1.43537	1.19411	1.10573	1.451
OGFR	3.97869e-08	4.86658e-06	Up	1.65882	1.51859	1.5174	1.67308	1.53004	1.58107	0.93039	1.04712	1.33974	0.644347	1.04914	0.983383	1.62191	1.61063	1.50714	1.49446	1.48698	1.4544	1.14058	0.934651	1.11838	1.15219	0.503075	1.07548
LY6E	1.06737e-06	6.05673e-05	Up	2.77128	2.8011	2.67468	2.79205	2.68508	2.77174	2.30148	2.33404	2.21664	2.25541	2.3546	2.23894	2.55772	2.81554	2.51581	2.51992	2.65547	2.5713	2.18016	2.37603	1.87803	1.96445	1.51159	2.06446
ZC3H12C	4.39338e-05	0.00103737	Up	1.13148	0.938937	0.998827	0.970594	1.34251	0.860416	0.734369	0.587353	0.537831	0.891317	0.926641	0.633601	0.848482	1.03692	0.804498	0.904704	0.945274	0.892213	0.554035	0.70599	0.694875	0.697413	0.52429	0.724821
ID2	7.3533e-06	0.00025945	Up	1.55798	1.49323	1.49967	1.56899	1.46107	1.68235	1.00105	1.23332	1.19065	1.1721	1.12062	1.13473	1.27375	1.68964	1.34326	1.46262	1.31096	1.35465	1.2359	0.998851	1.15363	1.23517	0.798381	1.24148
PCDH17	7.30953e-07	4.46008e-05	Up	0.276311	0.448164	0.213335	0.180098	0.296049	0.115783	0.0516834	0	0.062189	0.0943569	0	0	0.327172	0.483325	0.248214	0.464158	0.479028	0.191469	0	0	0	0.0526133	0.0539203	0
SLC26A9	1.3408e-06	7.17283e-05	Up	0.683181	0.685399	0.567769	0.99088	0.866515	0.801809	0.411039	0.323029	0.0990176	0.079841	0.411453	0.220224	0.748376	0.930705	0.807169	0.913254	0.215894	0.93852	0.212057	0.362941	0.293155	0.0842983	0.322097	0.578859
PSMB9	5.67826e-07	3.65311e-05	Up	1.82042	1.7906	1.7129	1.76929	1.87506	1.71905	1.10001	1.20994	1.06405	0.520901	0.982947	1.17235	1.67446	1.84255	1.43435	1.59233	1.54803	1.57631	1.0993	0	0.790115	0.297594	0	0.920642
CCL22	4.41394e-06	0.000175066	Up	1.42654	1.5506	1.32253	1.60522	1.11013	1.63056	0.696227	0.620288	0.796226	0.763746	1.26711	0.909819	1.08269	1.55713	1.40359	1.30246	0.84012	1.06411	0.486697	0.913822	0.69519	0.440658	0.646328	0.577811
HLA-A	7.89432e-06	0.000273475	Up	2.76806	2.65889	2.65708	2.76717	2.82174	2.86073	2.47909	2.51846	2.4562	2.3617	2.4861	2.38137	2.54435	2.85717	2.59958	2.62253	2.76754	2.53499	2.48868	2.30838	2.25696	2.44322	2.02064	2.35145
CASP4	1.07738e-05	0.000343003	Up	2.14118	2.15827	2.17015	2.01368	2.136	2.05562	1.87572	1.80217	1.68095	1.92991	1.78854	1.88615	2.00602	2.09259	2.07826	2.1364	2.01405	2.02318	1.81595	1.87762	1.6908	1.8285	2.18778	1.7752
EXOC3L4	7.52404e-06	0.00026388	Up	0.163809	0.591476	0.363074	0.449547	0.465708	0.0920522	0.077484	0	0	0	0	0	0.255716	0.663598	0.313695	0.180088	0.291675	0.385109	0.200009	0	0	0.145539	0	0
C8orf4	5.42299e-06	0.000205072	Up	1.07781	1.11212	1.54067	1.39154	1.45978	1.14485	0.685604	0.235984	0.524287	0.646508	0.887104	0.983929	1.19508	1.61276	0.963729	1.14668	1.31961	0.974802	0.802836	0.851355	0.264931	0.837776	0.197304	0.691242
C6orf62	1.13995e-08	1.8515e-06	Up	1.6043	1.50888	1.55387	1.56835	1.59606	1.56239	1.37084	1.26846	1.36572	1.12236	1.2627	1.28709	1.61488	1.71602	1.76026	1.78316	1.52532	1.65432	1.29684	1.16644	1.2171	1.23831	1.03981	1.44871
CCRL1	4.14073e-06	0.000166767	Up	0.77395	0.927833	0.790284	0.908421	0.876016	0.836164	0.265467	0.191234	0.35857	0.257474	0.377451	0.329354	0.957736	1.21936	0.698869	1.08228	0.887202	0.539481	0.547011	0.601296	0.553485	0.646934	0.441393	0.62305
TGM1	2.70882e-06	0.000121659	Up	2.0786	1.82648	2.09617	2.10301	1.85404	2.16746	1.47677	1.50655	1.44847	0.653155	1.47344	1.30758	1.69354	2.36444	1.81776	1.83634	1.80601	1.6825	1.12318	1.33015	1.48474	1.26617	0.972549	1.45992
HIST2H2BE	2.50125e-05	0.000666526	Up	1.64334	1.76934	1.64509	1.69838	1.72827	1.66398	1.43425	1.38584	1.52437	1.25645	1.51653	1.36306	1.55874	1.84598	1.30395	1.60777	1.61459	1.50885	1.31027	1.31823	1.28097	1.24235	1.14913	1.30115
FAM100B	1.91968e-06	9.3692e-05	Up	1.80807	1.74415	1.63578	1.81146	1.76837	1.79253	1.43436	1.57348	1.56064	1.61264	1.55219	1.53682	1.80934	1.65404	1.51957	1.75293	1.71305	1.68978	1.4311	1.55986	1.51632	1.34044	1.46318	1.55655
ICAM1	7.07816e-06	0.000251714	Up	2.06138	2.02276	1.95652	1.98068	2.31149	2.0162	1.34603	1.44067	1.73039	1.77868	1.69253	1.57071	1.92384	1.97642	1.77601	1.79281	2.06339	1.82764	1.63328	1.59904	1.4229	1.8263	1.19939	1.62712
TREX1	1.29198e-07	1.15095e-05	Up	1.73018	1.722	1.58924	1.78703	1.67695	1.76097	1.32495	1.2287	1.32549	1.26034	1.31556	1.26316	1.72801	1.72617	1.63972	1.55422	1.74359	1.48319	1.25361	1.29247	1.34401	1.15259	0.649509	1.29173
C4orf19	4.63902e-06	0.000182668	Up	1.32917	1.3187	1.31494	1.43055	1.33593	1.30355	1.08767	1.14964	1.05343	1.11352	1.26916	1.10824	1.27079	1.31942	1.18981	1.28027	1.2753	1.2751	1.17369	1.05485	0.879349	1.09522	0.946255	1.22852
SERPINB1	7.24203e-07	4.44004e-05	Up	2.3588	2.22643	2.39878	2.43971	2.34325	2.4245	1.9859	2.17348	1.98044	1.67883	2.04068	1.98393	2.32619	2.53608	2.38834	2.35726	2.19781	2.24135	2.06918	1.65228	2.10912	1.81406	1.6171	2.05505
CTSC	1.68386e-05	0.000487772	Up	1.76709	1.68134	1.74922	1.74099	1.87175	1.6666	1.6286	1.39247	1.4609	1.52	1.52889	1.41243	1.52754	1.76546	1.59325	1.81611	1.68527	1.48767	1.33939	1.59063	1.34057	1.38632	1.34464	1.43178
GBP7	2.33512e-07	1.81818e-05	Up	0.389388	0.232359	0.332458	0.386962	0.334396	0	0	0	0	0	0	0	0.194348	0.340592	0.19289	0.501089	0.354787	0.492712	0	0	0	0	0.0848318	0
EBI3	9.13445e-05	0.00186522	Up	0.612736	0.604451	0.297221	0.179474	0.673512	0.674565	0	0	0	0	0.54175	0	0.343494	0.851477	0.530003	0.437458	0.418164	0	0	0	0	0	0	0
TNFAIP2	1.2835e-06	6.92613e-05	Up	2.12079	2.08441	2.25248	2.13768	2.29126	2.19591	1.50834	1.58019	1.76512	1.20399	1.68794	1.47423	1.94683	2.32857	1.90459	2.00026	2.13356	1.95932	1.71399	1.58442	1.29839	1.57141	0.681175	1.56082
GALNT5	3.01849e-07	2.23179e-05	Up	1.77232	1.59601	1.62059	1.73205	1.65838	1.81736	1.26233	1.48122	1.41509	1.28233	1.51278	1.22194	1.86917	1.73547	1.81863	1.72676	1.57567	1.85365	1.57735	1.33576	1.31219	1.21269	1.4709	1.61946
LRRC3	2.6691e-05	0.000701441	Up	0.555209	0.376198	0.510538	0.380201	0.328245	0.431241	0	0	0	0	0	0.133714	0.423059	0.455651	0.188792	0.184221	0.17382	0	0	0.31593	0	0	0	0
NRG2	9.50321e-07	5.51899e-05	Up	0.647857	0.693981	0.645268	0.488146	0.817267	0.349253	0.179206	0.427577	0.166342	0.173311	0.342235	0.502158	0.715496	0.486368	0.488195	0.479401	0.64764	0.45731	0	0.16242	0.143153	0.250623	0.102829	0.171607
XDH	4.73049e-06	0.000184956	Up	1.16438	0.987028	1.13789	1.32758	1.32808	1.10254	0.530207	0.833206	0.790726	0.82571	1.20756	0.652863	1.22708	1.31011	1.16675	1.01349	1.1153	1.29858	1.03906	0.671534	0.654993	0.70411	0.532431	0.992016
HM13	2.18172e-06	0.000103602	Up	1.95348	1.74344	1.79568	1.94942	1.91392	1.91336	1.67258	1.64945	1.55197	1.64827	1.728	1.5829	1.86316	1.92637	1.87919	1.80322	1.92563	1.75512	1.77107	1.6619	1.62097	1.63921	1.38318	1.73622
UHMK1	1.56342e-05	0.000461554	Up	1.37677	1.31947	1.45301	1.26388	1.4024	1.31618	1.16897	1.03377	1.15286	1.0308	1.09777	1.16196	1.2809	1.45105	1.32088	1.39427	1.22445	1.10669	1.20903	1.08307	1.04736	0.992212	1.10244	1.27359
PVRL2	6.07204e-07	3.86303e-05	Up	2.06068	2.00019	1.91309	2.115	2.10963	2.01875	1.63328	1.66643	1.68949	1.60703	1.77063	1.67282	2.02728	2.09921	1.94353	1.89998	1.90252	1.99318	1.61711	1.69504	1.58527	1.59823	1.02509	1.69192
CD55	6.09008e-05	0.00134985	Up	2.26704	2.1326	2.37756	2.22417	2.62161	2.07081	1.97517	1.619	1.65299	2.18253	2.05271	1.88017	2.13341	2.37541	2.18261	2.24314	2.06735	2.21098	1.69567	2.04454	1.48534	1.8169	2.12349	1.82737
HTR2B	4.26162e-08	5.14223e-06	Up	0.799318	0.448478	0.701733	0.49135	0.508313	0.320637	0	0.276427	0.19046	0	0.083551	0.0801965	0.643529	0.691392	0.813794	0.877271	0.77694	0.474366	0	0	0	0.376841	0	0.268892
ITPR2	1.71625e-05	0.00049537	Up	0.53258	0.467461	0.499113	0.541521	0.535834	0.510406	0.121275	0.227182	0.112044	0.392542	0.41296	0.22706	0.322641	0.456368	0.47206	0.395	0.35849	0.246746	0.0494457	0.215775	0.269936	0.260243	0.0676213	0.236995
CCL20	4.29062e-06	0.00017141	Up	1.83225	1.83888	2.10162	2.011	2.55489	1.7931	1.11037	0.904542	1.5874	1.16741	1.74165	1.10532	1.79262	2.33158	1.9203	2.08726	1.88529	1.61255	0.909748	1.15228	0.917661	1.15633	0.351042	1.76329
MKNK1	5.2478e-08	5.90831e-06	Up	1.30334	1.28374	1.18117	1.31283	1.14882	1.20223	1.04937	0.986593	1.07569	1.10922	1.09447	1.02702	1.31381	1.25908	1.27782	1.30264	1.24728	1.12372	1.01627	1.10046	1.14184	1.03549	0.982888	1.11588
KLK10	1.38721e-06	7.34968e-05	Up	2.20998	1.91469	1.96764	2.13711	1.98943	1.81195	1.61477	1.64947	1.32095	1.7378	2.02525	1.55524	2.07137	1.94733	2.09351	1.87364	2.11019	1.85618	1.33005	1.40584	1.29727	1.56039	1.45423	1.78829
ABTB2	1.34949e-06	7.1939e-05	Up	0.824215	0.738048	0.71021	0.743683	0.812668	0.542476	0.307242	0.371202	0.0971415	0.501488	0.669396	0.394044	0.612495	0.681409	0.624072	0.628189	0.798994	0.864203	0.284273	0.504097	0.288625	0.427737	0.155477	0.470126
CH25H	3.0002e-06	0.000130946	Up	1.05453	0.715984	1.3237	0.84346	0.751806	1.01378	0.505626	0.293214	0.277562	0	0	0.123745	0.302138	1.13745	0.776618	0.890053	0.662781	0.677329	0	0.557331	0.326924	0.242674	0	0
NAAA	1.53697e-05	0.000455101	Down	0.618806	0.69913	0.716294	0.54432	0.461235	0.556674	0.84024	0.88733	0.559124	1.01302	0.833364	1.08335	0.553706	0.350915	0.667397	0.583519	0.72331	0.657109	1.05993	1.16504	0.965222	0.812017	0.857012	0.911189
CERK	1.80349e-05	0.000514048	Down	0.102801	0.281348	0.24599	0.253743	0.292341	0.423483	0.610022	0.843796	0.746404	0.772251	0.837566	0.420821	0.286633	0.312139	0.577297	0.446724	0.609522	0.451823	0.761429	0.626823	0.68387	0.73312	0.406233	0.806219
TH1L	2.18189e-06	0.000103602	Down	1.17323	1.15528	1.24211	1.16169	0.931741	1.16184	1.39669	1.28338	1.42055	1.37584	1.39318	1.39601	1.13184	1.17451	1.11817	1.12565	1.08762	1.11701	1.33768	1.39837	1.35945	1.18633	1.23991	1.20006
PPP1R7	7.50255e-05	0.00159443	Down	1.30517	1.5896	1.34816	1.33888	1.31634	1.47996	1.69292	1.66766	1.80701	1.45758	1.73566	1.6224	1.53891	1.4256	1.60297	1.47274	1.46489	1.59896	1.72837	1.66893	1.84564	1.56972	1.60338	1.85037
CDK13	4.46758e-05	0.00105288	Down	0.936911	0.952012	0.863518	0.937524	0.845698	0.917447	1.03266	1.03713	1.06743	1.07378	1.02218	1.06935	0.8419	0.7796	0.86832	0.926028	0.927252	0.976375	1.10437	0.986058	1.04451	1.05166	0.83956	1.01196
FAM116B	0.00109418	0.0133836	Down	1.05072	1.23699	1.33975	1.10996	0.903804	1.21421	1.5305	1.62928	1.6419	1.47678	1.29525	1.58927	1.39606	0.848107	1.39808	1.34882	1.42108	1.55621	1.66804	1.48363	1.56635	1.63543	1.24791	1.65104
BCAS3	0.000173846	0.00307842	Down	0.95526	1.1287	0.868207	0.874264	0.895843	0.98245	1.30364	0.982822	1.19374	1.20069	1.21997	1.39453	1.08878	0.657613	1.0499	1.11784	1.05815	0.998893	1.42318	1.26065	1.23593	1.26705	1.00849	1.28791
KDELR3	1.15295e-05	0.000361439	Down	0.229493	0.607977	0.562118	0.487015	0.263538	0.386522	0.822137	0.7829	0.500998	0.979977	0.758752	1.07643	0.419077	0.374944	0.581697	0.654565	0.666256	0.436972	0.858667	0.815189	0.706192	0.976334	0.910677	0.693925
SPR	9.14679e-06	0.000304103	Down	0.257624	0.411463	0.610694	0.624138	0.592392	0.778679	1.02799	1.07472	1.19642	0.821808	0.943457	0.9262	0.853762	0.697793	0.458184	0.74359	0.641884	0.78139	1.01301	0.921991	1.06276	1.11265	0.66379	1.05994
SNAP29	2.79418e-06	0.000124365	Down	1.12553	1.11985	0.950299	1.00906	0.920095	0.911228	1.20805	1.26111	1.18385	1.26439	1.20106	1.24999	0.974038	0.976432	1.07584	1.12373	1.09533	1.06897	1.10358	1.34677	1.16336	1.27244	1.38946	1.13978
STK38	2.74184e-06	0.000122586	Down	1.27129	1.29055	1.37907	1.33484	1.27466	1.33788	1.5163	1.44136	1.43267	1.48786	1.51333	1.47646	1.3962	1.30521	1.34999	1.43926	1.32973	1.38119	1.45679	1.5427	1.49038	1.45137	1.69694	1.53832
ALDH18A1	5.42812e-06	0.000205109	Down	0.833522	0.884864	1.1259	0.830021	0.689818	0.855527	1.28068	1.09651	1.30126	1.02209	1.34147	1.20563	0.762662	0.888561	0.69499	0.829654	1.04871	0.959003	1.22332	1.37875	1.15768	1.08976	0.878513	1.30604
PDCD6IP	4.82063e-06	0.000187684	Down	1.46768	1.3697	1.53744	1.43648	1.40418	1.50598	1.65278	1.55713	1.54256	1.59893	1.52661	1.68846	1.34117	1.42287	1.52563	1.48382	1.4396	1.45179	1.5001	1.69968	1.57633	1.64585	1.55966	1.58489
SSB	3.97272e-06	0.000162377	Down	1.28557	1.25123	1.45109	1.20548	1.24442	1.08033	1.50794	1.41056	1.41673	1.40327	1.41294	1.58577	1.263	1.34397	1.32131	1.39135	1.33371	1.27044	1.54336	1.43775	1.61811	1.55392	1.4852	1.53449
PPAPDC1B	9.48707e-05	0.00192296	Down	0.967474	1.0803	1.00795	0.862553	0.696289	0.860733	1.24808	0.955742	1.1339	1.08166	1.12617	1.12907	0.765616	0.749645	1.01072	0.941375	0.957728	0.966235	1.03599	1.19951	1.21659	1.01498	1.04494	1.21487
HSPBP1	8.21984e-05	0.00170946	Down	1.23911	1.33129	1.08432	1.19483	1.17739	1.38944	1.59819	1.76046	1.79359	1.50235	1.48252	1.67227	1.28662	1.07662	1.45398	1.2862	1.3779	1.36705	1.75809	1.36936	1.71969	1.7413	1.11726	1.7735
HK1	1.42153e-05	0.000425753	Down	1.44947	1.44572	1.46584	1.41699	1.39413	1.45514	1.67248	1.62059	1.62705	1.55391	1.57037	1.6243	1.43308	1.39691	1.4588	1.40814	1.29794	1.48506	1.56137	1.58535	1.69895	1.59081	1.35062	1.68394
DSTYK	1.68509e-07	1.42851e-05	Down	0.458215	0.273278	0.300387	0.293226	0.278218	0.248413	0.573514	0.52468	0.570827	0.553246	0.614636	0.539655	0.465712	0.39352	0.250189	0.51425	0.321263	0.30673	0.63811	0.529039	0.635359	0.430044	0.657035	0.636646
PDE7A	1.93565e-07	1.57452e-05	Down	0.186468	0.100865	0.0354287	0.131667	0.0442006	0.283557	0.402104	0.505294	0.361668	0.416581	0.445421	0.464698	0.082268	0.274161	0.350195	0.230883	0.137836	0.276676	0.41455	0.481407	0.335453	0.479886	0.676368	0.375408
RBBP4	2.27287e-06	0.000106927	Down	0.924178	0.88254	0.998005	0.97831	0.939686	0.886504	1.14208	1.12916	1.24192	1.09692	1.17779	1.13115	0.92484	1.07246	1.03183	1.06297	1.02222	1.05799	1.15414	1.10025	1.22728	1.01765	1.13975	1.1209
POLR2I	9.66354e-06	0.000317222	Down	1.60821	1.25533	1.41288	1.3603	1.41367	1.4465	1.83915	1.9182	1.81351	1.61362	1.8086	1.78575	1.48764	1.43798	1.54544	1.39917	1.57331	1.50407	1.81437	1.70111	1.86663	1.84364	1.30408	1.81301
C13orf26	0.000183775	0.00321554	Down	0.414957	1.14611	1.13605	0.313142	0	0.939252	1.56189	1.27667	1.56171	1.29605	0.998508	1.60844	0.776534	0.311789	0.954898	1.13228	0.637799	1.04011	1.16485	0.99482	1.41537	1.15951	1.35943	1.5809
RBM27	7.09724e-08	7.33994e-06	Down	0.84363	0.811163	0.807879	0.921963	0.829475	0.837543	1.05776	0.891604	0.925835	1.05887	1.03578	1.0152	0.743734	0.88574	0.892278	0.924989	0.82454	0.814816	1.03909	1.01665	1.04266	1.10993	1.14869	1.09433
FRY	3.24793e-05	0.00082048	Down	0.249277	0.350617	0.152693	0.310123	0.314313	0.255042	0.4607	0.644391	0.510992	0.514111	0.644812	0.528094	0.30831	0.246344	0.404201	0.374099	0.378151	0.506251	0.590923	0.535481	0.649802	0.578743	0.252912	0.7017
AK1	0.000160181	0.00288546	Down	0.984262	0.950233	0.858993	1.00354	0.706015	0.787404	1.39614	1.39869	1.12199	1.31203	1.10528	1.45433	1.26529	0.751458	1.14673	1.07445	1.12435	1.03308	1.47847	1.43097	1.1558	1.44493	0.994636	1.4836
GNL3L	1.9566e-06	9.51189e-05	Down	0.624312	0.636473	0.72852	0.704123	0.670647	0.706108	0.844994	0.866053	0.833626	0.985276	0.981592	0.858599	0.638195	0.582583	0.627059	0.640551	0.692402	0.803578	0.76313	0.782983	0.83167	0.80623	0.790841	0.941253
ALS2	7.72076e-06	0.000268549	Down	0.619804	0.523305	0.585324	0.616686	0.484565	0.313551	0.820791	0.85319	0.819586	0.632761	0.842684	0.889146	0.531046	0.656995	0.815587	0.609785	0.533314	0.703507	0.871969	0.78664	0.853439	0.797967	0.827687	0.879489
TULP3	3.36425e-06	0.000142687	Down	1.23663	1.30114	1.23945	0.93309	1.00701	1.011	1.71463	1.49063	1.52829	1.69866	1.43395	1.79743	1.05139	1.02514	1.27628	1.39803	1.39023	1.3733	1.61031	1.8096	1.42171	1.67358	2.23753	1.58789
DNAJC10	3.22293e-06	0.000137754	Down	1.20427	1.15801	1.40656	1.17675	1.26664	1.24987	1.48871	1.3562	1.45027	1.51677	1.48862	1.4745	1.20493	1.20931	1.30767	1.29172	1.29953	1.20869	1.33812	1.52604	1.3431	1.45936	1.31586	1.5341
PAQR7	0.000195164	0.00337335	Down	0.525846	0.647965	0.510638	0.689311	0.493906	0.559983	0.979447	1.01915	1.1414	0.511916	1.21078	1.01356	0.647017	0.248781	0.76088	0.633796	0.866842	0.77034	1.00104	0.996425	1.06999	1.02341	0.599546	1.05397
GNG12	1.06129e-05	0.000339639	Down	1.34605	1.36837	1.36042	1.24227	1.28964	1.33144	1.50019	1.48949	1.44526	1.58464	1.49809	1.51603	1.33856	1.21254	1.40366	1.4966	1.35358	1.40753	1.4505	1.54155	1.48727	1.48227	1.68656	1.48889
KCTD18	3.17793e-05	0.000807065	Down	0.663769	0.708185	0.58675	0.577712	0.342864	0.674053	0.762588	0.721506	0.950238	0.631866	0.923611	0.760376	0.380977	0.411626	0.577764	0.640947	0.659235	0.601987	0.821774	0.789782	0.861835	0.806395	0.660676	0.883799
MRFAP1L1	1.91831e-07	1.56814e-05	Down	0.961	0.87474	1.08853	0.920717	0.994378	1.08134	1.21643	1.20173	1.25314	1.15621	1.28038	1.24122	0.943071	1.04929	1.11316	1.03984	0.90087	1.00952	1.1233	1.39951	1.20282	1.33401	1.33829	1.11303
PHLPP1	4.37071e-05	0.00103398	Down	0.784773	0.794887	0.703304	0.651775	0.613567	0.597471	0.912932	0.958265	0.866104	0.839582	0.801858	0.957999	0.717072	0.572262	0.917881	0.813146	0.678747	0.845024	0.908051	0.867927	1.01757	1.05605	1.12395	1.02472
SFPQ	1.00811e-05	0.000327242	Down	1.42319	1.54515	1.62286	1.46143	1.38711	1.55912	1.82418	1.59166	1.69329	1.70996	1.64637	1.72215	1.41896	1.46458	1.51755	1.64025	1.53781	1.50903	1.66856	1.82854	1.56822	1.64968	1.70129	1.64156
ACAD10	1.13203e-06	6.29387e-05	Down	0.675975	0.580541	0.708099	0.65938	0.533432	0.546747	0.822485	0.832508	0.896346	0.782923	0.878967	0.782993	0.715846	0.614649	0.601469	0.467917	0.512633	0.661503	0.949444	0.801998	0.929622	0.769176	0.708215	0.761414
CDK19	2.50822e-06	0.000115048	Down	0.353519	0.328634	0.164275	0.247045	0.229266	0.51744	0.672985	0.639	0.34343	0.708907	0.578243	0.853824	0.279314	0.140128	0.325841	0.381967	0.465282	0.293094	0.58422	0.602151	0.679493	0.604699	0.656618	0.421989
C8orf47	5.31056e-05	0.00121177	Down	0	0.396808	0.503114	0.562933	0	0.527368	1.12733	0.845174	0.660843	0.616453	0.967425	1.08413	0.445161	0.244051	0.506935	0.269276	0.415035	0.586914	0.470637	0.651143	0.902433	1.01354	0.644956	0.774953
ALDH1A1	1.05373e-05	0.00033808	Down	1.5876	1.39956	1.74504	1.52683	1.51474	1.3783	2.03955	1.91099	1.80968	1.90016	1.88158	1.9441	1.7277	1.65784	1.86409	1.60111	1.62266	1.49371	1.82994	2.1596	2.16272	1.89686	1.67693	2.07742
PMS2	6.43006e-05	0.00141006	Down	0.543861	0.648443	0.340035	0.589648	0.397477	0.398279	0.76288	0.876527	0.791682	0.786244	0.636833	1.0366	0.431417	0	0.589701	0.335961	0.501768	0.555593	0.741817	0.618259	0.906091	0.681138	0.655893	0.805421
PPME1	0.000187405	0.00326315	Down	1.00347	1.33249	1.13753	1.10032	0.955204	1.33619	1.43261	1.41736	1.44412	1.40903	1.34326	1.52574	1.14932	0.822596	1.11902	1.28384	1.32679	1.30863	1.57878	1.35615	1.31433	1.57929	1.19009	1.57438
REEP6	5.04101e-05	0.0011642	Down	0.938013	0.635849	0.768091	0.839435	0.483306	0.797247	1.15963	1.18495	1.292	1.085	0.946737	1.00567	1.09462	0.2646	0.693744	0.796359	0.802242	0.621755	1.19556	1.11175	1.15623	1.02638	1.06597	0.983016
TMEM66	5.29387e-05	0.00120963	Down	1.80242	1.61697	1.68481	1.6996	1.57227	1.66441	1.88229	2.07047	2.06238	1.81389	2.00633	1.92641	1.73992	1.58594	1.78805	1.94053	1.79137	1.85554	1.98598	1.73203	2.10249	1.94255	1.93659	2.11378
ODF2	0.000327196	0.00506836	Down	1.05495	0.955051	0.840848	0.847478	0.733847	0.919342	1.2415	1.22298	1.25721	1.04061	1.15468	1.24553	1.20101	0.609673	1.06636	1.03574	0.830996	1.14285	1.23775	1.23292	1.41405	1.32383	0.940131	1.40525
TSPYL5	3.01119e-05	0.000770897	Down	0.413402	0.384106	0.441656	0.43248	0.213661	0.484172	0.807848	0.444122	0.946823	0.690748	0.683059	0.919307	0.628148	0.451344	0.655512	0.659718	0.48817	0.449749	0.745774	0.66391	0.934592	0.783015	0.938717	1.11778
NBAS	7.73273e-05	0.00163284	Down	0.79271	0.76022	0.687239	0.687233	0.548316	0.655138	0.975837	0.908499	0.875284	0.852749	0.996469	0.839655	0.855346	0.663047	0.783607	0.857454	0.698383	0.850009	0.883342	0.991357	0.885232	0.93607	0.813711	1.09957
BANF1	7.55054e-07	4.5726e-05	Down	1.44221	1.41554	1.28315	1.61169	1.15461	1.43044	1.82395	1.68429	1.70481	1.82568	1.70393	1.85904	1.49075	1.45877	1.26618	1.45739	1.56546	1.48406	1.65656	1.71657	1.56927	1.61995	1.90322	1.70134
WDR16	0.000225821	0.00379211	Down	0.626068	0.715634	0.748477	0.414721	0.467498	0.663066	1.18882	1.03881	1.15012	0.855184	0.920146	1.16392	1.10072	0.620929	0.972825	0.961146	0.802007	1.06906	1.33447	0.998168	1.44704	1.19651	1.02507	1.34867
SMYD5	4.61754e-05	0.00108112	Down	0.452851	0.326212	0.502922	0.72605	0.423478	0.556674	1.00024	0.806018	0.871539	0.694367	0.88182	0.958282	0.65154	0.372264	0.673551	0.485755	0.614761	0.434031	0.817545	0.900516	0.80531	0.923346	0.421319	0.81769
SLC35E2B	1.10952e-06	6.20983e-05	Down	0.694073	0.702227	0.631625	0.560756	0.338828	0.638819	0.868583	0.924006	0.933407	0.838348	0.904452	1.03079	0.397154	0.581528	0.414229	0.80744	0.527542	0.41449	0.81548	0.935158	0.970973	0.972933	0.610415	0.750173
ENO4	0.000160862	0.00289563	Down	0.42446	0.344784	0.144276	0.512885	0.350574	0.524874	0.761121	0.874683	1.06236	0.607747	0.863477	0.942986	0.708353	0.259101	0.638749	0.769346	0.743945	0.731464	0.760488	0.718869	1.10077	0.967579	0.704573	1.1783
SLAIN2	9.18787e-06	0.00030492	Down	0.949375	1.03424	1.07529	1.06677	1.09626	1.00248	1.22603	1.18352	1.17757	1.21588	1.29698	1.26262	0.962835	1.02235	1.20282	1.20279	1.15246	1.13586	1.18671	1.21678	1.26424	1.27324	1.33105	1.25171
PTPN21	6.5194e-06	0.000236467	Down	0.656451	0.715193	0.581554	0.624963	0.689511	0.486709	0.903241	0.870074	0.7964	0.913422	0.913124	0.835543	0.680203	0.582177	0.842682	0.723009	0.601348	0.849357	1.03157	0.871243	0.858786	0.873477	0.970681	0.887661
RBM14	2.77065e-05	0.000720865	Down	0.532948	0.655799	0.58144	0.606416	0.543626	0.767723	0.882837	0.86808	0.840129	0.587866	0.848494	0.887144	0.609525	0.627137	0.645514	0.703891	0.689645	0.670957	0.846175	0.838305	0.879221	0.856777	0.605362	0.852343
PHB2	1.34687e-06	7.1939e-05	Down	1.47007	1.6385	1.5907	1.62906	1.50856	1.62906	1.98617	1.77357	1.9556	1.79025	1.89192	1.96547	1.4102	1.59667	1.43727	1.66496	1.7408	1.44565	1.66995	1.96367	1.78911	1.90466	1.61626	1.81899
TEKT4	7.87181e-05	0.00165375	Down	0.66573	0.617776	0.829687	0.414781	0.293881	0.859609	1.25182	0.960482	1.05986	1.14246	1.01569	1.23975	0.790891	0.41316	0.787495	0.279922	0.86473	0.905195	0.886311	1.15028	1.32193	1.2425	0.588713	1.17709
CLIC6	8.14751e-05	0.0016987	Down	0.754808	0.964921	1.01529	1.02503	0.938347	0.821795	1.23673	1.27495	1.30415	1.39639	1.26733	1.35485	1.06334	0.835321	1.20861	1.06768	1.44856	0.953263	1.42038	1.25019	1.47877	1.54824	1.07937	1.49234
NAP1L4	8.03591e-07	4.8294e-05	Down	1.33915	1.31465	1.20926	1.24896	1.00677	1.2708	1.46575	1.4958	1.5214	1.2874	1.50698	1.53542	1.15335	1.28408	1.21801	1.22629	1.2477	1.18815	1.40705	1.42177	1.4853	1.34872	1.49047	1.70913
ENPP4	9.83893e-06	0.000321171	Down	0.480284	0.704666	0.61538	0.398318	0.553288	0.50705	0.963246	0.719638	0.921707	0.838629	0.933869	1.00396	0.684254	0.718535	0.911551	0.74315	0.749816	0.649733	0.843185	0.852621	1.06227	1.19016	1.08885	1.10914
BAALC	1.14899e-05	0.000360473	Down	0	0	0	0	0.175429	0.154707	0.518663	0.578497	0.499192	0.225259	0.124638	0.549295	0.171566	0	0	0.285871	0.271292	0	0.413348	0.583071	0.874744	0.589533	0.13682	0.525176
GDE1	7.62851e-06	0.000266503	Down	1.18291	1.32507	1.30254	1.15561	0.984671	1.32318	1.54435	1.3659	1.43526	1.33612	1.4021	1.45676	1.20971	1.28249	1.16659	1.43279	1.17716	1.33221	1.51514	1.47038	1.45796	1.46577	1.50189	1.39521
MECP2	2.33946e-06	0.000109229	Down	0.627952	0.704904	0.813704	0.636489	0.736105	0.757312	0.959246	0.84316	0.921399	0.896506	0.959995	0.938234	0.50941	0.610829	0.658077	0.77854	0.66589	0.766309	0.729621	0.999752	0.892044	0.939776	0.771633	0.909874
ELAVL1	6.91698e-05	0.001501	Down	0.854638	0.856859	0.967059	1.00005	0.63137	0.921726	1.11658	0.908969	1.05505	1.10848	1.05999	1.17779	0.818607	0.771309	0.955132	0.873051	0.865047	0.906391	1.00457	1.15574	1.05853	1.15103	0.910909	1.03973
TTC29	0.000223856	0.00377191	Down	0.841499	0.924439	0.732006	0.363249	0	0.78557	1.25256	1.14407	1.31989	1.03055	1.05335	1.3214	0.958488	0.628427	0.99018	1.19893	0.857835	0.945242	1.10723	1.20396	1.12964	1.419	1.06442	1.32825
PTPN4	1.12703e-06	6.27314e-05	Down	0.397551	0.305831	0.300387	0.202343	0.235055	0.248413	0.550716	0.671028	0.753355	0.553246	0.560851	0.57417	0.379845	0.526274	0.488195	0.502942	0.211103	0.42807	0.542296	0.654633	0.654559	0.488864	0.595352	0.738978
CAB39L	4.17711e-06	0.000167687	Down	0.727701	0.648309	0.770394	0.214102	0.52024	0.751322	0.887526	0.725934	1.03562	0.901842	0.886182	0.982979	0.559517	0.50741	0.673723	0.806915	0.566819	0.71666	0.91305	0.879304	1.05195	0.902354	1.05955	0.975659
DNAAF2	9.49589e-05	0.00192317	Down	0.578902	0.469034	0.330016	0.527743	0.169718	0.588578	0.831341	0.832813	0.958053	0.758521	0.684137	0.734552	0.456612	0.410104	0.62609	0.720175	0.6155	0.510095	0.836098	0.692451	0.875013	0.712582	0.470801	0.715545
RBPJ	7.19514e-06	0.000254959	Down	0.801743	0.861009	0.868573	0.636231	0.584574	0.668894	1.01846	0.822172	0.896264	0.969884	1.03053	0.989951	0.8375	0.858867	0.841245	0.837124	0.74364	0.823643	0.951629	1.10776	1.05315	1.09701	0.942191	1.02487
SCAMP4	0.000266047	0.00428879	Down	1.44751	1.51585	1.38093	1.38573	1.23541	1.47084	1.65219	1.59186	1.72047	1.60306	1.59156	1.75846	1.45409	1.23766	1.51907	1.44169	1.53891	1.48168	1.70978	1.56789	1.69797	1.71775	1.28982	1.67535
LPPR3	2.84659e-05	0.000736368	Down	0.604437	0.297135	0.2918	0.438735	0.533376	0.665908	0.919086	1.02466	1.00667	0.540803	0.701749	0.949507	0.337511	0.350199	0.752613	0.582565	0.694307	0.779633	0.889383	0.814802	1.06084	0.926323	0.721585	0.851923
DCAF11	1.59972e-05	0.000469933	Down	1.07972	0.923423	0.990017	1.07095	0.880903	1.12532	1.30898	1.20276	1.32853	1.25301	1.22718	1.35009	1.01356	1.05319	1.07269	1.09437	1.1577	1.004	1.24794	1.24994	1.26075	1.18628	0.947375	1.26943
C9orf9	0.000271182	0.00436021	Down	1.51701	1.47272	1.43831	1.14483	0.895425	1.63478	1.88243	1.9953	2.016	1.51129	1.75807	1.99943	1.4853	0.916182	1.39139	1.63528	1.41114	1.67998	1.8444	1.79858	1.9411	1.90614	1.28395	1.85987
BBS4	0.000211614	0.0036061	Down	0.749546	0.853654	0.91305	0.614759	0.177009	0.689627	1.25528	1.07215	1.23931	1.14258	0.848127	1.11555	0.433636	0.261647	0.94267	0.906444	0.713192	0.692215	0.915649	1.1936	1.05674	1.10283	0.768406	0.927878
TMCC2	6.90643e-06	0.000247026	Down	0	0	0	0	0	0	0.604288	0.520265	0.697788	0.563297	0.289009	0.513163	0.227605	0.199032	0.12751	0	0.349046	0.136042	0.711468	0.445276	0.465985	0.358433	0	0.386108
41343	0.000106829	0.00209755	Down	0.290578	0.137182	0	0.328823	0.16336	0	0.593662	0.432301	0.712224	0.458066	0.516861	0.54139	0.324537	0	0.365692	0.315596	0.341259	0.681025	0.469159	0.620381	0.571843	0.520771	0.589733	0.594117
TSHZ1	9.9661e-06	0.000324376	Down	0.462422	0.455252	0.279555	0.568879	0.38445	0.595215	0.803902	0.697937	0.791044	0.5929	0.722498	0.736702	0.447356	0.130588	0.321842	0.495702	0.299426	0.339214	0.719763	0.811836	0.785913	0.623133	0.394944	0.848301
TMEM143	5.55332e-05	0.00125761	Down	0.41033	0.660593	0.351422	0.488091	0.353432	0.318128	0.788092	0.594771	0.70611	0.773348	0.749385	0.983379	0.722674	0.180711	0.605206	0.441456	0.632004	0.471169	0.802973	0.713144	0.707473	0.867797	0.863936	0.701345
KIAA0114	1.1272e-05	0.000354986	Down	0.378116	0.807197	0.365561	0.764464	0.543626	0	1.19859	1.27585	1.31109	1.3648	1.18893	1.42331	0.996058	0.374209	0.955419	0.903498	0.832669	0	1.03137	1.13394	1.32029	1.38961	1.01229	1.32665
LAS1L	3.40715e-05	0.000852441	Down	0.826106	0.816772	0.92706	0.632861	0.515564	0.821521	1.08415	1.03492	1.05544	0.903071	1.02929	1.11991	0.688391	0.735866	0.847571	0.899065	1.05776	0.840046	0.977286	1.0441	0.875139	1.07693	1.03117	1.14812
MGST3	3.16004e-05	0.000803193	Down	1.37874	1.22808	1.27258	1.19375	0.902246	1.2308	1.59934	1.54841	1.52216	1.47621	1.43828	1.51604	1.19042	1.31991	1.23463	1.34924	1.404	1.47066	1.45141	1.6158	1.42022	1.60005	1.30221	1.53138
CNOT1	8.53241e-08	8.3579e-06	Down	1.58483	1.55134	1.562	1.60551	1.63706	1.5928	1.74388	1.6989	1.68772	1.68266	1.7649	1.68746	1.55431	1.57906	1.65333	1.62132	1.50079	1.6229	1.71627	1.72567	1.78517	1.69645	1.81854	1.73299
CXorf22	0.000162903	0.00292494	Down	0.627091	0.506436	0.699163	0.415546	0.142404	0.637127	0.980297	1.11859	1.02461	0.799352	1.05065	1.00722	0.399815	0.214178	0.909005	0.713949	0.658146	0.735367	1.20081	0.743011	1.20926	0.919783	0.480155	1.17636
ARL17A	4.91206e-06	0.000190253	Down	0.410934	0.364933	0.497064	0.222468	0.257577	0.285126	0.619839	0.667838	0.754101	0.542573	0.487516	0.564758	0.101289	0.323936	0.42999	0.442087	0.402931	0.471823	0.518425	0.691941	0.720565	0.682552	0.624543	0.390372
DYDC2	3.06005e-05	0.000781386	Down	0.871851	0.93148	0.937571	0.683989	0.405692	0.600851	1.38655	1.31129	1.35065	1.0526	1.22366	1.37906	0.796815	0.462943	1.09852	1.21855	0.989155	0.415982	1.1384	1.19412	1.27046	1.35332	1.4691	0.993964
UACA	6.18486e-06	0.000227111	Down	0.465961	0.470905	0.254179	0.299796	0.301606	0.486992	0.672886	0.72486	0.761816	0.678161	0.784569	0.667377	0.524037	0.394882	0.569048	0.676933	0.347038	0.408813	0.794672	0.59248	0.754974	0.502484	0.624057	0.778643
BICC1	4.35081e-05	0.00103125	Down	0.401821	0.39522	0.388779	0.399348	0.163229	0	0.864982	0.684345	0.65877	0.580254	0.623184	0.461422	0.276033	0.138223	0.365454	0.496152	0.730314	0.496113	0.878507	0.714138	0.737579	0.666312	0.705294	0.685587
POLE3	9.69506e-07	5.59108e-05	Down	1.0802	1.06121	1.16189	1.1343	0.964978	1.19449	1.4366	1.26851	1.33482	1.32761	1.30593	1.41093	0.994045	1.02742	0.859258	1.15208	1.23378	1.15944	1.17838	1.37691	1.24577	1.34819	1.37531	1.24187
C2orf67	9.87275e-06	0.000321972	Down	0.560287	0.70458	0.667623	0.582719	0.559937	0.465716	0.951883	0.846205	0.810904	0.867866	0.923144	1.01724	0.623269	0.580772	0.901731	0.869157	0.546769	0.810788	0.998451	0.892673	1.00657	0.963715	1.23907	1.03189
PDK3	7.46774e-06	0.000262739	Down	0.378708	0.355349	0.487628	0.332204	0.378427	0.368969	0.615386	0.555869	0.654892	0.56776	0.547208	0.443305	0.371642	0.383086	0.407395	0.488715	0.363354	0.445897	0.495831	0.640602	0.518211	0.538924	0.410299	0.577115
MZF1	3.91144e-05	0.000948898	Down	0.147385	0.410919	0.566999	0.342575	0.294172	0.263126	0.647873	0.971622	0.875356	0.36606	0.658794	0.673115	0.338169	0.145455	0.286476	0.513999	0.355348	0.604309	1.01221	0.82338	0.894679	0.809006	0.387644	0.77103
CLASP1	1.11253e-06	6.21336e-05	Down	0.858232	0.894526	0.936946	0.863401	0.935755	0.946296	1.11082	0.97073	1.08235	1.09663	1.1655	1.04426	0.827083	0.86965	0.91295	0.931683	0.86118	0.968038	0.994217	1.03772	1.00232	1.10127	0.942496	1.06836
STK36	0.000223296	0.00376631	Down	0.789607	0.820625	0.913281	0.659572	0.619585	0.878239	1.12979	1.1429	1.16765	0.856673	0.919163	1.11195	1.08641	0.679528	0.949721	0.776706	0.936933	0.928221	1.13724	1.14584	1.27128	1.11713	0.882854	1.14936
CD59	3.20892e-05	0.000812281	Down	1.55447	1.59417	1.65385	1.64531	1.61704	1.65615	1.82381	1.9468	1.97902	1.70982	1.87793	1.90164	1.68249	1.69566	1.80658	1.77668	1.69662	1.75029	1.94225	1.78463	1.98006	1.88703	1.68209	2.05783
FBF1	0.000236656	0.00393671	Down	0.348216	0.422979	0.11137	0.206553	0.13623	0.213141	0.715439	0.66397	0.750466	0.399633	0.507144	0.568849	0.353189	0.114828	0.519757	0.376395	0.466409	0.56597	0.63705	0.41976	0.845705	0.792962	0.374877	0.626569
SAP30	5.5921e-08	6.16975e-06	Down	0.619391	0.611065	0.477875	0.310558	0	0.501482	0.805726	0.75744	0.84651	0.847652	0.912443	0.626099	0.454095	0.614277	0.346084	0.20173	0.505556	0.364297	0.924421	0.86833	0.856353	0.920565	0.997056	0.938267
LY6G5C	7.99506e-06	0.000275615	Down	0.416403	0.616658	0.747347	0.413875	0	0.776219	1.20645	1.00013	0.970991	1.03646	0.871502	0.983084	0.458903	0.412257	0.673816	0.663532	0.639607	0	0.964463	0.850545	1.06006	1.10992	0.724585	0.836008
NCRNA00287	1.35006e-05	0.000408717	Down	0.0783801	0.0765841	0.287906	0	0	0.148504	0.24523	0.221206	0.368349	0.257571	0.290045	0.280642	0.0901747	0	0	0.159465	0	0.240384	0.2449	0.341986	0.447872	0.269345	0.184461	0.414946
ST6GALNAC6	6.9183e-05	0.001501	Down	0.896473	0.961153	0.877477	1.08618	0.683799	1.13545	1.52733	1.39183	1.56496	1.18978	1.40799	1.53507	1.07527	1.13285	1.23519	1.01572	1.25385	1.20412	1.3951	1.48265	1.45054	1.5016	0.866531	1.57478
NEK4	0.000114014	0.00220501	Down	0.709343	0.774157	0.827859	0.962093	0.745042	0.706172	1.19297	1.09183	0.924695	1.02535	1.00038	1.1379	0.97801	0.717123	1.03714	1.06024	0.842692	0.908993	1.091	1.09753	1.09209	1.05942	1.0801	1.16403
ABHD14B	5.30474e-07	3.47373e-05	Down	0.966015	0.956225	1.01944	1.13783	0.961004	1.08812	1.51378	1.20966	1.28763	1.25712	1.25741	1.56181	0.742579	0.796176	0.801211	0.987027	1.11941	1.00291	1.25604	1.51543	1.12485	1.30491	1.41655	1.22769
MEPCE	1.30363e-05	0.000398392	Down	0.934362	1.09989	0.91513	0.986038	0.819812	1.17763	1.36653	1.35387	1.35893	1.41823	1.27366	1.36297	1.02308	1.07674	1.14097	0.998161	1.2767	0.988475	1.1882	1.43298	1.25556	1.4297	0.986174	1.30922
IVNS1ABP	3.63211e-05	0.000897974	Down	1.13235	1.24682	1.07457	0.945979	1.07911	1.00711	1.32177	1.27905	1.31175	1.44236	1.27542	1.34161	1.04321	0.650748	1.0826	1.31118	1.19722	1.10667	1.4005	1.32624	1.31181	1.44689	1.4009	1.36025
DYRK1B	6.16141e-06	0.000226427	Down	0.716533	0.941847	0.698984	0.672448	0.63962	1.0364	1.1446	1.13213	1.31001	1.20197	1.15481	1.04901	0.771414	0.730106	0.598926	0.830334	0.866165	0.961558	1.14077	1.18046	1.16751	1.07046	0.713341	1.07093
FAM86C2P	5.15167e-06	0.000197068	Down	0.357395	0.210218	0.206092	0.289781	0	0	0.420512	0.38554	0.424586	0.668313	0.748267	0.69108	0.241807	0	0	0.23457	0.426177	0.254229	0.420037	0.728402	0.636424	0.507779	0.384495	0.554202
PPM1L	8.76278e-06	0.000294698	Down	0.633659	0.400537	0.617004	0.649648	0.456749	0.763736	0.891514	0.966695	0.906382	0.696785	0.902934	0.82275	0.482801	0.464245	0.480085	0.692061	0.704024	0.817317	0.951084	0.998641	0.782703	0.806209	0.712424	0.947199
RPL5	1.18095e-06	6.52197e-05	Down	2.06547	2.04153	2.26411	2.14316	2.08386	2.09732	2.47249	2.33067	2.43934	2.28346	2.43802	2.35946	2.03095	2.14758	2.15085	2.38302	2.11734	2.17915	2.2289	2.42458	2.40679	2.38769	2.5637	2.32931
CHKA	2.352e-06	0.000109608	Down	0.501311	0.493814	0.633933	0.687753	0.488924	0.660985	0.894943	0.931276	1.02938	0.749927	1.03784	0.89294	0.548257	0.496704	0.478322	0.469626	0.514427	0.768714	0.851251	0.818871	0.785006	0.742647	0.651906	0.784937
MS4A8B	0.000245143	0.00403452	Down	1.23153	1.46721	1.34298	1.01907	1.21988	1.53798	1.88942	1.4718	1.93051	1.68944	1.56115	1.8614	1.48201	0.998467	1.56327	1.67836	1.77405	1.56414	1.76352	1.72579	1.77238	1.93521	1.76514	1.85638
WHSC1L1	4.21713e-07	2.9015e-05	Down	1.00308	1.02052	1.06451	0.98013	1.08405	1.07648	1.33432	1.27838	1.27204	1.22623	1.22625	1.2822	0.961934	1.01992	1.17307	1.21278	0.901204	1.08517	1.17472	1.39347	1.28084	1.31507	1.50509	1.24817
PRH2	1.95199e-06	9.49877e-05	Down	0.105376	0	0.100765	0	0	0	0.287022	0.116405	0.268502	0.088063	0.0863026	0.311938	0.120702	0	0	0	0.109546	0	0.380628	0.210485	0.316763	0.263662	0.322649	0.407363
ANAPC5	1.82632e-05	0.000519656	Down	1.09802	1.24933	1.27028	1.29206	1.2016	1.3555	1.4951	1.42842	1.67023	1.34805	1.47659	1.4551	1.30092	1.23121	1.31939	1.26115	1.24977	1.25297	1.55195	1.38523	1.57114	1.39052	1.26347	1.52577
SKP2	4.88544e-05	0.00113569	Down	0.400992	0.679561	0.415574	0.426575	0	0.489315	0.780459	0.712029	0.808179	0.506316	0.714736	0.687689	0.252114	0.367024	0.523608	0.488601	0.441188	0.546704	0.687972	0.5347	0.939152	0.826992	0.602901	0.893193
DCAF7	7.46575e-07	4.53233e-05	Down	1.20424	1.19646	1.17874	1.23906	1.20023	1.23875	1.43995	1.28457	1.47064	1.33748	1.40986	1.39111	1.0978	1.18249	1.13708	1.18525	1.29649	1.20357	1.30949	1.46251	1.32311	1.29459	1.24197	1.38278
PCMTD2	2.45119e-05	0.000654947	Down	0.570461	0.683921	0.26998	0.278274	0.355566	0.561913	0.823956	0.606803	0.731878	0.961995	0.876846	0.893311	0.493473	0.277028	0.652481	0.569488	0.680163	0.642293	0.668801	0.914061	0.813814	0.847461	0.805454	0.701783
RPL23AP53	3.17334e-06	0.00013618	Down	0.259393	0.341455	0.335589	0.080037	0.296556	0.374475	0.578277	0.415097	0.494417	0.646232	0.517149	0.581426	0.316509	0.146836	0.201488	0.30772	0.31538	0.33152	0.507431	0.531095	0.39173	0.66641	0.339305	0.46244
CENPF	7.79837e-05	0.0016439	Down	0.0899589	0.0675544	0.157681	0.0891936	0	0.168612	0.392998	0.383268	0.522543	0.390957	0.136245	0.2427	0.146991	0.0466134	0.185275	0.334771	0.0935823	0.269586	0.30715	0.346267	0.397927	0.25525	0.247905	0.362319
IFT74	2.71689e-05	0.000711359	Down	0.501774	0.817383	0.808215	0.460207	0.470634	0.998569	1.092	1.05493	1.01367	0.802221	1.05041	1.10931	0.681857	0.565509	0.802285	0.769323	0.824878	0.829913	0.816505	1.00244	1.37441	1.08293	1.14906	1.06283
C7orf57	0.000251153	0.00410219	Down	0.894745	1.03668	0.7133	0.319175	0.472751	0.694787	1.36083	1.20477	1.35453	1.06215	1.17069	1.45747	0.8084	0.317804	1.13559	0.771976	1.08496	1.12341	1.45141	1.10076	1.42075	1.28076	0.732162	1.4372
ZNF609	9.17081e-08	8.77034e-06	Down	1.22991	1.30113	1.26843	1.24668	1.18653	1.18377	1.46344	1.39215	1.39982	1.54194	1.32594	1.515	1.10764	1.17521	1.01679	1.13817	1.27189	1.16823	1.32862	1.58707	1.39112	1.51716	1.35453	1.45686
MGC2752	9.3895e-06	0.000310298	Down	0.916192	1.16468	0.848169	0.807968	1.0797	0.954872	1.47387	1.31765	1.36565	1.26724	1.25469	1.38975	0.984937	1.01683	1.07282	0.960267	1.21282	1.1176	1.35951	1.30381	1.37662	1.51969	0.899504	1.44959
ZNF238	6.56764e-06	0.000238001	Down	0.7038	0.836555	0.674319	0.859405	0.671005	0.801618	1.21438	0.879402	0.974305	1.0213	1.03555	1.13111	0.758316	0.46655	0.716268	0.997431	0.742709	0.728893	0.980933	1.10916	1.04955	0.931172	1.31351	1.06993
MXI1	1.46237e-05	0.000435616	Down	0.645531	0.790299	0.690559	0.861504	0.421655	0.468227	1.01426	1.07606	1.01772	0.846408	1.13784	1.01813	0.622544	0.640322	0.744101	1.03279	0.827298	0.856182	1.16902	1.09776	0.859906	1.05136	1.15911	1.04534
TPST2	1.75431e-05	0.000502341	Down	0.798955	0.724419	0.997863	0.752959	0.493516	0.719652	1.15507	0.773692	1.30636	1.26331	1.03702	1.20025	0.895613	0.62176	0.808868	0.899144	0.670957	0.701691	1.12684	1.14345	0.992011	0.997603	0.960564	1.11045
C14orf167	1.66276e-06	8.37094e-05	Down	0.336915	0.140191	0.456066	0.569324	0.45842	0.533555	1.20841	0.839163	0.850526	1.17361	1.05993	0.896453	0.450807	0.404654	0.64222	0.866567	0.58634	0.730943	0.675912	1.20644	1.00723	1.17379	1.4735	1.02695
OGT	1.40848e-05	0.00042338	Down	0.783549	0.71694	0.885057	0.802648	0.75278	0.736503	0.992911	1.13259	1.02716	1.07129	1.16863	0.955034	0.885193	0.737611	0.859772	0.971101	0.783665	0.880391	1.10908	1.10061	1.02984	1.00837	0.778703	1.08563
AGPS	5.26297e-06	0.00020009	Down	0.559883	0.471404	0.464259	0.464711	0.532825	0.46436	0.646327	0.753994	0.856489	0.645334	0.796803	0.634994	0.419025	0.474222	0.586692	0.535165	0.618218	0.68619	0.727931	0.836014	0.735271	0.632772	0.605864	0.725656
RBM12	9.25221e-06	0.00030617	Down	0.780439	0.982583	0.86806	0.964721	0.71871	0.975928	1.19733	1.0816	1.11432	1.19304	1.06711	1.2342	0.796062	0.890945	1.0762	0.925592	0.972794	1.02405	1.03361	1.3106	1.0931	1.18592	1.2883	1.0151
DUSP19	2.95755e-07	2.20249e-05	Down	0.158782	0	0.0827417	0.0858681	0	0.195519	0.459643	0.349319	0.227293	0.318893	0.184703	0.537723	0.0995048	0.156728	0.246817	0.137128	0	0	0.429835	0.383824	0.270208	0.554946	0.427003	0.430699
ANKS1A	9.95796e-06	0.000324325	Down	1.10931	1.18462	1.07969	1.04473	0.905972	0.953734	1.32526	1.19705	1.16381	1.29686	1.14877	1.29353	1.01585	0.922047	1.11339	0.926217	1.09403	1.06844	1.12714	1.23709	1.19337	1.20228	1.27283	1.27309
LOC730091	6.26538e-06	0.000228721	Down	0	0.308627	0.303149	0	0	0.357307	0.399477	0.412425	0.553082	0.362449	0.49487	0.31881	0.150128	0	0.259649	0.29938	0.191644	0	0.56951	0.369152	0.454135	0.671215	0.506455	0.687077
ZNF692	4.07176e-05	0.000979211	Down	0.625918	0.311419	0.551019	0.456982	0.216023	0.262723	0.908763	0.898783	0.690998	0.633559	0.724619	0.89152	0.409631	0.313599	0.542305	0.279782	0.761526	0.670665	0.788727	0.909683	0.819954	0.903489	0.465083	0.793692
SESN1	1.38681e-05	0.000418137	Down	0.454533	0.4745	0.381277	0.321876	0.159271	0.541061	0.733325	0.613085	0.629715	0.493853	0.685422	0.614009	0.360523	0.320497	0.268204	0.542464	0.405614	0.453632	0.460499	0.579527	0.686086	0.686064	0.473881	0.661564
CCDC30	7.35809e-05	0.00156705	Down	0.140882	0.326508	0.450563	0.289804	0.16415	0.252812	0.69201	0.646549	0.503661	0.459707	0.592653	0.578199	0.369444	0.328759	0.588719	0.467455	0.531748	0.637711	0.645854	0.783635	0.698593	0.789633	0.762262	0.687918
FADS1	1.57948e-06	8.09143e-05	Down	0.565675	0.655681	0.705486	0.621591	0.752469	0.606009	1.13953	0.993214	1.04746	1.04478	0.907211	1.03504	0.50346	0.560774	0.378984	0.826582	0.760228	0.766363	0.81099	1.13906	0.929735	0.944316	0.672346	1.10378
SVEP1	6.10518e-05	0.00135138	Down	0.093489	0.166838	0.105204	0.209146	0.0473388	0.144906	0.517675	0.328224	0.341929	0.288648	0.325366	0.485572	0.193257	0.0752523	0.142604	0.417693	0.218132	0.27826	0.335505	0.312721	0.595812	0.412649	0.297844	0.674882
SUPT16H	3.12121e-06	0.000134568	Down	1.05657	1.17498	1.26938	1.14393	0.934238	1.17534	1.35634	1.21271	1.33044	1.27989	1.32817	1.36203	1.09287	1.11736	1.06791	1.14406	1.08827	1.14449	1.17825	1.31321	1.25158	1.26991	1.32463	1.31339
MRP63	5.98457e-06	0.00022153	Down	0.658545	0.887437	0.718222	0.798182	0.41468	0.623905	1.00409	0.901192	1.02915	1.03436	0.801893	0.852662	0.522896	0.559381	0.66239	0.601066	0.83279	0.756423	0.84247	0.92437	0.915996	1.02753	1.12988	1.03688
EFCAB2	1.16466e-05	0.000363546	Down	0.596165	0.44376	0.342563	0.378341	0.223402	0.413366	0.906175	0.692487	1.08186	0.710479	0.692921	0.865397	0.471898	0.559239	0.55564	0.679083	0.668785	0.830488	0.724144	1.01475	0.900285	0.938491	1.07041	0.665692
ETNK2	2.09676e-05	0.000579338	Down	0.160862	0.36386	0.644506	0.698694	0.256733	0.749758	0.775901	0.890683	0.972278	0.788015	0.87275	0.81224	0.668513	0.441791	0.585467	0.603883	0.381144	0.691098	0.827585	1.06782	0.962876	0.924337	0.79223	0.783668
FAM92A1	4.99557e-06	0.000192584	Down	0.31089	0.482812	0.475571	0.487445	0	0.317631	0.444594	0.935009	0.876115	0.722715	0.886412	0.623462	0.607536	0.307455	0.449238	0.524543	0.32072	0.217909	1.06753	0.759707	0.853379	0.962802	0.674972	0.865996
CDHR4	0.000198558	0.00342127	Down	0.979881	1.37872	1.16947	1.12156	1.10272	1.31848	1.74866	1.62525	1.79693	1.36468	1.49971	1.82466	1.51661	1.00505	1.29964	1.31608	1.54078	1.4319	1.74947	1.8128	1.76989	1.78556	1.09462	1.80219
ANKRD42	1.31016e-05	0.000399892	Down	0.603343	0.75919	0.40522	0.4865	0.263191	0.498161	0.919529	0.956142	0.962923	0.539765	0.804734	0.953245	0.654558	0.62258	0.651405	0.523561	0.642342	0.589586	0.994458	0.701888	1.00257	0.916293	0.727464	1.10741
CERS4	1.80564e-05	0.000514365	Down	0.977425	0.356796	0.542237	0.926484	0.251186	0.605306	1.18986	1.00611	1.23771	1.27066	1.14848	1.25531	0.402182	0.293344	1.03412	0.812627	0.89354	0.536838	1.15671	0.736489	1.33118	1.3195	1.06025	1.20578
EXOC5	2.11106e-07	1.68946e-05	Down	0.637813	0.608092	0.627938	0.739152	0.71386	0.633667	0.841261	0.854869	0.904031	0.884846	0.846462	0.875269	0.536291	0.659538	0.741028	0.778115	0.645439	0.682916	0.763551	0.801074	0.796953	0.944824	0.890466	0.770954
PRMT5	7.61486e-06	0.000266214	Down	1.31608	1.25778	1.31499	1.3414	1.34297	1.08439	1.58308	1.47787	1.71532	1.3805	1.60472	1.54893	1.37494	1.32936	1.36589	1.38825	1.44112	1.34163	1.60165	1.47337	1.61376	1.55219	1.42331	1.69882
CEP290	8.16866e-06	0.000279847	Down	0.113216	0.237028	0.356888	0.201409	0.132577	0.207869	0.412802	0.17611	0.54092	0.402046	0.340866	0.450795	0.182191	0.111677	0.180806	0.336278	0.166353	0.137066	0.503279	0.411307	0.546941	0.360571	0.379208	0.500797
SYBU	2.39829e-08	3.31861e-06	Down	0.6676	0.777023	0.615458	0.727594	0.693667	0.512948	1.32067	1.09499	1.07223	1.08135	1.11832	1.12375	0.64427	0.793315	0.548078	0.800997	0.40244	0.644676	1.01383	1.22417	0.884418	1.04117	0.911934	0.915736
NHSL1	8.66599e-07	5.13834e-05	Down	0.930821	0.856156	0.865082	0.965746	0.92471	1.06506	1.19291	1.05604	1.16129	1.20893	1.2791	1.18158	0.862513	0.835766	0.920491	0.93216	0.842642	1.0918	1.18076	1.12176	1.06587	1.11095	1.03149	1.10697
KIAA1257	9.0738e-06	0.000301879	Down	0.375188	0.478155	0.218158	0	0	0.382808	0.835725	0.804604	0.946456	0.717083	0.604376	0.847555	0	0	0.528851	0.404701	0.661305	0	0.43966	0.555968	0.911437	0.63137	0.792521	0.576941
ERBB4	2.55314e-07	1.94581e-05	Down	0.145403	0.0769543	0.23276	0.187984	0.234264	0.221669	0.339783	0.347159	0.285409	0.228336	0.393116	0.420932	0.198644	0.111818	0.146808	0.236727	0.181655	0.137233	0.540945	0.350584	0.428871	0.481438	0.42888	0.495678
RBBP9	2.31478e-08	3.22106e-06	Down	0.803918	0.714841	0.903054	0.707664	0.747797	0.708312	1.34594	1.14217	1.07879	1.25395	1.16146	1.32844	0.723751	1.00253	0.705561	1.00495	0.897005	0.683151	1.16158	1.34031	1.01676	1.09545	1.07701	1.02326
GLB1L2	2.07773e-05	0.000575653	Down	0.457537	0.699517	0.690867	0.672125	0.755985	0.649799	1.01684	0.779427	1.18627	1.0009	0.978764	1.07424	0.630292	0.3929	0.669323	0.594686	0.882788	0.578941	0.885157	0.983376	1.1033	1.07456	0.583394	1.08563
TCF7	2.27717e-05	0.000617442	Down	0.54425	0.438084	0.402994	0	0.26874	0.553641	0.821944	0.924292	1.02737	0.93479	0.535509	1.19403	0.593121	0.231391	0.350087	0.623903	0.457394	0.872525	0.919048	0.797612	0.848505	0.828934	0.683446	0.782355
KIAA0825	2.06641e-05	0.000573156	Down	0.297469	0.427875	0.380786	0.312942	0.143961	0.304009	0.519351	0.452578	0.388708	0.46923	0.543286	0.589501	0.196959	0.0649889	0.329805	0.239423	0.446927	0.347459	0.627791	0.373858	0.577257	0.678967	0.52367	0.628278
ALDH5A1	1.83138e-06	9.00028e-05	Down	0.396638	0.616403	0.502922	0.54432	0.54122	0.495516	0.798365	0.831432	0.761171	0.694367	0.912174	0.717487	0.256164	0.372264	0.562781	0.520846	0.588698	0.55327	0.872105	0.727985	0.920779	0.642634	0.641367	0.681915
SFXN2	5.81918e-07	3.73407e-05	Down	0.455368	0.279566	0.365851	0.164055	0	0.169538	0.527677	0.711756	0.66366	0.461879	0.689747	0.657666	0.187693	0.374502	0	0.408079	0.294073	0.333386	0.780184	0.515864	0.865783	0.664968	0.350196	0.833103
MCM9	8.13147e-06	0.000278959	Down	0.671436	0.54659	0.788923	0.566155	0.562994	0.606883	0.899095	0.881607	0.767784	0.780914	0.772852	0.83513	0.648049	0.449936	0.615973	0.711109	0.760306	0.497935	0.871754	0.745534	0.787758	0.970465	0.781751	0.932832
EGLN1	2.63749e-06	0.000119648	Down	0.453118	0.406246	0.385721	0.299613	0.447663	0.521873	0.577383	0.768254	0.720459	0.572482	0.657643	0.728332	0.273602	0.332852	0.452628	0.413889	0.438762	0.647044	0.836856	0.645069	0.67245	0.599597	0.478928	0.758318
CDHR3	0.000164457	0.0029443	Down	0.528177	1.0709	0.95373	0.689282	0.653472	0.895982	1.50392	1.13267	1.34353	1.32292	1.20176	1.57787	1.1081	0.58851	1.36682	1.40089	1.25254	1.2138	1.41215	1.53202	1.6803	1.65356	1.79352	1.55196
PRKAR1A	3.43933e-05	0.000858326	Down	1.88443	1.99056	1.91482	1.85481	1.89772	1.90102	2.11846	2.08377	2.07926	1.96635	2.04249	2.1639	1.91608	1.8787	1.93158	2.1012	2.03275	1.95514	2.11701	2.04035	2.13006	2.16638	1.98987	2.26608
VAT1	2.91921e-05	0.000752794	Down	1.31354	1.2652	1.15544	1.19618	0.824475	1.1349	1.51998	1.55255	1.54931	1.61641	1.64756	1.53076	1.17786	1.20533	1.22842	1.40858	1.29858	1.48426	1.61976	1.46757	1.43278	1.59888	1.20852	1.53021
RAF1	1.51492e-05	0.000449377	Down	1.39458	1.35804	1.36087	1.42404	1.31541	1.45216	1.55331	1.51718	1.55442	1.38345	1.53961	1.52246	1.33065	1.32724	1.36358	1.37021	1.38679	1.4671	1.51859	1.57978	1.52122	1.58494	1.35323	1.59029
SLC27A1	4.15805e-05	0.000995079	Down	0.300992	0.902347	0.805362	0.774669	0.446799	0.856276	1.06654	1.09266	1.19623	0.929549	1.02551	1.1695	0.706104	0.614615	0.831126	0.601005	0.755928	0.712029	1.03286	0.939255	1.2323	1.08968	0.673515	1.14843
EP400	3.40005e-05	0.000851526	Down	0.875392	0.748548	0.764324	0.880111	0.876644	0.63123	1.06294	1.08708	1.06301	1.09206	1.1087	1.00792	0.863155	0.545894	0.941642	0.783943	0.838268	0.9358	1.06146	1.00985	1.16151	1.09305	0.821524	1.18815
TUB	9.72211e-07	5.60016e-05	Down	0.28394	0.187481	0.0702295	0	0.323492	0.310942	0.574473	0.350169	0.675613	0.471895	0.442961	0.540585	0.216432	0.134637	0.292258	0.350636	0.421449	0.0898945	0.382693	0.49076	0.516585	0.571271	0.540211	0.489963
LOC100506844	1.16823e-05	0.000363974	Down	0	0.258629	0	0	0	0.434688	1.09302	0.82	0.985475	0.374159	0.565059	0.997616	0.469531	0	0	0.928931	0	0	0.978922	0.680492	1.28999	0.783733	0.396037	1.16152
LRRC23	0.000140214	0.00258405	Down	1.5	1.51539	1.37886	1.34195	1.2779	1.49904	1.83212	2.01635	1.99915	1.70646	1.90604	1.96028	1.75491	1.28518	1.82296	1.6758	1.7386	1.55027	2.03796	1.7576	2.18353	2.07568	1.42908	2.18556
FBXO15	1.50148e-05	0.000445657	Down	0.525227	0.472042	0.510028	0.636242	0.34399	0.2285	0.955171	1.15108	0.743177	0.50513	0.626037	0.952794	0.525241	0.220495	0.688667	0.399153	0.312362	0.427196	0.871146	0.851431	1.16355	0.887229	0.715516	1.07439
KIF9	0.000298994	0.0047261	Down	0.889548	0.923695	0.946123	0.719577	0.619043	0.570135	1.30325	1.27191	1.16699	1.14446	1.10509	1.28232	1.11116	0.535679	1.15042	1.06189	1.04747	1.08223	1.40117	1.113	1.29405	1.36256	1.00472	1.54381
TEX2	8.42768e-07	5.01189e-05	Down	0.926411	0.904641	0.889014	0.940359	0.817883	0.887077	1.35999	0.938465	1.19011	1.33554	1.15566	1.27616	0.738514	0.689513	0.701728	0.860901	0.912072	0.986434	1.015	1.25708	1.04148	1.22428	1.19371	1.06195
MRPL37	9.18983e-06	0.00030492	Down	1.21926	1.39341	1.30877	1.32564	1.28289	1.35009	1.55695	1.54355	1.56414	1.43882	1.46421	1.62889	1.28246	1.30659	1.31889	1.31594	1.55163	1.48208	1.36963	1.59188	1.50808	1.58889	1.60762	1.53062
CHD3	2.66081e-05	0.000700752	Down	1.05021	1.08167	1.26618	1.10735	0.963953	1.14182	1.409	1.37332	1.40086	1.29632	1.24942	1.32911	1.01284	1.09397	1.19602	1.18634	1.09777	1.1284	1.28548	1.45187	1.35042	1.40749	1.00823	1.35826
PITPNA	5.07978e-06	0.000195072	Down	1.45344	1.56695	1.56562	1.4544	1.3791	1.56743	1.8502	1.62912	1.69913	1.85908	1.71075	1.84131	1.36786	1.43943	1.45854	1.62059	1.63368	1.58869	1.70845	1.93674	1.61002	1.7671	1.6487	1.63981
RNF44	2.68967e-06	0.000121349	Down	0.77832	1.0316	0.899373	1.04897	0.834091	0.914743	1.27395	1.21797	1.22364	1.31993	1.31314	1.27233	0.946322	0.856835	0.917449	0.905962	0.824407	0.979914	1.08387	1.26781	1.11135	1.15872	0.967794	1.02983
MTF1	1.48554e-06	7.72654e-05	Down	1.04273	1.06372	0.918044	0.979576	1.02254	0.981327	1.07784	1.19891	1.15468	1.11144	1.11854	1.1792	0.899676	0.931334	1.05999	1.07017	1.0659	0.978643	1.06901	1.13003	1.12079	1.15348	1.12264	1.14381
NCAPD3	5.2638e-07	3.45833e-05	Down	0.519398	0.453342	0.414202	0.262669	0.302213	0.452861	0.737973	0.607624	0.570851	0.663222	0.585906	0.598706	0.268654	0.388332	0.430838	0.337652	0.321281	0.409552	0.478259	0.816638	0.64509	0.707544	0.457915	0.642703
RPS6KA1	4.09411e-07	2.83418e-05	Down	0.925408	0.808027	1.18448	1.0528	0.884923	1.15212	1.3041	1.28505	1.33488	1.38451	1.30132	1.33713	0.862008	1.11586	0.981309	1.0571	1.02114	0.990574	1.26785	1.46585	1.30332	1.38698	1.00438	1.39292
GLE1	8.33744e-05	0.00172958	Down	0.888345	0.96812	0.924997	0.654207	0.683308	0.786249	1.10148	1.20072	1.22601	1.01211	1.06057	1.06867	0.926447	0.700047	0.922874	0.830133	1.00306	0.906587	1.03953	1.10274	1.23467	1.07102	0.845392	0.982226
PRKRA	2.2059e-06	0.000104371	Down	0.839914	0.345283	0.685741	0.540067	0.767358	0.787825	1.14645	1.04568	1.13402	0.882417	0.953174	1.10309	0.59181	0.640761	0.984035	0.795121	0.792799	0.688446	0.970765	1.02797	1.06272	1.0524	0.943327	0.980658
DCTPP1	5.58485e-07	3.60707e-05	Down	0.889354	0.959098	0.735968	0.8557	0.776684	0.870539	1.01275	1.23745	1.28643	1.15162	1.35446	1.25745	0.917535	0.706753	0.845254	0.652687	0.807912	1.00254	1.11171	1.13288	0.926628	1.25879	1.14513	1.13358
VPS26B	3.96737e-05	0.000959646	Down	0.907804	0.889477	0.905595	1.03073	0.735658	1.08949	1.12132	1.09828	1.16291	0.998532	1.1306	1.17048	0.992673	0.826681	0.897011	0.960446	0.973794	1.08776	1.06793	1.15133	1.0526	1.15944	1.10652	1.20366
NUDT21	2.43044e-08	3.34443e-06	Down	0.823267	0.871263	0.905506	0.845337	0.76666	0.892182	1.16629	1.11094	1.15503	1.02044	1.07911	1.11253	0.73239	0.96482	0.776832	0.96176	0.821429	0.86789	0.932761	1.04507	0.990234	1.00553	1.13009	1.09479
ANKMY1	0.000369433	0.00560399	Down	0.593326	0.814033	0.713139	0.590271	0.439375	0.900911	1.21911	1.22882	1.38593	0.971607	1.06148	1.26955	0.904577	0.546041	1.03805	0.963238	0.972694	1.04166	1.22647	1.26828	1.28597	1.08849	0.628963	1.2017
TRUB2	2.25835e-05	0.000614017	Down	0.540942	0.533142	0.75642	0.706377	0.736386	0.785419	1.2168	1.02923	1.26871	1.09623	1.17229	1.19095	1.02633	0.667933	0.981458	0.899784	0.942364	0.611058	1.23866	1.08781	1.30867	0.965825	0.788888	1.23083
DHX32	5.74766e-05	0.00129128	Down	1.10039	0.911872	1.02371	1.0899	0.785229	1.00715	1.3603	1.45463	1.58379	1.24205	1.42892	1.35135	1.16909	0.972018	1.42652	1.16617	0.958088	1.0907	1.35169	1.25118	1.46575	1.297	1.14402	1.44801
CKAP5	6.97738e-06	0.000248782	Down	0.95549	0.970405	0.976405	0.841418	0.994772	0.912791	1.10228	1.10208	1.16853	1.06224	1.21836	1.06184	0.879993	0.780791	1.00316	0.914923	0.941525	0.965767	1.13388	1.10779	1.25002	1.07768	0.947715	1.23176
OSBPL1A	8.8228e-06	0.000295313	Down	0.640731	0.572894	0.415574	0.325021	0.428845	0.590666	0.72535	0.583351	0.815996	0.691176	0.774504	0.78975	0.331962	0.377227	0.660236	0.679652	0.524919	0.685921	0.753147	0.800625	0.800139	0.760559	0.830259	0.839507
VTCN1	9.81146e-06	0.000320638	Down	1.22537	0.934407	0.993523	1.14195	0.917261	0.787543	1.4632	1.52779	1.34947	1.39967	1.44769	1.35292	1.05519	0.786414	1.16171	1.24925	1.02114	1.17683	1.44415	1.4023	1.24667	1.20028	1.35082	1.26327
LOC100506710	1.31258e-05	0.000400386	Down	0.346175	0.576739	0.427258	0.416667	0.628113	0.609721	0.749702	0.810132	0.812044	0.668308	0.769361	0.76883	0.650971	0.45745	0.677394	0.450717	0.583245	0.717624	0.869134	0.912628	0.906452	0.931076	0.617096	0.974809
TTLL7	1.24281e-05	0.000383112	Down	0.295843	0	0.117095	0.293819	0	0.222912	0.3519	0.798088	0.429753	0.414694	0.450806	0.542904	0.330214	0	0.243605	0.18962	0.225304	0.257906	0.712182	0.583526	0.642786	0.642764	0.198779	0.716963
ARRB1	1.0981e-06	6.15358e-05	Down	0.270924	0.347961	0.203844	0.543537	0.244275	0.405122	0.652306	0.540038	0.604845	0.663628	0.794591	0.547882	0.303292	0.285609	0.390242	0.441861	0.219601	0.296887	0.478605	0.835103	0.652161	0.658708	0.472182	0.641001
WDR49	0.000182285	0.00319422	Down	0.589709	0.80718	0.661935	0.766497	0.742463	0.709346	0.961143	1.15165	1.26801	0.996093	1.02544	1.04926	0.809069	0.272972	0.9523	0.873771	1.03132	0.981388	1.23464	0.949559	1.34511	1.11284	1.01332	1.17653
SPAG1	0.000118501	0.00227266	Down	0.979913	1.11846	1.01157	1.06803	0.999475	1.01171	1.30214	1.31472	1.11891	1.14652	1.22343	1.24088	1.17602	0.779615	1.17223	1.17003	1.06649	1.04494	1.23738	1.2773	1.28281	1.31546	1.19991	1.37666
CCDC39	3.23412e-05	0.000817408	Down	0.451658	0.52865	0.67842	0.449007	0.391236	0.564737	0.874952	0.67704	0.708967	0.803834	0.760358	0.978477	0.623371	0.44731	0.810361	0.81095	0.509147	0.606259	0.858969	0.799881	1.06183	1.13719	0.955239	0.92416
DYNC2H1	4.55623e-05	0.00107021	Down	0.327676	0.224257	0.251126	0.269145	0.0819763	0.234131	0.601226	0.79842	0.649854	0.615033	0.56886	0.578139	0.508438	0.247458	0.663321	0.496683	0.279983	0.555268	0.825914	0.491245	1.004	0.781385	0.615955	0.9521
BRCA1	7.20189e-06	0.000255016	Down	0.296108	0.191991	0.117221	0	0.200255	0.177157	0.378211	0.515804	0.548775	0.403742	0.470747	0.476392	0.0755727	0.0335042	0.459851	0.21471	0.179154	0.258146	0.351772	0.33677	0.494627	0.494609	0.363163	0.33964
PPARA	1.91852e-05	0.000540304	Down	0.460919	0.541129	0.599565	0.600326	0.494717	0.512196	0.773445	0.659952	0.628552	0.773196	0.775617	0.779455	0.582688	0.400033	0.521311	0.660612	0.617766	0.535133	0.678553	0.809895	0.642218	0.699245	0.619166	0.822016
UBAC1	0.000215855	0.00366702	Down	1.02065	0.855308	1.27284	0.930342	0.744187	1.0325	1.47099	1.4775	1.62722	1.11085	1.41178	1.46713	1.18721	0.877285	1.35345	1.18147	1.18204	1.24425	1.46627	1.50025	1.58088	1.39147	1.02485	1.57493
C7orf63	0.000110027	0.00214841	Down	0.206119	0.685679	0.361656	0.34308	0.390245	0.459075	0.834157	0.733941	0.824633	0.793835	0.631662	0.777957	0.583717	0.278075	0.771911	0.706485	0.586093	0.539026	0.942212	0.659279	0.828635	0.779134	0.727013	0.92269
CLDN9	0.000244198	0.00402833	Down	0	0.628054	0.412185	0.423132	0.221479	0.553139	1.03889	0.775971	1.06686	0.686788	0.858552	1.10316	0.76763	0	0.624025	0.839686	0.867955	0.649102	1.14946	0.963428	0.854231	1.36965	0.736769	1.1536
NUTF2	1.06716e-05	0.000340813	Down	1.75413	1.8663	1.75253	1.74498	1.76567	1.78685	2.04239	1.83652	2.06249	1.98278	2.00171	2.11078	1.75415	1.70485	1.71308	1.89456	1.91831	1.79392	1.8881	2.06855	1.93353	2.01086	1.78815	2.04778
GDAP2	2.9063e-07	2.17481e-05	Down	0.51473	0.507127	0.499692	0.378344	0.4774	0.476632	0.68781	0.682487	0.701094	0.747698	0.802647	0.732168	0.491985	0.388646	0.499978	0.49107	0.562563	0.563916	0.627457	0.694123	0.513743	0.684042	0.857108	0.717239
SH3D19	1.06921e-05	0.000340841	Down	1.13241	1.21254	1.28667	1.22191	1.08497	1.16562	1.40303	1.41689	1.29579	1.2724	1.42774	1.44387	1.19839	1.13328	1.30516	1.34513	1.12407	1.32487	1.3708	1.39998	1.41747	1.44108	1.56012	1.48931
CCDC103	0.000165212	0.00295133	Down	0.950989	1.16582	0.858097	0.576742	0.326067	0.798655	1.49467	1.23534	1.51194	1.28636	0.946697	1.62029	0.728799	0.669835	1.12729	1.30887	1.18008	1.23755	1.24749	1.33219	1.60783	1.57393	1.27635	1.28992
NAALADL2	8.67142e-07	5.13834e-05	Down	0.708297	0.382707	0.690829	0.464674	0.539375	0.739044	0.980063	0.966196	0.861869	0.935346	0.97388	1.02983	0.565698	0.513294	0.770015	0.966949	0.577206	0.619292	0.984036	0.978047	0.932484	0.963301	1.14737	0.811144
IVD	2.3737e-05	0.000638373	Down	0.443775	0.474438	0.266127	0.441152	0.451334	0.387384	0.799793	0.755268	0.923666	0.636219	0.784213	0.689189	0.527777	0.39807	0.485078	0.616382	0.593238	0.708842	0.824489	0.73424	0.634597	0.715494	0.498634	0.896729
C22orf29	1.26584e-05	0.00038852	Down	0.631577	0.545005	0.526525	0.58106	0.357102	0.708667	0.777456	0.789728	0.832709	0.773538	0.754791	0.927694	0.590747	0.514582	0.5391	0.529833	0.59824	0.667129	0.784962	0.937174	0.731791	0.800505	0.507125	0.809676
C11orf88	0.000138341	0.00255713	Down	1.05642	1.42028	1.48621	1.10584	1.34917	1.52003	1.7993	1.92024	1.90513	1.73111	1.8933	1.97373	1.70934	1.12772	1.80931	1.70696	1.63983	1.84143	2.1498	1.73525	2.09279	2.03864	1.75269	2.15967
C2orf68	6.09076e-06	0.000224497	Down	0.767193	0.654482	0.738856	0.604247	0.6521	0.601989	0.944407	1.05071	0.838958	0.81683	0.931678	0.908838	0.812745	0.521093	0.775671	0.839252	0.557056	0.791014	0.846056	1.03588	0.915157	1.02667	1.05148	0.946785
TSPYL1	1.63318e-06	8.25554e-05	Down	1.37449	1.20915	1.19899	1.21856	1.18584	1.31509	1.43107	1.3188	1.48323	1.3853	1.3253	1.50296	1.23877	1.29624	1.27283	1.22263	1.28505	1.32159	1.3488	1.4364	1.47471	1.45422	1.327	1.42872
SLC46A1	8.78781e-06	0.000294745	Down	0	0	0.181983	0.161908	0.123206	0	0.36589	0.148737	0.562637	0.341386	0.321266	0.325732	0.0838087	0.133301	0.312681	0.148982	0.196404	0.225815	0.40035	0.477483	0.340239	0.38501	0.330199	0.45402
C22orf23	2.36941e-06	0.000110005	Down	0.688549	0.975074	0.786103	0.735315	0.911573	0.815495	1.19769	1.14719	0.971887	1.10489	1.17905	1.23615	0.714348	0.798754	1.08076	0.904834	0.85967	0.926367	1.17907	1.03014	1.07542	1.0754	1.02474	1.15481
CCDC147	9.9977e-05	0.00199623	Down	0.352979	0.514666	0.609256	0.443225	0.359557	0.191432	0.887682	0.663691	0.896819	0.561092	0.747392	0.910114	0.696496	0.313531	0.775985	0.603588	0.601512	0.660086	1.04391	0.749055	0.928023	1.03993	0.84953	1.07968
GGA2	1.15001e-09	2.92151e-07	Down	0.975285	0.907036	0.907827	0.839249	0.929641	0.821698	1.17796	1.14659	1.08448	1.13641	1.06671	1.10164	0.768606	0.955358	0.821407	0.955432	0.753744	0.944519	1.08959	1.22911	1.05048	1.07163	1.13869	1.13926
IAH1	2.03768e-06	9.81934e-05	Down	0.676225	0.535824	0.759548	0.774238	0.397295	0.788589	0.92686	1.13277	1.29667	1.00846	1.06043	1.27126	0.666613	0.922951	0.589475	1.08637	0.945722	0.943341	1.16274	1.21989	1.2764	0.985742	1.13996	1.22142
WDR5B	2.92388e-07	2.18467e-05	Down	0.267499	0.323627	0.317969	0.231168	0.458031	0.336445	0.533983	0.604002	0.596346	0.456144	0.632898	0.530109	0.299581	0.26441	0.297565	0.21394	0.394895	0.518315	0.448946	0.636477	0.70492	0.524084	0.606084	0.574568
SLC46A3	4.3642e-06	0.000173789	Down	0.895701	0.750813	0.767494	0.668552	0.265759	0.611088	1.30557	1.12112	1.06462	1.18371	1.05797	1.28606	0.588298	0.488519	0.628946	0.994936	0.922018	0.927229	1.07139	1.3487	0.857018	1.23197	1.56205	1.08299
KIAA0754	1.5315e-06	7.89074e-05	Down	0.570729	0.757903	0.635093	0.526208	0.574327	0.466623	0.81846	0.839012	0.877201	0.974247	0.9493	0.774309	0.474884	0.440677	0.637735	0.564769	0.683129	0.562212	1.07797	0.793436	0.769203	0.93134	0.652164	0.982235
BBS5	3.10627e-06	0.000134157	Down	0.765574	0.865564	0.656322	0.882127	0.659143	0.927613	0.883691	1.09461	1.15565	0.964245	0.792659	1.08233	0.727027	0.700954	0.789023	0.79291	0.821322	0.816495	1.15465	0.954895	1.25976	1.11736	1.06448	1.1044
WNK1	8.49279e-08	8.34754e-06	Down	1.37807	1.37327	1.32639	1.30561	1.38467	1.23491	1.63972	1.44676	1.50233	1.68106	1.60167	1.5831	1.18306	1.14476	1.26068	1.32656	1.32195	1.30024	1.43849	1.66014	1.45248	1.61707	1.63005	1.51021
PHEX	3.72864e-07	2.62745e-05	Down	0	0.147541	0.201914	0.149536	0	0.154616	0.656839	0.550788	0.31753	0.528616	0.635664	0.736082	0.171467	0.259374	0.170148	0.229952	0	0.360314	0.313751	0.582847	0.318411	0.627856	0.597744	0.792544
ZDHHC1	6.18394e-05	0.00136698	Down	0.990746	0.954156	0.930568	1.05872	0.884929	0.916269	1.27265	1.39115	1.43893	1.10556	1.22914	1.31665	0.963958	0.620453	1.12028	0.915341	1.11185	0.899595	1.34134	1.26242	1.42464	1.28044	0.829193	1.42477
LRRC45	5.64481e-05	0.00127453	Down	0.370979	0.560096	0.433154	0.614817	0.317732	0.378545	0.60941	0.944723	0.984249	0.687218	0.754471	0.835877	0.311685	0	0.614872	0.656255	0.337451	0.546822	1.02018	0.734544	0.964193	0.836508	0.532387	0.744154
ZNF3	4.91306e-05	0.00114157	Down	0.897865	0.799604	0.942489	0.832706	0.77929	0.897625	1.10019	1.1974	1.21562	1.06516	1.13233	1.10889	0.932839	0.774076	0.976085	0.996374	0.978868	0.945506	1.17288	1.0012	1.25304	1.221	0.806939	1.34876
XPO7	3.88069e-06	0.000159404	Down	1.24708	1.28205	1.21748	1.24618	1.04375	1.24419	1.50101	1.24577	1.36614	1.44223	1.4437	1.41412	1.12071	1.22241	1.24872	1.34258	1.24979	1.26905	1.43772	1.4567	1.39963	1.42792	1.38601	1.30714
CD4	8.17672e-05	0.00170264	Down	0.75353	0.758512	0.749585	0.597721	0.445764	0.66813	1.05503	1.10407	0.970429	0.94436	0.904583	1.04165	0.5581	0.283182	0.983872	0.764769	0.893749	0.848233	1.15694	0.719459	1.15804	1.1653	1.10243	1.14589
DHX40	1.59269e-05	0.000468518	Down	0.687436	0.862555	0.96024	0.868503	0.334333	0.910837	1.1479	1.32655	1.34104	1.01019	1.14319	1.18853	0.834457	1.03506	1.01354	0.93418	1.08336	0.936155	1.35032	1.10847	1.31262	1.25403	1.13059	1.2816
ACVR1	1.97962e-06	9.59556e-05	Down	0.979062	1.05672	1.12552	1.03315	0.937912	1.09993	1.17749	1.29837	1.29056	1.26984	1.35653	1.22341	0.878454	1.02297	1.146	1.15418	0.996129	1.05637	1.24504	1.1199	1.28312	1.30174	1.11733	1.26861
FBXO25	2.81823e-06	0.000124853	Down	0.806055	0.689329	0.565656	0.694816	0.762124	0.76624	1.12079	1.01945	1.12021	0.876931	1.06153	1.0644	0.684275	0.576691	0.72759	0.936198	0.895752	0.593775	0.972652	0.945338	0.93691	0.931734	0.809038	1.0363
REV3L	9.9497e-09	1.66516e-06	Down	0.543058	0.499637	0.50674	0.496832	0.600638	0.538319	0.823834	0.792866	0.664972	0.799589	0.794561	0.708509	0.477529	0.487396	0.59597	0.674527	0.53528	0.363791	0.719468	0.792241	0.760698	0.795497	0.922126	0.779348
KIF20A	5.11337e-07	3.37885e-05	Down	0.374391	0.452408	0.470041	0.266463	0.149207	0.746806	0.706069	0.608818	0.970722	0.679394	0.603341	0.821378	0.145828	0.303245	0.253011	0.518714	0.385483	0.267711	0.852042	0.700093	0.872965	0.659541	0.695944	0.649141
SLC25A36	2.50889e-07	1.92392e-05	Down	0.481525	0.474191	0.562909	0.603924	0.20642	0.490339	0.969963	0.69703	0.71752	0.720943	0.831946	0.752999	0.44355	0.588157	0.463448	0.496247	0.621411	0.411842	0.689175	0.929085	0.710579	0.828281	0.910124	0.699273
ADH7	1.72343e-05	0.000496629	Down	1.07211	0.779391	0.945943	0.747225	0.77338	1.23489	1.70206	1.46574	1.60513	1.30913	1.1938	1.41839	0.959277	0.908112	1.23947	1.34371	0.724354	1.10929	1.3297	1.58647	1.90205	1.53542	1.04518	1.54568
C10orf81	1.43574e-06	7.55027e-05	Down	1.88368	1.66124	1.8523	1.67583	1.49751	1.32553	2.4483	2.20268	1.93907	2.33203	2.14535	2.32833	1.45069	1.38589	1.49344	1.85975	2.07412	1.81245	2.17346	2.37859	1.92302	2.41941	2.33664	2.00762
GNAQ	1.06133e-05	0.000339639	Down	1.39532	1.43341	1.28089	1.40971	1.37079	1.34221	1.52133	1.59874	1.58	1.47965	1.6404	1.63185	1.23699	1.11849	1.4788	1.47498	1.38449	1.44787	1.55915	1.66307	1.52483	1.49187	1.62188	1.63616
CYBASC3	1.52884e-05	0.000453236	Down	0.985874	1.15059	0.923056	0.982194	0.95276	1.15604	1.48798	1.56786	1.65804	1.22331	1.51374	1.56035	1.18244	0.988027	0.998506	1.26965	1.21067	1.0463	1.44892	1.4447	1.59939	1.63712	0.860866	1.69764
MMACHC	5.73617e-06	0.000214136	Down	0.350758	0.25713	0	0.348487	0	0.268055	0.672849	0.489461	0.774342	0.7192	0.475613	0.462716	0.467322	0	0.341818	0.285359	0.156173	0	0.412696	0.545111	0.654107	0.546459	0.554595	0.670749
ZNF33B	7.05992e-06	0.000251426	Down	0.530326	0.547221	0.432222	0.597762	0.386142	0.564606	0.690837	0.77135	0.719542	0.80499	0.596701	0.75214	0.357663	0.337873	0.48753	0.660439	0.425758	0.541911	0.881593	0.818271	0.753942	0.766971	0.495875	0.903669
NT5DC1	2.18338e-06	0.000103602	Down	0.722271	0.728352	0.442139	0.838387	0.771012	0.816633	0.965752	0.988543	1.09985	0.97172	0.996914	0.931493	0.628727	0.594226	0.804262	0.657473	0.795458	0.900301	1.01096	0.91258	0.976829	1.00889	0.882614	1.02007
SLC29A1	1.26942e-06	6.86513e-05	Down	0.658689	0.576867	0.618804	0.632328	0.515082	0.537059	0.928442	1.03429	0.923726	1.02964	1.06563	0.995347	0.424891	0.523078	0.422366	0.593909	0.84175	0.734974	0.884251	1.22057	1.01169	1.0763	0.548746	0.829588
DNASE1L1	1.81577e-06	8.93665e-05	Down	0.742465	0.718474	0.644239	0.67548	0.704965	0.902971	0.993199	0.955345	1.04872	0.891734	0.787733	1.11813	0.561184	0.508997	0.630448	0.597865	0.787001	0.71852	0.974406	1.06849	0.910057	1.00764	0.756632	0.887207
FBXL20	1.53234e-06	7.89074e-05	Down	0.652038	0.603191	0.462866	0.528771	0.475319	0.460247	0.856804	0.679084	0.802431	0.861653	0.880327	0.805005	0.486859	0.22416	0.48413	0.502476	0.4816	0.728019	0.806295	0.854074	0.749786	0.730132	1.01418	0.712852
SF3A1	6.08354e-07	3.86303e-05	Down	1.40061	1.34824	1.35085	1.3437	1.39974	1.34869	1.56547	1.4768	1.52232	1.55291	1.5412	1.60786	1.24846	1.306	1.32023	1.42169	1.41689	1.33718	1.50493	1.60226	1.51963	1.52809	1.32425	1.51441
SLC26A2	2.72501e-06	0.000122164	Down	0.291092	0.176453	0.264372	0.157308	0.313107	0.313795	0.741029	0.632295	0.389054	0.561732	0.638621	0.554571	0.460163	0.271314	0.266915	0.298512	0.498101	0.358152	0.591796	0.699218	0.755157	0.706211	0.325	0.732069
CTXN1	6.21144e-05	0.00137121	Down	0.922311	0.978815	0.608847	0.779146	0.881867	1.02053	1.4602	1.32402	1.56069	1.23544	1.17602	1.33801	0.956772	0.570335	1.13876	1.03363	1.11455	1.2318	1.65376	1.07179	1.4995	1.29646	1.0515	1.39479
ARIH2	4.6344e-06	0.00018264	Down	0.784659	0.868143	0.927835	0.943502	0.818153	0.944215	1.11075	0.968634	1.0802	0.891344	1.01347	1.09183	0.659305	0.789253	0.941183	0.894939	0.877038	0.876457	1.11004	1.07555	1.10564	1.02549	1.00346	1.11394
C2orf55	6.74108e-05	0.0014698	Down	0.879174	0.984175	0.622969	0.755335	0.614277	0.970692	1.15106	1.09557	1.19761	0.936069	1.01789	1.18714	1.06811	0.741469	1.02279	0.913748	0.983264	0.954125	1.26856	1.15895	1.39971	1.31775	1.02286	1.35944
MAGI1	1.80811e-06	8.92131e-05	Down	0.707742	0.510508	0.571786	0.584828	0.647566	0.641675	0.88338	0.75462	0.780141	0.891148	0.915115	0.846826	0.530578	0.564147	0.831522	0.687042	0.763428	0.688818	0.972154	0.7892	0.950026	0.821608	0.854066	0.904937
FBXO36	8.85916e-06	0.000295731	Down	0.57109	0.688661	0.622119	0.635675	0.831121	0.499693	1.08204	1.18501	1.21633	0.914133	0.956838	1.13585	0.908029	0.633649	0.833421	0.893039	0.796259	0.642957	1.12413	1.07147	0.976292	1.09597	0.724212	1.25414
GPD1L	1.50112e-06	7.75415e-05	Down	0.861782	0.568555	0.71288	0.635921	0.653015	0.881755	1.11203	1.09458	1.31282	1.13167	1.14142	1.12697	0.570984	0.736677	1.01889	0.955143	0.638866	0.90797	1.11753	1.11156	1.24417	1.00006	1.06222	0.853522
LRRC48	0.000254868	0.00415045	Down	1.18009	1.51604	1.28688	1.09034	1.14727	1.22252	1.71017	1.63959	1.69279	1.53357	1.50981	1.73956	1.55504	0.929212	1.53944	1.2644	1.5556	1.45911	1.78074	1.63335	1.68565	1.80991	1.34433	1.73419
RALGAPA2	1.6064e-06	8.17019e-05	Down	1.16511	1.13195	1.22747	1.13439	1.17825	1.14434	1.38251	1.28181	1.2605	1.30031	1.38514	1.30688	1.09697	1.05638	1.21832	1.05238	1.18287	1.12586	1.25899	1.38883	1.35892	1.38162	1.17283	1.41137
KATNAL1	3.2811e-07	2.3763e-05	Down	0.306195	0.28365	0.161193	0.0629747	0.139138	0.0653359	0.701502	0.365955	0.548523	0.780255	0.55452	0.811959	0.190716	0.0908398	0.237627	0.38263	0.332857	0.251668	0.71794	0.625276	0.348683	0.719587	0.933813	0.482686
FHOD1	5.98001e-06	0.00022153	Down	0.207983	0.113767	0.059202	0.281663	0.239634	0.21301	0.680986	0.777087	0.724835	0.513602	0.622894	0.582172	0.234697	0.244534	0.495565	0.227621	0.326982	0.542527	0.861768	0.616879	0.477368	0.595017	0.291978	0.6511
C16orf55	7.49321e-06	0.000263218	Down	0.569413	0.561411	0.553577	0.316794	0.469715	0.737925	0.831043	0.901891	1.08851	0.896412	0.727506	0.882982	0.461996	0.31543	0.544843	0.720631	0.431206	0.526852	0.740219	0.707858	0.943095	1.01786	0.533669	1.01815
EIF3D	5.07397e-06	0.000194999	Down	1.68034	1.73361	1.78704	1.66796	1.59473	1.75005	1.97173	1.82252	1.94754	1.88104	1.8855	1.96554	1.69306	1.74487	1.65662	1.82778	1.81261	1.68515	1.81133	1.96517	1.84553	1.92474	1.71425	1.93318
USP13	1.45159e-06	7.59332e-05	Down	0.397321	0.255869	0.214947	0.112763	0.133139	0.317971	0.580572	0.565863	0.532649	0.545459	0.499189	0.509656	0.130072	0.15897	0.377263	0.479145	0.250841	0.19295	0.72415	0.431232	0.560284	0.397119	0.447421	0.440137
NSUN7	4.38259e-05	0.00103581	Down	0.414885	0.742138	0.60661	0.507611	0.701239	0.749392	1.03418	0.939458	1.05308	0.830014	1.00395	0.986397	0.7673	0.618011	0.914358	0.851212	0.921833	0.804886	1.0496	0.891	1.08096	1.08343	0.894708	0.922952
RPRD2	5.01504e-07	3.35723e-05	Down	1.13601	1.22823	1.08341	1.05026	1.10511	1.07748	1.45693	1.20522	1.22042	1.39663	1.23157	1.40288	1.00908	1.05364	1.0812	1.14695	1.18402	1.16777	1.23758	1.4291	1.24608	1.40492	1.36687	1.33261
ZNF70	3.46367e-05	0.000862661	Down	0.200685	0.301518	0.106973	0.482379	0.130991	0.449649	0.760252	0.694175	0.695981	0.589398	0.718685	0.640658	0.374868	0.361968	0.528448	0.422752	0.609434	0.594127	0.845047	0.77832	0.700661	0.757474	0.363548	0.883758
KIAA1009	1.0398e-07	9.57473e-06	Down	0.37689	0.410223	0.157758	0.414444	0.323076	0.262609	0.62733	0.709646	0.704686	0.513505	0.6445	0.703619	0.498233	0.482965	0.391642	0.486605	0.428813	0.196971	0.744834	0.616773	0.602233	0.643609	0.599664	0.773505
REPS2	5.74132e-06	0.000214167	Down	0.2031	0.334994	0.153895	0.308268	0.234188	0.283693	0.541362	0.512225	0.521449	0.706525	0.600245	0.451077	0.229337	0.0594743	0.26986	0.26385	0.351389	0.325185	0.575111	0.447996	0.439112	0.505395	0.254702	0.484256
THYN1	6.69213e-07	4.18052e-05	Down	1.1026	0.764311	1.13987	0.884592	0.872353	1.04814	1.31996	1.16315	1.45475	1.23451	1.28596	1.44912	0.920555	1.06452	0.943433	1.14869	0.904775	1.1238	1.37859	1.13245	1.35481	1.37309	1.14	1.42165
FBXL13	5.46142e-05	0.00124105	Down	0.331008	0.137182	0.389026	0.244224	0.16336	0.251704	0.628207	0.738607	0.815573	0.433815	0.60745	0.653119	0.443729	0.243091	0.365692	0.601083	0.475699	0.462219	0.565264	0.47983	0.900477	0.724551	0.402944	0.725439
SEMA4G	1.15408e-05	0.000361439	Down	0.256875	0.252001	0.277601	0.342145	0.293784	0.294442	0.53239	0.448072	0.562671	0.586748	0.434899	0.600321	0.435434	0.253877	0.501824	0.204971	0.265473	0.42735	0.485668	0.618561	0.580212	0.507788	0.446929	0.754046
ELL3	4.19383e-05	0.00100023	Down	0.379361	0.319803	0.314189	0.262286	0	0.588383	0.558373	0.778006	0.793604	0.708584	0.565949	0.80206	0.628987	0.190198	0.359882	0.704903	0.335705	0.489434	0.659215	0.619999	0.856334	0.833744	0.600596	0.915036
C9orf72	1.20896e-05	0.000374076	Down	0.65852	0.377778	0.429838	0.131037	0.267719	0.391931	0.7891	0.679498	0.827618	0.522226	0.786983	0.948963	0.424756	0.311789	0.539793	0.714906	0.455952	0.612888	0.866552	0.756625	0.874349	0.874325	0.735528	0.57194
ZNF652	8.98068e-08	8.6937e-06	Down	0.534984	0.697088	0.637494	0.756415	0.7656	0.649333	1.00499	0.784461	0.913217	1.03718	0.947253	0.919771	0.532811	0.60759	0.552322	0.846619	0.659113	0.675106	0.88422	0.994553	0.895799	0.883206	0.880077	0.940959
SLC27A2	1.61078e-06	8.18406e-05	Down	0.911072	0.428515	0.904845	0.668633	0.338828	0.818809	1.23509	1.23054	1.02007	1.08271	1.1764	1.15248	0.847538	0.534912	0.825971	0.941554	0.806738	0.28362	0.991726	1.18131	1.41059	1.31155	1.25352	1.26824
AHCTF1	2.7002e-06	0.000121528	Down	0.633107	0.784539	0.760993	0.723115	0.640987	0.48466	1.11795	0.915197	0.910256	0.882736	0.976201	0.973584	0.739336	0.667578	0.806036	0.83593	0.763975	0.79971	0.884414	1.07237	0.95263	1.07627	1.27186	1.04353
CASC1	0.000369734	0.00560634	Down	0.510413	0.763632	0.815318	0.507579	0.186608	0.519503	0.981839	1.09792	1.0681	0.760833	0.882645	1.01088	0.811966	0.158635	0.902421	0.904786	0.676039	0.779719	1.17627	1.0278	1.26051	1.10287	0.762861	1.28127
OSCP1	0.000119427	0.00228513	Down	1.26371	1.40185	1.2337	1.23091	1.28863	1.29441	1.61294	1.68339	1.73443	1.37291	1.6037	1.74535	1.40463	1.15237	1.58925	1.41113	1.52036	1.51775	1.73537	1.65212	1.85697	1.73879	1.32323	1.86009
ITSN1	3.63507e-06	0.000152347	Down	0.616392	0.65372	0.57026	0.603512	0.612136	0.722234	0.732499	0.82447	0.922856	0.833178	0.911603	0.840511	0.826088	0.648258	0.674798	0.76784	0.620994	0.773712	0.886943	0.862149	0.814714	0.910015	0.802349	0.847548
RBMX	8.21168e-08	8.11957e-06	Down	1.46001	1.40535	1.52245	1.43456	1.31575	1.5832	1.85285	1.59817	1.71753	1.71452	1.68551	1.82088	1.29037	1.50107	1.43756	1.57079	1.49486	1.53532	1.67399	1.79907	1.67953	1.79549	2.00459	1.66945
PARD3B	4.04891e-06	0.000164406	Down	0.488634	0.437559	0.522695	0.366411	0.384731	0.26538	0.540431	0.52231	0.64305	0.579564	0.521137	0.609709	0.345125	0.273682	0.460834	0.383235	0.420009	0.425952	0.584999	0.49658	0.591686	0.664229	0.577875	0.524274
MPHOSPH9	2.55311e-05	0.000677428	Down	0.297261	0.530891	0.614387	0.172234	0.143842	0.303798	0.715112	0.594771	0.720407	0.596561	0.526362	0.796919	0.491645	0.21618	0.514788	0.50574	0.433163	0.259192	0.67795	0.834247	0.816277	0.496194	0.706719	0.751035
ZNF146	8.04283e-07	4.8294e-05	Down	0.69701	0.878688	0.940044	0.940943	0.836825	0.781407	1.2146	1.08998	1.15677	1.08441	1.13789	1.10808	0.900963	0.846641	0.87752	0.914141	0.938113	0.873953	0.904762	1.13794	1.16313	1.02952	1.30321	1.09286
TTC18	0.000119199	0.00228252	Down	0.465057	0.40794	0.495235	0.38468	0.403557	0.422767	0.861415	0.981684	0.968477	0.603039	0.891036	1.00223	0.831251	0.212033	0.90416	0.792258	0.544641	0.817945	1.07982	0.825171	1.1563	0.956846	0.93218	1.10155
CXorf59	5.70487e-05	0.001284	Down	0.450364	0.711151	0.649626	0.532094	0.502764	0.704635	1.2315	0.808544	0.948402	1.05817	0.999506	1.20673	0.926088	0.277917	0.903914	0.831605	0.934959	0.912971	1.16314	1.15605	1.05246	1.15978	1.42226	1.08959
EPN2	5.69712e-06	0.000212999	Down	0.789304	0.638637	0.877244	0.819148	0.756552	0.724414	1.0826	1.12606	1.03925	0.787123	0.993223	1.07893	0.863452	0.783663	0.80565	0.926089	0.805295	0.987621	1.01718	1.02415	1.02534	1.04663	1.06928	1.12428
KIF6	6.43398e-05	0.0014103	Down	0.39696	0.482849	0.329783	0.443477	0.234644	0.208451	0.500507	0.670253	0.501472	0.537389	0.638462	0.728044	0.379271	0.0596142	0.533801	0.502266	0.481396	0.396129	0.682647	0.595625	0.809815	0.800965	0.564131	0.708396
ULK4	0.000174088	0.00307998	Down	0.515921	0.703667	0.766963	0.494992	0.466786	0.723088	0.914084	1.09905	1.05347	0.819551	0.839241	1.03975	0.767272	0.528568	0.992895	0.86443	0.781413	0.955332	1.17731	1.07797	1.03306	0.983392	0.879651	1.08934
ORAI2	2.76759e-05	0.000720446	Down	0.366017	0.359791	0.37343	0.495456	0.10184	0.577883	0.722338	0.894783	0.929399	0.659388	0.808034	0.854854	0.503305	0.382194	0.50918	0.416184	0.744237	0.540627	0.958663	0.607006	0.931628	0.902662	0.393521	0.974333
C1orf141	9.05315e-08	8.70561e-06	Down	0.262672	0	0	0	0	0	0.634086	0.456405	0.479116	0.66537	0.44309	0.753104	0	0.259625	0.214925	0.456954	0.388617	0	0.906984	0.678886	0.3187	0.706826	0.672588	0.616635
POLR2B	3.71894e-06	0.000154684	Down	1.05889	1.18639	1.26292	1.19284	1.09307	1.17714	1.32743	1.28862	1.4835	1.22906	1.48488	1.34894	1.14407	1.16796	1.11666	1.29727	1.21011	1.28226	1.31835	1.43352	1.43481	1.37483	1.37547	1.53374
NDUFV3	3.55645e-06	0.000149557	Down	0.954362	0.822826	0.9077	0.772345	0.666374	0.938447	1.14426	1.19939	1.21689	1.07345	1.18008	1.10092	0.788964	0.843687	0.952988	0.612244	1.04496	1.01214	1.08896	1.14461	1.18715	1.1293	0.923402	1.12307
C16orf71	8.41866e-06	0.000285646	Down	0.55901	0.881129	0.746032	0.628113	0.490757	0.51219	1.2358	1.18846	1.12984	0.752156	1.16574	1.0866	0.403098	0.724564	0.878972	0.692118	0.995848	0.844523	1.40266	1.19655	1.22185	1.42545	0.739005	1.29917
AMZ2	5.57058e-07	3.60255e-05	Down	1.27154	1.27484	1.44844	1.24624	1.33928	1.22418	1.6195	1.49417	1.53551	1.50739	1.46715	1.7379	1.26689	1.03102	1.15129	1.41857	1.30331	1.28562	1.55882	1.64011	1.61538	1.55198	1.8433	1.52495
NYNRIN	1.89761e-05	0.000535329	Down	1.1643	1.09658	1.12804	1.12784	0.826393	1.1674	1.40172	1.25521	1.28693	1.21481	1.3516	1.26627	1.04674	1.01274	1.02194	1.19001	1.06653	1.20831	1.26388	1.40711	1.39839	1.3515	1.10229	1.30639
OSBP	7.02934e-07	4.35274e-05	Down	1.20585	1.29386	1.14934	1.29533	1.28638	1.17494	1.35611	1.34073	1.42673	1.45385	1.45886	1.43149	1.27211	1.22703	1.32729	1.28929	1.36785	1.23058	1.44921	1.42256	1.38809	1.40918	1.43194	1.51252
FAM164A	9.88676e-05	0.00198127	Down	0.383208	0.487396	0.338214	0.230869	0.153667	0.238041	0.742669	0.553496	0.595804	0.521046	0.474894	0.859397	0.634033	0.229783	0.587208	0.529331	0.454855	0.475054	0.837443	0.712263	0.845157	0.724939	0.65073	0.746898
AP3M2	2.08997e-05	0.000578395	Down	0.293799	0.664087	0.207648	0.414382	0.33427	0.582472	0.830661	0.819048	0.754887	0.671543	0.789638	0.816286	0.430121	0.253677	0.599944	0.590178	0.42875	0.717422	0.540202	0.893868	0.875752	0.760506	0.829257	0.691149
FAM92B	9.71971e-05	0.0019565	Down	0.879142	1.00656	0.760492	0.957067	0.948228	0.908181	1.43367	1.60073	1.64566	1.13196	1.40308	1.53209	1.19319	0.539652	1.20925	1.02016	1.30723	1.31162	1.75224	1.40477	1.67663	1.54387	0.971814	1.787
ZC3HAV1L	1.0684e-05	0.000340813	Down	0	0.293026	0.118346	0.218163	0.252771	0.372521	0.667538	0.506813	0.708041	0.534884	0.7176	0.546671	0.40436	0	0.330862	0	0.37595	0.588044	0.546925	0.476362	0.919009	0.788994	0.626486	0.836419
C21orf59	6.07551e-05	0.00134782	Down	1.1681	1.31105	1.31761	1.22161	1.07806	1.39053	1.62832	1.698	1.63253	1.40681	1.6463	1.55268	1.30988	1.00043	1.59619	1.53894	1.38858	1.16063	1.77774	1.48569	1.81635	1.70958	1.43084	1.83861
WDR54	0.000117519	0.00225821	Down	1.30991	1.25612	1.26808	1.16021	1.05962	1.29019	1.72878	1.87439	1.89837	1.48287	1.52177	1.67266	1.25497	0.724333	1.2646	1.39708	1.51106	1.50299	1.828	1.54158	1.89657	1.78449	1.13202	1.89396
TLCD2	3.66732e-06	0.000153051	Down	0.63542	0.499358	0.762139	0.600887	0.548017	0.487604	0.909455	0.806488	0.731428	0.709018	0.871693	0.979794	0.524673	0.553271	0.616915	0.732372	0.824446	0.616297	0.855148	0.890797	0.862913	0.964519	0.79884	0.820458
KIAA0319	1.15426e-05	0.000361439	Down	0.227524	0.337442	0.331622	0.0683815	0.150048	0.131884	0.463601	0.313833	0.385683	0.355697	0.400703	0.519265	0.25609	0.0353286	0.277704	0.388819	0.278589	0.215767	0.440621	0.479986	0.567327	0.640032	0.609654	0.544859
PHF7	5.62214e-07	3.62171e-05	Down	0.407423	0.400766	0	0.179987	0	0.102821	0.506495	0.832688	0.626406	0.598847	0.591626	0.696147	0.205427	0.305527	0.203903	0.623017	0.187974	0.360186	0.634381	0.709304	0.806552	0.447424	0.67197	0.862707
GFOD2	9.74954e-06	0.000319027	Down	0.74694	0.544961	0.702453	0.707382	0.549773	0.649015	0.884945	0.889755	0.90761	0.71684	0.887217	0.991833	0.691372	0.633712	0.849656	0.73149	0.566629	0.69025	0.946959	0.876032	1.02604	1.02997	0.731369	1.08037
ZNF229	9.40933e-07	5.47731e-05	Down	0	0.166235	0.195501	0.289497	0.23468	0.174039	0.639915	0.458467	0.492949	0.441208	0.565886	0.46566	0.192577	0.232077	0.22816	0.146849	0.300905	0.277365	0.315671	0.448755	0.45792	0.371188	0.315216	0.580336
HEATR5B	2.33577e-06	0.00010916	Down	0.635572	0.518593	0.771099	0.500268	0.668979	0.461104	0.915267	0.987056	1.08185	0.850083	1.02754	0.811888	0.696923	0.521558	0.855025	0.606214	0.752552	0.672308	1.08482	0.907331	0.825775	0.902323	0.924499	1.09275
CERKL	3.90999e-06	0.000160209	Down	0.545937	0.580076	0.374152	0.132234	0.468061	0.455068	0.782085	0.734329	0.927568	0.561949	0.748363	0.939512	0.571104	0.382927	0.543054	0.766092	0.602398	0.409411	1.00749	0.835544	1.16379	0.936951	0.79846	1.13488
SPG11	3.77183e-05	0.000923397	Down	1.08229	1.12109	1.13701	1.08929	1.1021	1.06606	1.25121	1.26338	1.24458	1.24234	1.24087	1.21945	1.1036	1.00842	1.20908	1.29898	1.15377	1.16225	1.31957	1.27059	1.36119	1.2176	1.2453	1.36841
PCYOX1L	1.09461e-07	9.94951e-06	Down	0.418697	0.37215	0.158609	0.22757	0.191906	0.498277	0.473644	0.614186	0.685895	0.625864	0.618495	0.705858	0	0.281668	0.416206	0.361674	0.389679	0.270996	0.711169	0.670653	0.570407	0.533593	0.541633	0.795822
EIF2AK1	4.76607e-08	5.48445e-06	Down	1.26202	1.29081	1.34957	1.26441	1.20354	1.18323	1.65843	1.42963	1.49661	1.59924	1.51615	1.74137	0.97199	1.19839	1.21394	1.24056	1.36591	1.3231	1.48231	1.61439	1.50064	1.62211	1.83468	1.50178
MRPS27	4.15026e-06	0.000167015	Down	0.753484	0.727957	0.937961	0.781411	0.705007	0.958668	1.11199	1.15542	1.31885	1.03751	1.234	1.05671	0.899418	0.848767	0.788958	1.04125	0.830245	0.896247	1.21597	1.0585	1.25219	1.20737	0.824636	1.33095
IFT81	5.88284e-05	0.00131391	Down	0.138515	0.551936	0.49742	0.619424	0.16146	0.467732	0.699295	0.943476	0.893678	0.724716	0.741248	0.976901	0.781073	0.240491	0.556952	0.68052	0.525689	0.380984	0.844789	0.721456	1.00254	0.85745	0.670751	1.01786
C19orf44	0.000102746	0.00203511	Down	0.313587	0.647453	0.622021	0.230229	0	0.450009	0.945605	0.694622	0.859206	0.749894	0.642477	0.881796	0.672608	0.310132	0.629735	0.444208	0.703776	0.50495	0.703692	0.885268	0.843827	0.824291	0.757461	0.722766
CNNM3	5.2476e-07	3.45686e-05	Down	0.38897	0.510108	0.532916	0.530468	0.520569	0.586814	0.79589	0.758187	0.751292	0.828187	0.879263	0.938024	0.429825	0.290267	0.427282	0.34611	0.562186	0.569139	0.64258	0.919704	0.706869	0.628617	0.688113	0.739769
NACC2	1.09115e-06	6.12899e-05	Down	0.612498	0.595055	0.44716	0.644346	0.653827	0.507412	0.885093	0.909915	0.960567	0.978726	0.960351	0.922989	0.61403	0.356151	0.475518	0.388707	0.608122	0.624905	0.819658	0.999466	0.952405	1.02402	0.487383	0.915795
SLC5A3	3.97882e-06	0.000162492	Down	0.306476	0.242967	0.316491	0.384144	0.173643	0.365631	0.626776	0.567842	0.582284	0.675295	0.65603	0.441779	0.436869	0.147298	0.362399	0.503074	0.358959	0.474225	0.542434	0.58351	0.650737	0.820344	0.902808	0.73863
PROS1	7.60893e-08	7.75578e-06	Down	0.561307	0.359428	0.483044	0.218592	0.412171	0.340666	0.897506	0.749771	0.834467	0.627753	0.750219	0.964443	0.248105	0.493225	0.517214	0.654982	0.435369	0.149666	1.11444	0.640937	1.09363	1.04306	0.78914	1.00923
C1orf194	4.16572e-05	0.000995952	Down	1.67575	1.90187	1.82727	1.37985	1.2133	1.59932	2.38338	1.94378	2.06319	1.86352	2.0121	2.39613	1.66086	1.40511	1.89581	2.05019	2.00198	1.77676	2.1394	2.2688	2.14835	2.31542	2.429	2.08635
UBTD1	4.35291e-05	0.00103125	Down	0.846946	0.97549	1.04277	0.908113	0.864767	0.902609	1.25599	1.38385	1.33738	1.25449	1.06294	1.32615	0.880553	0.673075	1.02463	0.783339	1.03517	1.21738	1.2273	1.13202	1.23578	1.348	0.923984	1.30545
HNRNPUL1	2.96553e-07	2.20249e-05	Down	1.64715	1.6419	1.62721	1.53543	1.5164	1.68547	1.86355	1.69785	1.82155	1.93862	1.72081	1.90976	1.52472	1.55193	1.56545	1.71223	1.72878	1.61239	1.7455	1.92592	1.8023	1.86151	1.99413	1.79498
CHST9	2.10088e-07	1.6842e-05	Down	0.40858	0	0.298917	0.180633	0	0.566202	0.717443	0.705845	0.679938	0.644416	0.63695	0.879398	0.206144	0.306488	0	0.523205	0.188643	0.689535	0.69795	0.727179	0.784608	0.837668	0.913682	0.888651
WDR52	1.80856e-05	0.000514899	Down	0.197987	0.618417	0.497218	0.415301	0.507233	0.340538	0.857613	0.884177	0.897562	0.865427	0.663373	1.05813	0.8322	0.450207	0.716491	0.640323	0.718003	0.83892	1.11946	0.976894	0.988227	1.05453	1.10001	1.15006
WDR69	2.94889e-05	0.000759658	Down	0.691262	0.712735	0.527301	0.65542	0.432195	0.668872	1.12814	1.32844	1.34351	0.886262	1.14912	1.11316	0.96842	0.716164	1.17541	1.08523	0.817796	0.953099	1.38301	1.09015	1.29097	1.2322	1.21017	1.60339
CLN8	3.88425e-06	0.000159418	Down	0.198184	0.25659	0.305632	0.363489	0.144915	0.225597	0.648486	0.654561	0.583379	0.490857	0.666279	0.432512	0.370953	0.25849	0.291122	0.284776	0.181233	0.422746	0.547919	0.449253	0.46808	0.654872	0.30781	0.557029
KIAA1841	0.000143926	0.00263735	Down	0.279854	0.400081	0.453908	0.247547	0.209451	0.414737	0.611278	0.636277	0.804162	0.662534	0.613251	0.686485	0.569911	0.276664	0.688832	0.622151	0.345459	0.608539	0.723498	0.740444	0.898049	0.782048	0.48785	0.849058
MITF	1.29314e-06	6.96952e-05	Down	0.324172	0.65182	0.553772	0.432904	0.597178	0.607358	0.831274	0.733653	0.777686	0.86073	0.808065	0.778188	0.457842	0.534976	0.515851	0.62117	0.537452	0.771969	0.890265	0.849148	0.83151	0.877013	0.622036	0.798285
BTBD3	3.81904e-06	0.000157788	Down	0.452264	0.660353	0.71465	0.563869	0.594363	0.630898	0.907692	0.846279	1.02202	0.770995	0.755574	0.928532	0.74528	0.640391	0.752931	0.731267	0.737893	0.590303	0.859778	0.784477	0.876841	0.873744	1.02045	1.01664
C2orf3	5.04838e-05	0.00116447	Down	0.25513	0.408047	0.303981	0.101734	0.12038	0.227002	0.514804	0.421694	0.467966	0.471761	0.58882	0.659828	0.457182	0.101185	0.3487	0.277972	0.426579	0.451193	0.529087	0.493877	0.556895	0.45519	0.528466	0.554665
MARVELD2	1.48797e-06	7.72654e-05	Down	1.19671	1.07313	1.13139	1.09757	1.08461	1.05638	1.51781	1.33319	1.3249	1.34127	1.35246	1.49498	1.01478	0.995851	1.14125	1.22891	1.33281	1.08882	1.22621	1.5118	1.25141	1.43568	1.40532	1.27819
DDB2	2.33635e-07	1.81818e-05	Down	0.548918	0.837596	0.742553	0.505284	0.681669	0.977964	1.05246	1.22098	1.0748	1.00407	1.13689	1.16449	0.636788	0.84123	0.702069	0.909552	0.901141	0.788274	1.13232	1.10631	0.967288	1.20868	0.89176	1.19408
RSPH1	0.000140023	0.00258245	Down	1.53783	1.63222	1.64233	1.16478	1.17319	1.14103	1.98815	1.94458	1.82041	1.69784	1.75359	1.99976	1.61372	0.975779	1.78934	1.63739	1.72471	1.65723	2.05881	1.75279	2.10557	2.06143	1.81525	2.11588
CCDC81	8.06487e-05	0.0016836	Down	0.214499	0.542942	0.257643	0.35514	0.179089	0.504353	0.665615	1.03225	1.08912	1.097	0.734912	1.18116	0.696732	0	0.982859	0.857829	0.816958	0.761547	1.13042	0.899272	1.4004	1.38575	1.21431	1.15412
PDZD8	9.3623e-08	8.86787e-06	Down	1.22306	1.13408	1.14277	1.15924	1.26382	1.12658	1.41203	1.41215	1.34481	1.55395	1.49265	1.41491	1.0713	1.04182	1.12919	1.20027	1.24893	1.35584	1.28975	1.43332	1.3961	1.44568	1.50397	1.47399
NCKIPSD	1.74612e-05	0.000501154	Down	0.799438	0.875583	0.887734	0.881558	0.719035	0.666745	0.955955	0.916613	1.10122	1.05871	1.12257	1.10965	0.812781	0.545704	0.706308	0.881184	1.00114	0.908212	1.13141	1.08449	1.05065	1.27284	0.956897	1.1056
FBXW2	4.09639e-07	2.83418e-05	Down	0.645879	0.673672	0.676544	0.718047	0.560314	0.66863	0.881442	0.817525	0.804083	0.904987	0.93209	0.770559	0.569842	0.549594	0.500505	0.684929	0.6733	0.701188	0.749701	0.921012	0.781992	0.86595	0.744493	0.906111
PTPLAD2	6.10003e-05	0.00135084	Down	0.427605	0.670093	0.476132	0.635675	0.302097	0.604665	1.214	1.13574	1.24415	0.949015	1.22459	1.2315	0.894702	0.673437	0.965527	0.851978	1.21294	1.03837	1.33986	0.918988	1.37926	1.18198	0.998795	1.47451
ASXL2	1.07182e-07	9.79628e-06	Down	1.16834	1.17715	1.22366	1.19961	1.16691	1.1061	1.40737	1.24725	1.23875	1.47003	1.38941	1.43281	1.0314	1.03244	1.11878	1.2174	1.16608	1.116	1.32147	1.38447	1.35142	1.36843	1.3643	1.33336
TTC8	2.38727e-05	0.000640978	Down	0.798015	0.806605	0.603488	0.558175	0.355257	0.706017	1.10402	1.06596	0.910118	0.910238	0.924192	1.10452	0.890832	0.408211	0.832431	0.735762	0.686824	0.473338	0.958568	0.990983	1.26026	0.9445	0.822925	0.998697
ABHD6	2.54994e-05	0.000676951	Down	0.868975	0.705628	0.735968	0.731272	0.709945	0.703824	1.12626	1.1528	0.962649	0.905675	1.00254	1.15164	0.587707	0.294197	0.744236	0.897471	0.7696	0.888909	0.915022	0.972173	1.08713	1.09089	0.87975	1.03139
PAIP2B	8.76141e-06	0.000294698	Down	0.108108	0.190659	0.277834	0.0743261	0	0.111026	0.429253	0.547914	0.716667	0.455	0.471449	0.490125	0.274018	0.137056	0.402199	0.0832652	0.144182	0.337248	0.265282	0.330643	0.522869	0.434431	0.479522	0.661034
IQSEC1	1.9003e-05	0.000535479	Down	0.874283	0.830208	0.89605	0.928545	0.971544	0.917894	1.21115	1.12137	1.15287	1.24722	1.21261	1.20804	1.01654	0.502806	1.02472	0.887759	0.895579	0.981993	1.15889	1.12204	1.09522	1.18784	1.07057	1.1784
PEX5	7.69735e-06	0.000268441	Down	0.507711	0.455515	0.532959	0.460001	0	0.57713	0.787818	0.888842	0.898406	0.640814	0.783573	0.767322	0.671948	0.408329	0.358393	0.443671	0.366374	0.527608	0.885208	0.754285	0.893057	0.764923	0.513436	0.932668
LRP11	3.11192e-05	0.000792587	Down	1.26459	1.25031	1.21605	1.3816	1.15154	1.35166	1.62883	1.59932	1.69517	1.36724	1.58469	1.64289	1.30819	1.21767	1.37922	1.5163	1.25865	1.42074	1.6954	1.53977	1.66988	1.56392	1.24023	1.67498
CSDA	3.91543e-05	0.000948936	Down	1.70125	1.78976	1.88318	1.68937	1.71708	1.91765	2.09587	1.94491	2.02717	1.96486	1.9153	2.03673	1.8848	1.77925	1.83918	1.89851	1.87906	1.87134	1.94662	2.06638	2.04845	2.07066	1.80406	1.98991
LCA5L	1.49987e-06	7.75415e-05	Down	0.176719	0.595243	0.463925	0.299918	0	0.249516	0.882884	0.717327	0.735078	0.757956	0.603698	0.887953	0.200273	0.174476	0.521371	0.381661	0.669558	0.211042	0.787371	1.02912	0.74677	0.902072	1.33896	0.783712
ALDH3A1	5.01201e-05	0.00115805	Down	1.9002	1.89102	2.19328	1.84485	1.75863	2.05196	2.70351	2.47967	2.33321	2.19718	2.2627	2.42906	2.10417	1.90669	2.3286	2.04903	2.18153	2.03912	2.34409	2.47791	2.74521	2.48435	2.01102	2.56991
ABCE1	6.25912e-06	0.000228721	Down	0.599016	0.722443	0.69047	0.510963	0.304891	0.541526	1.06515	0.901489	1.05831	0.925037	0.972399	0.970374	0.709952	0.714362	0.771413	0.723103	0.81097	0.412811	0.969009	0.870874	1.04711	0.947931	0.656496	0.971124
WLS	2.8748e-06	0.000126701	Down	0.839761	0.903221	0.955934	1.06713	0.907923	1.13438	1.28713	1.2992	1.36882	1.11741	1.15199	1.3027	0.948724	0.90694	1.05133	1.05782	0.869235	0.986122	1.3788	1.13963	1.27637	1.1116	1.06257	1.24061
KLC4	1.03147e-06	5.89375e-05	Down	0.613594	0.555957	0.26585	0.504996	0.314773	0.415203	0.892831	0.872759	0.923134	0.809647	0.801482	0.852243	0.487402	0.363862	0.404742	0.69752	0.628064	0.262392	0.696128	0.729882	0.750449	0.668812	0.619873	0.86238
PGPEP1	9.86595e-07	5.67641e-05	Down	0.502225	0.677422	0.475969	0.510682	0.557666	0.631587	0.840697	0.769169	0.971034	0.93518	0.821813	0.906023	0.740117	0.530513	0.546309	0.548673	0.515354	0.544768	0.882644	0.891356	0.787672	0.894512	0.549091	1.03723
DICER1	3.68221e-07	2.60585e-05	Down	0.739171	0.74359	0.756068	0.829481	0.818404	0.832976	1.02966	0.992012	0.933727	0.940481	1.11595	1.01037	0.729209	0.800829	0.971934	0.741482	0.860199	0.80922	0.909577	0.973153	1.10351	1.0188	0.968827	1.07152
ZNF398	9.4606e-06	0.000312023	Down	0.658603	0.571922	0.620857	0.623507	0.699349	0.72684	0.892044	0.868839	0.738561	0.786504	0.942723	0.890043	0.689986	0.508956	0.686763	0.756914	0.798769	0.822137	0.881023	0.862212	0.911878	0.867301	0.817848	0.915652
MGAT5	3.07187e-05	0.000783597	Down	0.917578	0.922893	0.993486	0.906276	0.929201	0.728065	1.18879	1.17844	1.14348	1.36886	1.17355	1.2354	1.06144	0.778986	1.05453	1.1025	1.09856	1.06107	1.26385	1.20186	1.20343	1.32149	1.01445	1.31727
HNF1B	1.40839e-07	1.22625e-05	Down	0.489753	0.482351	0.41312	0	0.398301	0.498647	0.848457	0.675832	0.91162	0.508205	0.565281	0.904897	0.2955	0.260678	0.293504	0.381196	0.363469	0.408478	0.698926	0.793602	0.892406	1.01855	0.945622	0.624256
MIPEP	4.02237e-05	0.00096988	Down	0.801998	0.854406	0.69224	0.531968	0.482321	0.477228	1.19562	1.20249	1.29894	0.760991	1.1526	1.21031	1.0026	0.724333	1.07698	0.844329	0.894615	1.00307	1.29199	1.10573	1.26473	1.20332	1.06463	1.23783
WDR26	1.882e-06	9.22163e-05	Down	1.0836	1.10903	1.18143	1.01684	1.07757	1.13128	1.33708	1.27986	1.29089	1.29301	1.24298	1.34344	1.02765	1.19554	1.28417	1.23426	1.10418	1.25982	1.30907	1.3466	1.32923	1.30167	1.30753	1.28807
FUZ	2.79426e-05	0.000725864	Down	0.757105	0.421974	0.551797	0.699351	0.257099	0.713164	1.03203	0.911934	1.18599	1.03852	1.01866	0.966164	0.574173	0.220985	0.689646	0.771707	0.655094	0.546351	1.0539	0.910633	1.22549	1.15142	0.447562	1.21831
DAZAP2	2.69643e-07	2.04244e-05	Down	2.07774	2.08141	2.09118	2.03658	1.98616	2.07565	2.32693	2.21782	2.21939	2.24832	2.2237	2.35861	1.99175	2.06409	2.04305	2.18968	2.15479	2.17551	2.22632	2.25064	2.22622	2.28004	2.45866	2.23041
VPS13A	1.6727e-05	0.000486281	Down	0.277835	0.338838	0.512613	0.391262	0.329837	0.486298	0.694991	0.689645	0.614934	0.718348	0.641025	0.554084	0.546687	0.341145	0.586954	0.443004	0.458217	0.509579	0.665902	0.698074	0.557563	0.660105	0.554519	0.600338
MLLT10	1.5957e-07	1.36998e-05	Down	0.649957	0.722719	0.713956	0.737504	0.576346	0.795157	0.928762	0.880605	0.789625	0.937594	0.851572	0.981284	0.567757	0.584801	0.595306	0.732886	0.675993	0.713926	0.757426	0.898172	0.846598	0.941043	0.989414	0.898513
HEATR5A	4.33603e-06	0.000172946	Down	0.705863	0.46469	0.725185	0.640282	0.600828	0.561993	0.882816	1.16485	0.942961	0.867499	1.01091	0.924377	0.733004	0.444886	0.846706	0.759321	0.602025	0.846654	1.10282	0.804568	1.07669	0.967164	1.06114	1.11729
CCDC151	0.000238936	0.00396396	Down	0.373626	0.314676	0.585852	0.679695	0.218519	0.19375	1.18807	0.965869	1.00287	0.771772	0.9684	1.16347	0.549743	0	0.781379	0.722888	0.826065	1.03569	1.03144	1.0037	1.20229	1.08421	0.593207	1.26031
TBC1D20	3.48727e-06	0.000147023	Down	1.00822	1.03625	0.994199	1.01016	0.839337	0.984469	1.23941	1.13114	1.24558	1.23119	1.2542	1.22007	0.894216	0.966734	1.04774	1.10219	0.900832	1.05271	1.27151	1.27758	1.1829	1.12659	0.969224	1.16363
DOCK8	2.36908e-05	0.000637478	Down	0.682511	0.541474	0.628315	0.505683	0.290581	0.434522	0.738092	0.848083	0.798101	0.759543	0.899477	0.785934	0.713643	0.409037	0.624756	0.707523	0.618537	0.720764	0.868694	0.777604	0.8325	0.901633	0.824076	1.06704
LOC646851	2.03793e-05	0.000567481	Down	0.227901	0.193312	0.189451	0.281355	0.190733	0.185649	0.525481	0.35934	0.643897	0.459835	0.439232	0.522787	0.356933	0.22516	0.57115	0.417034	0.170449	0.422914	0.655507	0.597702	0.633258	0.601833	0.532805	0.56794
NQO1	1.7902e-05	0.000510848	Down	1.36855	1.32731	1.26901	1.3105	1.24086	1.20553	1.68725	1.72519	1.77486	1.57965	1.61865	1.81242	1.56124	1.28835	1.65624	1.4906	1.45361	1.25674	1.62104	1.56126	2.00022	1.72061	1.50427	1.93217
IQUB	2.66366e-05	0.000701128	Down	0.646394	0.656095	0.697805	0.513894	0.745708	0.656562	1.075	1.2358	0.959739	1.07624	0.965555	1.09765	0.736107	0.45881	1.01998	0.917307	0.817851	0.869848	1.1722	0.929454	1.07657	0.997413	0.852349	1.17683
LARS	8.61659e-08	8.40253e-06	Down	0.932461	0.877292	1.04486	1.00773	1.03312	1.03851	1.25143	1.19702	1.26365	1.18676	1.29753	1.21479	1.03406	0.984248	0.969199	1.16252	1.10882	0.934316	1.11348	1.24129	1.21527	1.16319	1.27993	1.21446
CRY2	9.51098e-06	0.00031306	Down	0.784106	0.774941	0.665137	0.749383	0.548831	0.851957	1.06421	0.986435	1.05737	0.831161	1.03928	1.14846	0.850951	0.788418	0.904041	0.709029	0.899443	0.772752	1.03074	1.18833	1.11879	1.14625	0.780805	1.25841
LOC100129550	3.72524e-06	0.000154816	Down	0.0795688	0.25144	0.291386	0.145619	0.093778	0.209963	0.646274	0.371151	0.474805	0.648999	0.590781	0.539363	0.231414	0.144869	0.438243	0.126543	0.264889	0.327852	0.582481	0.660572	0.363687	0.363672	0.417292	0.546654
GTF3C4	9.01596e-06	0.000300156	Down	0.72419	0.567561	0.609186	0.667466	0.553459	0.651385	0.892483	0.87684	0.937247	0.780125	0.941687	0.755903	0.661114	0.53386	0.762799	0.647768	0.656003	0.747514	0.674326	0.882225	1.00883	0.81974	0.811383	0.865316
CCDC164	9.09283e-05	0.00185979	Down	0.988217	1.0971	0.88836	0.940268	0.549747	0.943661	1.38275	1.58562	1.69707	1.26907	1.36016	1.52522	1.25034	0.818024	1.26621	1.22056	1.36993	1.38962	1.74926	1.18952	1.56082	1.66959	1.35965	1.74206
PTGER2	3.0429e-06	0.000132111	Down	0.169084	0.16557	0.162164	0	0	0.173349	0.418853	0.414714	0.395011	0.250249	0.368047	0.503225	0.263168	0.166921	0.190385	0.185784	0.175311	0.20224	0.606207	0.23569	0.541787	0.350394	0.266942	0.436569
RAD50	3.78799e-06	0.000156636	Down	0.740263	0.765291	0.749773	0.796474	0.725421	0.835173	0.945699	0.927009	0.918523	0.906913	1.05585	0.979505	0.669701	0.657394	0.895643	0.922546	0.809709	0.77326	0.884355	0.962519	0.898681	0.945361	0.966848	1.01349
MAP3K2	4.88744e-06	0.000189596	Down	0.813925	0.693711	0.765623	0.694491	0.725908	0.736065	0.970052	0.891247	0.998316	0.785033	0.94786	0.93058	0.766555	0.647472	0.781712	0.908711	0.688372	0.848526	0.901524	0.919937	0.877832	0.911923	0.965213	0.992716
NAA40	1.67578e-05	0.000486781	Down	0.518778	0.648656	0.730647	0.6001	0.753556	0.889432	1.02786	0.931062	1.29579	0.876392	0.937271	1.10228	0.804248	0.578591	0.689213	0.91114	0.735612	0.929508	1.04817	1.0274	1.12165	1.13895	0.793198	1.09547
REEP2	8.41472e-06	0.000285646	Down	0	0	0	0	0	0	0.291415	0.118546	0.335434	0.282866	0.370469	0.359371	0.218601	0	0.217002	0	0.273882	0	0.23449	0.431034	0.451365	0.391237	0.176123	0.373046
CLOCK	5.94636e-07	3.79601e-05	Down	0.853652	0.999075	1.00632	0.969013	0.882127	0.989115	1.17234	1.16862	1.13504	1.24925	1.20607	1.10806	1.04249	0.994119	1.07485	1.10399	1.00375	1.05897	1.24847	1.24682	1.25052	1.23053	1.42557	1.22121
PHF10	1.85459e-05	0.000524089	Down	0.71681	0.762568	0.801935	0.768272	0.71642	0.969202	1.25644	0.862307	0.937105	1.0434	1.02319	1.09848	0.828021	0.487478	0.919015	0.863035	0.92066	0.824931	1.03554	1.1382	1.16783	1.07821	1.16926	1.11118
UHRF1BP1L	6.88696e-08	7.21282e-06	Down	0.374946	0.493684	0.501486	0.372576	0.632147	0.423006	0.989778	0.777279	0.721999	1.01898	0.668271	0.988772	0.495945	0.410768	0.545216	0.685236	0.544915	0.409258	0.742083	0.85375	0.84242	0.921502	1.07193	0.815914
NEK1	3.87967e-06	0.000159404	Down	0.28736	0.509961	0.444684	0.36962	0.35205	0.416843	0.60437	0.735069	0.556077	0.627583	0.620205	0.69097	0.206288	0.260299	0.448254	0.566858	0.319923	0.689838	0.818785	0.694154	0.780059	0.763405	0.638119	0.77626
PPP2R5D	3.10617e-07	2.28979e-05	Down	1.07822	1.0893	1.07243	1.06716	0.937164	1.18734	1.40647	1.29085	1.39861	1.33731	1.31819	1.34686	1.05086	0.992992	1.04716	0.833657	1.05776	1.15155	1.13785	1.431	1.21334	1.37174	1.25725	1.25395
FAM179B	2.94642e-05	0.000759416	Down	0.635507	0.654632	0.64622	0.581965	0.609613	0.755325	0.891761	1.01915	0.953329	0.721899	0.902376	0.990571	0.776743	0.580019	0.789129	0.849083	0.712877	0.846847	1.02397	0.901221	1.21305	1.01343	0.771368	1.06116
ALDH3A2	7.96736e-08	7.96566e-06	Down	0.674518	0.743621	0.757761	0.698866	0.456527	0.763454	1.12421	1.15783	1.22122	0.960671	1.04407	0.863207	0.629474	0.802801	0.709918	0.850933	0.444724	0.687451	1.0609	1.17908	1.25034	0.911155	1.06159	0.979538
SPAG8	1.88177e-05	0.000531164	Down	0.938416	0.865361	0.717041	0.440146	0.800001	0.745474	1.17166	1.22703	1.28788	1.18363	0.895194	1.23165	0.950578	0.438468	0.853945	0.821541	1.08304	0.992591	1.33716	1.27091	1.28949	1.45416	0.909067	1.38754
ERLIN2	1.05257e-07	9.65595e-06	Down	1.00357	1.00411	1.0193	0.949532	0.951562	0.849524	1.31321	1.1644	1.27819	1.32829	1.25287	1.29226	0.863374	0.941224	0.923103	1.17329	1.05149	1.12171	1.23001	1.33685	1.18747	1.12616	1.46274	1.27805
TGFBR2	7.15397e-07	4.40355e-05	Down	1.06913	0.97722	1.07187	1.07002	0.866437	0.998826	1.25263	1.27409	1.30677	1.36757	1.3525	1.28883	1.22025	1.11976	1.18451	0.996328	1.11384	1.17131	1.35384	1.31145	1.20766	1.26299	1.36702	1.33067
MORN2	4.30535e-05	0.00102243	Down	1.08206	1.35422	1.2627	1.01735	1.32059	1.12171	1.69533	1.73363	1.82984	1.52365	1.6802	1.59951	1.34708	0.944099	1.53061	1.44136	1.41172	1.45653	1.87365	1.77606	1.73751	1.85212	1.19927	1.86532
MYLK3	3.43191e-06	0.000145308	Down	0	0	0.153344	0	0	0.0320079	0.452549	0.425121	0.477725	0.206156	0.290169	0.393894	0.0693623	0.059238	0.128118	0	0.117321	0.216772	0.416751	0.0676425	0.40615	0.334596	0.145235	0.387513
ZMYM2	2.85446e-08	3.76315e-06	Down	0.816996	0.847802	0.878286	0.82857	0.783127	0.796153	1.01845	0.959321	1.04331	0.954938	1.00984	1.06929	0.815733	0.868546	0.897464	0.904017	0.825386	0.807109	1.01673	1.0873	0.939613	1.04007	1.20084	1.00189
TXNDC12	2.95869e-06	0.000129591	Down	1.13977	1.32541	1.22824	1.17304	1.01867	1.27891	1.44818	1.28906	1.35162	1.50818	1.39855	1.40628	1.18627	1.15613	1.3084	1.23065	1.24827	1.17021	1.32442	1.39847	1.36421	1.3933	1.42616	1.43258
SLC23A2	1.04447e-05	0.00033608	Down	0.403576	0.582366	0.723587	0.526558	0.483055	0.580707	1.05341	0.774972	0.781114	0.981063	0.881502	0.912146	0.631274	0.604018	0.765116	0.597742	0.667208	0.761495	0.728202	0.93803	0.931805	0.920352	0.726603	0.822662
TIMP4	5.48107e-06	0.000206795	Down	0.890156	0.741402	0.304456	0.493639	0.268019	0.732678	1.18379	1.0239	1.08261	0.947918	1.06247	1.34746	0	0	0.708905	0.698404	0.86476	0.657944	0.983936	1.10923	1.06723	1.08414	0.966444	1.25509
PLCB4	7.20532e-05	0.00154583	Down	0.393291	0.386777	0.556562	0.426189	0.244747	0.245323	0.773428	0.494223	0.712129	0.630808	0.648783	0.800454	0.568357	0.117556	0.667397	0.361421	0.474097	0.410538	0.625781	0.818006	0.847304	0.835841	0.559673	0.858188
APH1B	1.31894e-07	1.16674e-05	Down	0	0.105598	0.186659	0	0	0	0.500553	0.411632	0.62588	0.576713	0.642477	0.555441	0.560509	0.229146	0.218178	0.213055	0.112255	0	0.608903	0.465883	0.595912	0.538195	0.742883	0.688597
SNX5	7.80196e-07	4.70187e-05	Down	0.911937	1.15122	1.16515	1.1143	0.75007	1.1302	1.40542	1.25443	1.36246	1.45515	1.2956	1.4568	0.907041	0.997974	1.17652	1.061	1.00915	1.1476	1.3305	1.50625	1.30182	1.38854	1.63123	1.25918
FAM86B1	1.39657e-05	0.000420567	Down	0.293568	0.582672	0.486686	0.169798	0	0.300048	0.868205	0.418609	0.978996	0.658793	0.467343	0.77744	0.194093	0	0.470391	0.419132	0.177419	0.343124	0.539866	0.668011	0.898974	1.09098	0.774763	0.739769
TFDP1	7.01856e-07	4.35274e-05	Down	1.2919	1.25594	1.213	1.22395	1.13399	1.28397	1.61574	1.34347	1.54059	1.5195	1.31256	1.6228	1.23543	1.29043	1.16781	1.29187	1.36152	1.25571	1.38809	1.5634	1.42144	1.54704	1.34959	1.49225
CD164L2	2.97462e-05	0.000763902	Down	0.405299	1.00108	0.669108	0.608142	0.712711	0.529545	1.39802	1.07163	1.55934	0.933349	1.11533	1.48875	0.774502	0.563264	0.885757	0.821075	0.795072	1.06342	1.12416	1.37071	1.25748	1.28095	0.789545	1.08745
CACHD1	9.06797e-08	8.70561e-06	Down	0.327451	0.643621	0.450169	0.368813	0.499476	0.334431	0.988202	0.701687	0.744995	0.968094	0.894733	0.887547	0.33881	0.507346	0.556516	0.378122	0.620635	0.611203	0.889469	0.924899	0.720499	1.09487	0.827449	0.675079
LDLRAD1	3.61232e-05	0.000894643	Down	0.93254	0.993295	1.04403	1.18274	0.96176	1.01499	1.6325	1.85792	1.79964	1.40036	1.51158	1.77836	1.1255	0.396018	1.34195	1.44928	1.37857	0.823009	1.92437	1.48804	2.07291	1.67803	1.11854	1.82642
C21orf128	1.35018e-06	7.1939e-05	Down	0.425439	0	0.183922	0	0.221317	0.330997	0.52682	0.775633	0.996803	0.514476	0.785665	0.841436	0	0	0.358279	0.457218	0.481092	0.228112	1.10311	0.899028	0.895739	0.640723	0.298636	0.862065
FILIP1	4.66167e-06	0.000182797	Down	0.247817	0.477173	0.432517	0.304526	0.348229	0.313277	1.01253	0.661658	0.531138	0.659809	0.681076	0.970436	0.490586	0.400541	0.658694	0.387058	0.596302	0.387024	0.692743	0.788488	1.06806	0.955298	0.689147	0.996501
TFDP2	5.19363e-09	9.74554e-07	Down	0.489783	0.537045	0.543713	0.433673	0.316604	0.523379	0.762146	0.711113	0.766035	0.773359	0.768873	0.773273	0.295522	0.422467	0.308504	0.638154	0.386334	0.241447	0.695639	0.769304	0.728842	0.693807	0.720813	0.682458
CACNA1D	3.8971e-05	0.000946347	Down	0	0.113238	0.19896	0.114828	0	0.118885	0.408741	0.287914	0.486107	0.352284	0.238993	0.38076	0.132408	0	0.184614	0.180125	0.235079	0.221729	0.143031	0.33373	0.300068	0.328022	0.320131	0.225207
TTC26	4.85965e-06	0.000188763	Down	0.575127	0.626198	0.715898	0.631465	0.724276	0.432383	0.954208	1.2241	1.29922	0.971182	0.94111	1.03848	0.765616	0.629445	0.868011	0.856717	0.984488	0.709778	1.24446	0.919659	1.27007	1.1293	0.923402	1.34644
ARMC4	3.96135e-05	0.000958658	Down	0.883482	0.730337	0.825356	0.632674	0.475938	0.610937	1.10098	1.04314	1.09913	0.961975	0.984389	1.20086	0.688197	0.596046	1.06311	0.691415	0.953574	0.937561	1.23357	1.01319	1.38724	1.17204	0.840604	1.2405
TRERF1	1.07683e-06	6.08814e-05	Down	0.470948	0.485925	0.54801	0.456619	0.602454	0.328346	0.896345	0.653809	0.841197	0.707785	0.818181	0.767495	0.391251	0.349005	0.462513	0.440358	0.604991	0.594073	0.770743	0.893032	0.792767	0.84853	0.545818	0.632825
KCNJ16	3.11742e-07	2.29456e-05	Down	0	0	0.107373	0	0	0.115265	0.513641	0.220185	0.403414	0.236616	0.131674	0.25287	0	0	0	0	0	0.135926	0.328297	0.509558	0.247692	0.484321	0.31221	0.169418
CBY1	1.33585e-05	0.000405487	Down	0.968557	0.999715	0.796789	0.841307	0.941488	1.04066	1.3767	1.37503	1.56168	1.22677	1.21767	1.42761	1.0288	0.706447	0.899282	1.09271	1.02682	1.2179	1.58085	1.22299	1.52454	1.37734	0.87973	1.43318
TOP2B	2.99954e-08	3.88982e-06	Down	1.03032	0.910513	0.951389	0.898289	0.895185	0.89418	1.26617	1.11515	1.21605	1.27396	1.26696	1.08031	0.84545	0.876929	0.963675	1.03657	0.743621	1.00526	1.06124	1.25039	1.19344	1.16485	1.27772	1.24457
ATG2B	3.25184e-07	2.36085e-05	Down	0.70909	0.442925	0.607611	0.508527	0.465844	0.548427	0.860139	0.797126	0.744672	0.975393	0.775706	0.727433	0.594676	0.354822	0.524912	0.588722	0.445287	0.643294	0.718749	0.869015	0.769331	0.856134	0.871503	0.78255
IFT140	7.85083e-05	0.00165144	Down	0.526611	0.632467	0.704559	0.852983	0.534901	0.651053	1.03654	1.04916	1.24814	0.936635	1.01557	1.14877	0.935082	0.491951	0.924839	0.762967	0.829843	0.846742	1.29057	1.00478	1.23368	1.14304	0.673175	1.15205
ZMYND10	6.65641e-05	0.00145326	Down	1.63699	1.65531	1.59518	1.50134	1.4797	1.60769	2.0928	2.11445	2.3066	1.85386	1.96141	2.03929	1.68193	1.30196	1.80237	1.77337	1.79703	1.80723	2.19183	1.96557	2.26478	2.1382	1.44351	2.20595
TCP11L2	1.25825e-06	6.81214e-05	Down	1.07371	0.901263	0.918977	1.19534	1.10505	1.23276	1.36804	1.39265	1.43754	1.24749	1.46186	1.42687	1.11532	1.01619	1.29355	1.26743	1.11942	1.31078	1.50165	1.46606	1.40044	1.45274	1.54388	1.48788
TRIM55	1.27618e-06	6.89416e-05	Down	0.150825	0.257605	0	0.260699	0.175429	0.397549	0.748364	0.578497	0.897653	0.372841	0.618875	0.73633	0.38976	0.259511	0.170247	0.230077	0.437001	0.406901	0.964565	0.460284	0.824953	0.959882	0.455084	0.780885
HECTD1	6.30861e-06	0.000229791	Down	1.15402	1.06137	1.1298	1.18075	1.13414	1.06125	1.3585	1.51764	1.36687	1.429	1.49668	1.37711	1.22845	1.08852	1.41393	1.33789	1.16975	1.35911	1.50214	1.39115	1.54573	1.4282	1.44275	1.58816
ERCC1	1.80066e-05	0.000513537	Down	1.25368	1.23045	1.18875	0.968523	1.0593	1.18223	1.53769	1.36328	1.40619	1.41513	1.26647	1.47315	1.05644	1.01207	1.23917	1.14372	1.34553	1.29462	1.32343	1.44652	1.45535	1.43282	1.20689	1.41723
RPGR	3.64692e-06	0.000152456	Down	0.35374	0.582208	0.587867	0.543135	0.603798	0.522944	0.96658	0.783172	0.940003	0.984568	0.645852	0.989552	0.682719	0.299062	0.679509	0.741563	0.57522	0.677807	0.870668	0.915816	1.0605	1.05632	1.28022	1.09688
WDR63	2.96056e-05	0.000760861	Down	1.07146	1.03922	0.972863	0.722205	0.879868	0.884861	1.41362	1.25302	1.38062	1.41311	1.24275	1.49591	1.07027	0.248593	1.10687	1.13861	1.13037	1.15223	1.38541	1.50762	1.32629	1.5213	1.58672	1.38885
ADH1C	3.52429e-08	4.47657e-06	Down	0.474582	0.248754	0	0.410116	0.681439	0.259419	1.07254	0.994612	1.43049	1.31122	1.45176	1.29699	0.627186	0.250611	0	0.736156	0.262098	0.473659	1.18108	1.29246	1.24398	0.933455	0.656689	1.47046
ECH1	9.23292e-07	5.38945e-05	Down	1.7096	1.6661	1.73307	1.64201	1.46059	1.52634	1.96295	1.82353	1.87741	2.05727	1.87783	1.9456	1.55964	1.43307	1.5425	1.60346	1.83295	1.61881	1.74069	2.02792	1.7679	1.9616	1.93264	1.98822
C1orf114	2.51943e-07	1.92604e-05	Down	0.35648	0	0.205476	0	0.402288	0.363858	0.875581	0.384581	0.881263	0.524205	0.705389	0.750176	0.241111	0.211223	0.392822	0.385077	0.563327	0.253506	0.628261	0.888865	0.711477	0.89816	0.765126	0.855825
MATR3	2.33796e-07	1.81818e-05	Down	1.13028	1.06196	1.09279	1.19849	1.06687	1.19388	1.32692	1.43271	1.36385	1.12706	1.43051	1.36873	1.03191	1.09592	1.1416	1.22221	1.09721	1.24622	1.34428	1.36114	1.31395	1.36854	1.37594	1.32496
C15orf26	0.000100179	0.00199793	Down	0.706801	0.783658	0.583132	0.635047	0.44454	0.518477	1.28044	1.36294	1.40374	0.831513	0.877955	1.23615	0.792877	0.135507	1.06993	1.02504	0.94306	0.925022	1.58017	1.03557	1.34887	1.2954	1.0891	1.35524
RTDR1	6.85334e-06	0.000245481	Down	0.872844	0.447172	0.765539	0.451611	0.687777	0.585921	1.27204	1.46859	1.38042	0.91269	1.18782	1.35312	0.724936	0.373526	0.836865	0.790751	0.83166	0.829371	1.27132	1.2746	1.25151	1.00962	0.63277	1.42139
PAICS	9.19259e-08	8.77423e-06	Down	0.657406	0.991691	0.898089	0.957785	0.800001	0.835268	1.30178	1.05359	1.1594	1.1985	1.27583	1.31804	0.760017	0.9019	0.80105	0.911367	1.10882	0.951715	1.09026	1.32467	1.18522	1.26474	1.41442	1.15183
FBXW8	2.89243e-06	0.000127252	Down	0.391337	0.340069	0.418693	0.343822	0.273324	0.575519	0.944094	0.538481	0.791642	0.943527	0.797121	0.865813	0.584721	0.387345	0.473037	0.539081	0.694317	0.637525	0.675194	0.946488	0.667741	0.902442	0.863516	0.71919
CIDEB	1.44969e-06	7.59139e-05	Down	0.717433	1.05228	0.930417	0.845414	0.900398	0.986429	1.51136	1.27189	1.22733	1.21269	1.27241	1.5195	1.00968	0.640842	0.638611	1.09791	1.04879	0.948505	1.03174	1.45839	1.25124	1.38257	1.3019	1.25661
ANKRD28	2.31947e-05	0.000626169	Down	0.805738	0.728518	0.805801	0.922689	0.817782	0.933036	1.07124	1.05726	1.14133	0.899119	1.10083	1.17875	0.875622	0.685334	1.00125	0.965639	0.846562	0.94266	1.10155	1.08105	1.24564	1.03573	0.952386	1.21734
SPEF1	2.51598e-05	0.000669369	Down	0.792632	0.665003	0.382705	0.670409	0.56503	0.71713	1.30132	1.26656	1.45346	1.00551	1.00962	1.35991	0.821992	0.451746	1.01917	0.778313	0.808646	0.924782	1.52815	1.19397	1.37601	1.2423	0.562506	1.34918
TEX261	1.80437e-06	8.91175e-05	Down	1.30397	1.20117	1.31598	1.29243	1.34741	1.25107	1.51696	1.45503	1.53847	1.46916	1.49243	1.48896	1.19721	1.16085	1.34447	1.39488	1.39843	1.23521	1.52502	1.46102	1.478	1.44715	1.31326	1.4948
TTC39C	1.3158e-05	0.000400873	Down	0.653487	0.69602	0.884358	0.510362	0.500661	0.734415	0.954059	0.920962	0.911649	0.894585	0.981983	1.05275	0.528017	0.301309	0.588091	0.714506	0.729815	0.751753	0.898957	0.984038	0.914698	0.992828	0.718709	0.884909
GIGYF2	7.05916e-07	4.36575e-05	Down	0.766973	0.885907	0.790799	0.81069	0.860791	0.88138	0.981545	0.978409	1.02552	1.01964	1.06324	0.956559	0.905683	0.788168	0.9294	0.808669	0.799228	0.911433	0.940116	1.05643	0.943319	1.03019	0.981364	1.03954
MTDH	1.6714e-08	2.46422e-06	Down	0.812691	0.979074	0.922326	0.793432	0.885445	0.81856	1.09868	1.09479	0.971405	1.09368	1.0892	1.1563	0.8427	0.895436	0.876936	1.00131	0.930556	0.861541	1.07812	1.09234	1.04099	1.05017	1.16849	1.0754
NPHP1	2.72752e-05	0.00071339	Down	0.908597	0.780754	0.689189	0.57651	0.553848	0.752648	1.16914	1.33682	1.32004	0.865833	0.877781	1.09221	0.955931	0.549345	0.843251	0.915994	1.00941	1.00507	1.27552	1.07013	1.39522	1.29446	1.08395	1.39531
KIAA0182	1.49597e-07	1.29332e-05	Down	0.836285	0.960898	0.912494	0.83278	0.818244	0.872288	1.0217	0.95407	1.05453	1.08294	1.06214	0.959473	0.814593	0.820269	0.778872	0.927978	0.882235	0.959085	1.07039	1.06569	0.999881	1.06187	1.04786	0.980909
HDAC5	2.51172e-05	0.000668955	Down	0.637766	0.454371	0.479043	0.575121	0.315655	0.470144	0.855828	0.828495	0.99614	0.851948	0.870555	0.907321	0.556308	0.364833	0.686978	0.709609	0.400261	0.778016	1.01656	0.889179	0.953656	0.906744	0.445406	0.884765
ZFHX3	5.12237e-07	3.37885e-05	Down	0.661258	0.551191	0.577027	0.685135	0.631191	0.550398	0.906162	0.760159	0.799082	1.04186	0.917864	0.826889	0.721638	0.48766	0.711202	0.591164	0.70026	0.620838	0.767802	0.89192	0.872366	0.933329	0.874588	0.847403
FOXP2	1.00469e-05	0.000326542	Down	0.0733911	0.235029	0.515354	0.237921	0	0.330098	0.712626	0.455572	0.517818	0.551704	0.418513	0.521792	0.216009	0.213371	0.314716	0.285375	0.404631	0.486373	0.50959	0.57027	0.614855	0.655073	0.648174	0.607757
SPATA17	1.35782e-05	0.000410647	Down	1.05836	0.924372	0.93805	0.879674	0.644674	0.836821	1.43608	1.4485	1.29506	0.961728	1.21941	1.51313	0.993753	0.675529	1.16764	1.18662	0.775041	1.12759	1.52775	1.12096	1.47808	1.45669	1.42143	1.4076
VEGFB	1.18061e-05	0.000367598	Down	0.629181	0.784056	0.941768	0.554087	0.8107	0.82657	1.093	1.12706	1.09707	1.21663	1.0775	1.22293	0.894405	0.552187	0.846641	0.879483	0.852879	1.06273	0.969323	1.14062	1.12431	1.40387	0.974312	1.16739
TAF6L	1.12276e-06	6.2564e-05	Down	0.421054	0.314676	0.48788	0.25783	0.363212	0.511748	0.769671	0.60782	1.00287	0.803396	0.673239	0.930228	0.356603	0.316871	0.461166	0.20733	0.515866	0.528811	0.817687	0.831338	0.962723	0.557164	0.469261	0.906359
KPNA2	4.86241e-07	3.26831e-05	Down	1.14572	1.11683	1.17709	1.17708	1.03768	1.38779	1.40501	1.35805	1.60797	1.49753	1.3336	1.38097	1.04086	0.974405	1.05057	1.2604	1.23915	1.16457	1.28923	1.481	1.42774	1.42979	1.49148	1.41211
TMEM63C	4.85945e-08	5.54041e-06	Down	0.320627	0.154121	0.262692	0.270825	0.218709	0.371231	0.699371	0.470754	0.643813	0.708691	0.608592	0.700087	0.178911	0.243742	0.244907	0.50585	0.281711	0.29064	0.490204	0.769268	0.616184	0.417217	0.653889	0.468904
IARS2	2.67396e-06	0.000121122	Down	1.02256	0.945826	1.08964	1.0768	0.974048	1.12182	1.3185	1.32673	1.3563	1.24128	1.28047	1.3372	1.15439	1.1565	1.21657	1.13847	1.13849	1.29108	1.31925	1.21938	1.28582	1.26913	1.3575	1.37525
LOC220906	2.88777e-07	2.16421e-05	Down	0.81428	0.846858	0.93776	0.818088	0.707799	1.01888	1.11244	1.0562	1.06689	1.06689	1.01203	1.14128	0.798064	0.830046	0.930928	0.925819	0.994856	0.803818	1.04722	1.27614	1.09233	1.16786	1.2881	1.11284
HMGN3	2.84577e-06	0.000125757	Down	0.892071	1.1541	0.971652	0.865659	0.639094	1.12601	1.54953	1.44503	1.44072	1.21455	1.3323	1.56242	1.23888	1.21375	1.06571	1.10255	0.990144	1.14481	1.57118	1.41209	1.43244	1.44342	1.11821	1.51889
POLR1C	3.70436e-05	0.00091025	Down	0.654139	0.894526	0.778612	0.966465	0.796475	0.865089	1.19278	1.08972	1.416	1.10894	1.13492	1.11686	0.96329	0.689084	0.934816	0.971483	1.04468	0.937154	1.14244	1.22892	1.16801	1.16798	0.860939	1.31955
KCNRG	2.77605e-05	0.000721512	Down	0.590752	0.747433	0.574631	0.498648	0.556855	0.557821	1.22394	0.978319	1.28851	0.658725	0.832409	1.14697	0.718109	0.38494	0.779828	0.768938	0.848427	0.741341	1.28989	0.847026	1.07397	1.07967	0.853493	1.03979
MEN1	3.43281e-07	2.46456e-05	Down	0.484848	0.666606	0.690759	0.555021	0.772598	0.734465	0.920272	0.908813	0.979233	1.07379	0.928077	0.925879	0.864359	0.652527	0.648662	0.697124	0.783328	0.71497	0.911213	1.10967	1.09476	0.959598	0.844769	0.989427
PDK2	6.97089e-05	0.00150796	Down	0.608966	0.801739	0.592612	0.777175	0.252134	0.704161	1.23167	1.03341	1.21639	1.14301	1.06774	1.30672	0.868284	0.435198	0.933966	0.959065	0.81211	0.90797	1.08552	1.18792	0.993148	1.20476	1.01575	0.787739
EIF2D	1.88041e-07	1.54098e-05	Down	0.903964	0.862936	0.941499	0.852241	0.639884	0.831526	1.11274	1.06748	1.25302	1.07179	1.31746	1.19923	0.87787	0.88262	0.791708	0.802835	0.836592	0.770527	1.14296	1.15142	1.17319	1.09555	0.845531	1.20364
YPEL2	1.25469e-06	6.8003e-05	Down	0.664964	0.791614	0.603695	0.628678	0.585492	0.819639	0.930963	0.994426	0.992146	1.07012	1.04384	1.10674	0.576838	0.709697	0.906748	0.895301	0.720895	0.935445	1.04038	1.11395	0.891486	1.01891	0.976935	0.929946
CXorf30	2.18774e-05	0.000599095	Down	0.515314	0.479601	0.252122	0.348237	0.241539	0.154253	0.773714	0.713369	0.962168	0.807501	0.600022	0.901304	0.293478	0.148418	0.762135	0.628237	0.649184	0.751288	0.718168	0.897128	0.983589	0.903674	1.03995	0.856834
REEP1	1.23805e-06	6.74006e-05	Down	0	0	0.0591591	0	0	0.0637648	0.251642	0.269249	0.587598	0.302103	0.173594	0.360202	0	0	0	0.128469	0.358432	0	0.40947	0.379117	0.662784	0.609243	0.260344	0.39611
MDFIC	2.57396e-05	0.000681866	Down	0.369379	0.363117	0.41396	0.535945	0.256149	0.332759	0.746085	0.653427	0.714178	0.594068	0.731046	0.601328	0.408991	0.322257	0.486647	0.512659	0.420684	0.561739	0.631546	0.65826	0.62368	0.671118	0.379335	0.609914
C17orf85	3.04113e-06	0.000132111	Down	0.48109	0.598276	0.400534	0.595602	0.43711	0.624179	0.972965	0.819077	0.822228	0.72164	0.708921	0.877357	0.527059	0.577556	0.685758	0.76885	0.57096	0.748307	0.878728	0.924282	0.853389	0.785072	0.915558	0.722282
RPL4	3.74599e-07	2.63325e-05	Down	2.34964	2.28671	2.44254	2.39199	2.31889	2.46314	2.66	2.57154	2.6889	2.49266	2.62135	2.5648	2.37487	2.39849	2.36381	2.56109	2.34252	2.37638	2.46854	2.61695	2.59746	2.57554	2.52602	2.61032
ALDH3B1	4.07822e-05	0.000979762	Down	1.41803	1.37581	1.11635	1.35992	1.16132	1.30991	1.83936	1.92054	1.993	1.64748	1.82431	1.83095	1.62661	1.16756	1.61773	1.52347	1.65179	1.55571	1.97338	1.7637	2.09817	2.00501	1.30083	2.06854
MORN5	8.43167e-05	0.00174473	Down	0.77225	0.698687	0.408122	0.825093	0	0.429727	1.40594	1.28677	1.235	1.13834	1.32932	1.51019	1.18605	0.417374	1.12448	1.04589	1.05226	1.30982	1.48153	1.35643	1.57208	1.56369	1.28509	1.68794
CNOT6	3.74751e-07	2.63325e-05	Down	0.938827	0.856281	0.792947	0.781336	0.711462	0.835182	1.00751	1.11186	1.08196	1.02511	1.10086	1.10353	0.804858	0.824503	1.01868	0.937048	0.700286	0.821283	0.946944	1.11638	1.16583	1.00787	1.06218	1.17575
LIG3	2.23708e-05	0.00060991	Down	0.737612	0.943219	1.03574	0.73426	0.628354	0.948852	1.07472	1.07515	1.16383	1.13138	1.06908	1.10854	0.916791	0.756675	1.03957	0.860941	0.985157	0.817153	1.17748	1.15836	1.18589	1.22522	0.90909	1.19959
DDHD2	2.34643e-06	0.000109452	Down	0.529921	0.433846	0.559825	0.542806	0.279634	0.522622	0.929447	0.802483	0.775269	0.611334	0.655269	0.756877	0.484696	0.540926	0.521692	0.729933	0.574883	0.504102	0.713617	0.787975	0.771897	0.66309	0.747829	0.851211
DUSP14	1.47833e-05	0.00043984	Down	1.10749	1.18183	1.16063	0.963222	0.931911	1.03083	1.69601	1.49695	1.43401	1.55776	1.44869	1.70764	1.18288	0.92238	1.17909	1.21619	1.23142	1.30378	1.7618	1.43489	1.48793	1.63414	0.974277	1.73882
MORN4	7.52678e-06	0.00026388	Down	0.172115	0.289666	0	0.170775	0.199466	0.176441	0.542559	0.682208	0.763335	0.503736	0.547857	0.945299	0.195182	0.169919	0.640761	0.502669	0.579164	0.205737	0.728036	0.87172	0.95054	0.641526	0.470083	0.874519
NCKAP5L	2.14111e-06	0.000102183	Down	0.562914	0.459816	0.587643	0.446124	0.38858	0.43797	0.843128	0.654427	0.984516	0.808476	0.832334	0.70453	0.641427	0.340111	0.545442	0.346013	0.497433	0.44787	0.82614	0.835512	0.757347	0.881195	0.498691	0.80409
KIAA1377	9.69354e-06	0.000317592	Down	0.177727	0.422165	0.542143	0.282922	0.303239	0.378342	0.725199	0.624023	0.701278	0.590792	0.543614	0.856864	0.318398	0.221108	0.624763	0.624666	0.517107	0.491389	0.7333	0.737651	0.955154	0.797432	0.970485	0.76641
C10orf107	2.37615e-06	0.000110215	Down	0.951596	1.27351	1.0501	0.284645	0.855062	0.939857	1.64381	1.5376	1.50608	1.6783	1.41612	1.86059	0.962814	0.625436	1.14505	1.19527	1.26902	1.37496	1.55875	1.53921	1.66351	1.71059	1.97674	1.42662
C11orf16	1.05534e-05	0.000338377	Down	0.832972	0.340846	0.72916	0.400338	0.594496	0.460895	1.34964	1.24955	1.30889	1.05147	1.01276	1.00532	0.777603	0.532434	0.887194	0.875823	0.829174	1.08078	1.35143	1.2637	1.27709	1.44853	0.750816	1.42266
ANKS6	9.68811e-07	5.59108e-05	Down	0.521846	0.468849	0.495884	0.640783	0.54267	0.619813	0.97434	0.714617	0.920763	0.998873	0.902065	0.932682	0.679335	0.506209	0.38738	0.589673	0.754774	0.719559	0.761265	0.965472	0.949499	0.975107	0.636795	0.923732
MNS1	2.41876e-05	0.00064803	Down	0.524689	0.51701	0.638319	0.199012	0.381438	0.809083	1.07944	0.948531	1.1101	1.07219	0.737424	1.22902	0.855024	0.198044	0.759517	0.932913	0.771201	0.786626	0.99956	1.17588	1.09597	1.06846	1.21587	1.0209
TRAK1	1.66082e-06	8.36964e-05	Down	1.40761	1.37279	1.417	1.38353	1.33353	1.42216	1.68233	1.58231	1.66623	1.53397	1.61646	1.73617	1.38714	1.46163	1.48568	1.34852	1.41188	1.49976	1.64242	1.5947	1.70228	1.63327	1.35204	1.67396
DNAH6	3.98675e-05	0.000962925	Down	0.521074	0.279807	0.397932	0.367851	0.435175	0.434752	0.878849	0.862329	0.954172	0.759433	0.802629	0.783708	0.776661	0.2147	0.864946	0.699512	0.564159	0.750061	0.939475	0.880926	1.06377	0.985257	0.83201	1.10148
PRKX	2.92482e-06	0.000128221	Down	0.336607	0.730432	0.655676	0.481372	0.286804	0.363067	0.893253	0.795323	0.790146	0.849398	0.669398	0.86167	0.352586	0.351942	0.391993	0.663783	0.524317	0.550571	0.739086	0.795431	0.682587	0.802124	0.728392	0.727562
CAPS	8.54516e-05	0.00176323	Down	1.94006	2.11569	1.89203	1.86437	1.69478	1.93996	2.45428	2.56732	2.57778	2.27847	2.2322	2.42354	2.23304	1.75154	2.20549	2.09339	2.27823	2.2044	2.56629	2.31097	2.66996	2.49917	1.9618	2.59242
ZC3H14	1.0844e-07	9.87478e-06	Down	1.14978	1.07927	1.24302	1.05461	1.03369	1.0426	1.41321	1.20838	1.31762	1.36276	1.42173	1.39736	0.898289	1.03027	1.18141	1.2299	1.17181	1.04898	1.34379	1.43051	1.31539	1.3559	1.41554	1.29972
CACNG6	1.55996e-05	0.000460806	Down	0.679123	1.05816	0.715176	0.988079	0.604006	0.834948	1.34104	1.1132	1.31415	1.10894	1.11706	1.44306	0.881352	0.6738	0.784824	0.822667	1.26546	1.106	1.14168	1.337	1.28913	1.60614	1.16055	1.27461
SIRT2	4.69117e-07	3.16609e-05	Down	1.03978	0.884139	1.20827	0.962567	0.893291	1.06285	1.26067	1.39041	1.32423	1.21414	1.14564	1.26018	1.03979	0.9861	0.964849	0.968366	1.10017	0.961638	1.27416	1.36523	1.36648	1.23849	1.06664	1.33675
MKL2	3.25499e-07	2.36085e-05	Down	0.970472	0.880854	0.911338	0.846881	0.727892	0.831163	1.42289	1.11708	1.16965	1.35102	1.22586	1.24658	0.828945	0.791294	0.937874	0.981812	0.895352	0.878569	1.06959	1.45069	1.0477	1.205	1.17333	1.02176
FAM81A	2.69257e-06	0.000121369	Down	0.127852	0.125075	0.217762	0	0	0.131228	0.439509	0.332341	0.542678	0.326512	0.374783	0.472014	0.414558	0	0.144782	0.332793	0.234334	0	0.403039	0.653036	0.638118	0.782206	0.55569	0.606992
NHLRC4	1.23813e-06	6.74006e-05	Down	0.675477	0.639792	0.683668	0.432714	0.128575	0.564206	1.18225	0.986205	0.971253	0.95425	0.711134	0.939512	0.222905	0.328796	0.697834	0.359744	0.568531	0.386072	0.732676	0.850798	1.08777	1.01034	0.82215	0.833305
ANAPC1	1.22526e-08	1.95797e-06	Down	0.676821	0.600519	0.673309	0.644708	0.710084	0.601871	0.90224	0.686318	0.919904	0.981637	0.888848	0.917287	0.565811	0.569802	0.60301	0.671377	0.712595	0.564786	0.899792	0.903767	0.798567	0.905864	0.791633	0.889297
DDAH1	4.40632e-06	0.000175044	Down	0.952661	1.06615	1.07716	0.806702	0.993115	1.0118	1.48518	1.15267	1.28757	1.41499	1.16033	1.418	0.958593	0.804477	1.13418	1.13804	1.23125	1.262	1.35888	1.4001	1.3675	1.52751	1.58399	1.41201
TRAPPC8	6.08537e-07	3.86303e-05	Down	0.679323	0.808515	0.773876	0.782002	0.816158	0.859208	1.02137	1.04321	1.0532	0.929492	1.0286	1.07883	0.783202	0.891545	0.858792	0.914075	0.801396	1.01774	1.06042	1.03043	0.983152	1.03871	0.925018	1.08207
KCNE1	0.000118082	0.0022655	Down	1.39748	1.60283	1.38556	1.41433	1.20119	1.58964	1.80995	1.7021	1.96578	1.75595	1.76564	2.05192	1.61511	1.0202	1.66375	1.66037	1.77853	1.51632	1.70982	1.85734	1.92322	2.00648	1.67101	2.02714
AGPAT4	9.17247e-07	5.36465e-05	Down	0.424108	0.200542	0.345642	0.160525	0.161648	0.285669	0.567528	0.547361	0.676797	0.58356	0.484006	0.495636	0.411636	0.258848	0.25108	0.303762	0.382909	0.243036	0.630005	0.551814	0.674548	0.558107	0.287672	0.710825
C4orf14	1.19789e-06	6.59442e-05	Down	0.988906	1.20551	0.770375	0.802924	0.642705	0.989017	1.39639	1.28852	1.25775	1.25672	1.29993	1.4706	1.02555	1.10219	1.03399	1.17176	1.07013	1.09833	1.24113	1.25393	1.50314	1.32007	1.36226	1.33031
DNAL4	2.38362e-06	0.000110355	Down	1.13446	0.899069	0.929736	0.470515	0.999486	0.920184	1.62029	1.38764	1.46051	1.40744	1.24908	1.47708	1.08102	0.858369	1.09357	0.883061	1.24287	1.2107	1.42644	1.49379	1.5033	1.56423	1.06293	1.55383
CAT	3.08911e-06	0.000133649	Down	1.16666	1.40063	1.21647	1.05021	0.970914	1.15529	1.72728	1.43135	1.57968	1.33228	1.44172	1.77857	0.945887	1.00635	1.16796	1.29057	1.37381	1.05269	1.42109	1.7534	1.50897	1.68808	1.28809	1.50371
SETD6	1.11064e-06	6.20983e-05	Down	0	0.142314	0.40016	0.252345	0	0.260007	0.607637	0.63737	0.541386	0.515727	0.509022	0.638311	0	0.251185	0.376407	0.276939	0.543203	0.174796	0.704301	0.424193	0.689108	0.595189	0.495281	0.753153
C6orf225	1.67835e-05	0.000486781	Down	0.612613	0.790902	0.640227	0.609513	0.314104	0.811176	1.09066	1.31325	1.37157	0.925718	1.14407	1.20156	0.928811	0.692165	0.706972	1.10264	0.784398	1.04934	1.41741	1.11602	1.38678	1.2041	0.840188	1.31579
GABARAP	5.81226e-06	0.000216487	Down	2.14736	2.13843	2.04993	1.90944	1.92112	2.03708	2.36264	2.21163	2.21784	2.28066	2.22566	2.39153	2.07979	1.93325	2.1957	2.24747	2.13322	2.15677	2.32753	2.37802	2.26172	2.40266	2.44894	2.28025
CYP39A1	2.0835e-08	2.93217e-06	Down	0	0	0	0	0	0.102901	0.612423	0.33477	0.499088	0.267045	0.425123	0.413037	0	0	0	0	0	0	0.475259	0	0.304149	0.447668	0.37807	0.427925
EIF2AK4	4.3429e-07	2.95926e-05	Down	0.625198	0.668527	0.574609	0.777823	0.503302	0.475733	0.973878	0.837913	1.05555	0.945328	0.985678	1.05173	0.588748	0.718146	0.727602	0.706847	0.661551	0.56512	0.731052	0.936256	1.0216	0.917602	0.732539	0.985821
C17orf103	1.20679e-06	6.62039e-05	Down	0.456354	0.533761	0.382917	0.52293	0.276869	0.445455	0.865879	0.816366	0.823913	0.737678	0.678707	0.888627	0.50106	0.470314	0.498289	0.403075	0.449272	0.455451	0.804965	0.693923	0.702467	0.648127	0.406229	0.839942
C14orf135	1.6935e-07	1.43161e-05	Down	0.82655	0.765855	0.686317	0.659984	0.863388	0.628446	1.05094	1.03145	1.12464	0.923084	0.962664	1.05483	0.58021	0.643572	0.754909	1.05213	0.76823	0.781958	1.06958	1.05485	1.19541	1.01687	1.07859	1.18224
FXR1	1.16043e-06	6.43012e-05	Down	0.495756	0.684107	0.663764	0.584024	0.70518	0.625977	0.905375	0.895406	0.981322	0.831222	0.89352	0.923878	0.753041	0.699023	0.820891	0.701928	0.70808	0.651846	0.779396	0.84198	0.860404	0.924705	0.794328	0.909125
CDC14A	3.84671e-06	0.000158535	Down	0.543101	0.440114	0.411626	0.422564	0.221115	0.358741	0.955557	0.628868	0.701282	0.879312	0.647003	0.87298	0.513425	0.320268	0.465452	0.702211	0.590299	0.613347	0.747859	0.880986	0.680317	0.764336	0.937309	0.701716
ZMYM3	8.2445e-06	0.000281666	Down	0.800744	0.829518	0.755237	0.803877	0.639748	0.850116	1.1098	0.965177	1.01889	0.909922	0.930024	0.994952	0.850925	0.760588	0.826236	0.680993	0.84905	0.94022	1.00598	1.14264	1.10037	1.12292	0.814341	1.10772
PEX6	4.92088e-06	0.000190446	Down	0.401439	0.219786	0.170819	0.125367	0.147659	0.22951	0.848108	0.870911	0.771769	0.55957	0.62792	0.833633	0.526972	0.124707	0.374144	0.461568	0.313628	0.354647	0.360567	0.445623	0.766683	0.872609	0.532794	0.862423
C9orf6	2.55128e-06	0.000116787	Down	1.09373	0.973952	1.0737	0.812778	0.815846	1.08358	1.42326	1.35688	1.29171	1.24072	1.2316	1.53198	1.09733	0.918357	1.24042	1.15049	1.27227	1.05589	1.39127	1.41844	1.39992	1.29566	1.64517	1.43834
PRPF8	2.20695e-07	1.73536e-05	Down	1.59462	1.48241	1.66141	1.64372	1.55436	1.51692	1.8281	1.85168	1.80498	1.84583	1.93227	1.71769	1.60948	1.56881	1.60044	1.6096	1.55155	1.64736	1.76734	1.87074	1.82902	1.8212	1.62006	1.89699
MAP3K3	3.12052e-06	0.000134568	Down	0.239391	0.407131	0.537519	0.171911	0.441368	0.244986	0.696429	0.557104	0.819623	0.764608	0.733621	0.808927	0.586575	0.293447	0.407955	0.466041	0.446023	0.517285	0.647606	0.706052	0.698423	0.720959	0.53208	0.721217
C11orf66	6.24106e-06	0.000228338	Down	0.98956	0.864199	1.06095	0.513797	0.811574	0.906735	1.46627	1.39588	1.48683	1.12952	1.21892	1.55969	0.884649	0.821291	1.11025	1.03453	1.16236	1.00084	1.4867	1.33195	1.34933	1.51995	0.910369	1.37099
CD24	1.31236e-06	7.04353e-05	Down	2.47232	2.3797	2.58675	2.51616	2.33119	2.28328	2.82497	2.76593	2.67442	2.59658	2.75881	2.83274	2.54964	2.5153	2.59003	2.59609	2.48929	2.65192	2.88228	2.68218	2.81842	2.88935	2.87516	2.89984
MIF4GD	8.28464e-07	4.93275e-05	Down	0.897731	1.05277	0.650777	0.956335	0.689594	1.04305	1.10616	1.17864	1.2417	1.36675	1.19385	1.33261	0.978922	0.623033	0.821602	0.867752	0.841262	1.06533	1.16065	1.29551	1.32446	1.1367	1.34244	1.23277
C1orf158	4.08057e-06	0.000165194	Down	0.881585	1.5146	1.33123	1.05587	1.0378	1.1302	1.90277	1.26183	1.83599	1.91491	1.60496	1.9182	1.07668	0.727629	1.15769	1.46884	1.50642	1.32045	1.6064	2.01549	1.69134	1.97488	2.00967	1.75376
C20orf96	2.18705e-05	0.000599095	Down	1.31904	1.26855	1.04673	1.1021	0.950845	0.952032	1.49687	1.61179	1.34981	1.33765	1.28426	1.548	1.23791	0.87585	1.29429	1.16444	1.33717	1.33461	1.50471	1.60152	1.6585	1.68361	1.39669	1.61419
SLC4A8	9.52728e-08	8.97267e-06	Down	0.22596	0.275836	0.361373	0.161587	0.291028	0.440673	0.59213	0.424117	0.748801	0.737962	0.56121	0.525133	0.184939	0.125807	0.364522	0.305489	0.38492	0.267271	0.794349	0.647812	0.527924	0.598261	0.667657	0.518548
KIAA1143	3.54207e-08	4.48764e-06	Down	0.575461	0.756888	0.721712	0.68811	0.634594	0.750214	1.00545	0.989496	0.960439	1.01795	0.922801	1.10436	0.712895	0.793298	0.686471	0.798835	0.790346	0.603327	0.88982	1.12336	0.913868	1.02534	0.86713	0.836655
DDX24	2.01227e-05	0.000560967	Down	1.33857	1.39096	1.46474	1.40779	1.20051	1.40361	1.72166	1.63673	1.5552	1.48164	1.59767	1.61239	1.35167	1.29906	1.4621	1.42453	1.50425	1.43014	1.59167	1.48474	1.55873	1.69305	1.43215	1.63092
IL13RA1	7.09062e-06	0.000251976	Down	1.18253	1.20085	1.2731	1.26291	1.12815	1.15022	1.48517	1.35016	1.28587	1.4287	1.41545	1.54292	1.17113	1.09269	1.3793	1.29982	1.23299	1.31711	1.42384	1.39993	1.41675	1.4785	1.47815	1.38472
CCDC108	7.62173e-05	0.00161629	Down	0.878321	0.91721	1.00705	0.83289	0.870998	0.807953	1.45396	1.32484	1.33931	1.24525	1.1062	1.35834	1.13828	0.524714	1.09229	1.04248	1.2431	1.07073	1.42311	1.368	1.40385	1.50145	0.961463	1.51614
ACSBG1	4.92995e-06	0.000190648	Down	0	0.141305	0.243069	0.143228	0	0.148128	0.302933	0.274839	0.670876	0.360102	0.461561	0.471593	0.283368	0.142489	0.281429	0.221023	0.261051	0.173599	0.576256	0.39668	0.611124	0.40519	0.381467	0.53053
CAPN7	3.17375e-07	2.32576e-05	Down	0.500483	0.671674	0.709207	0.625119	0.514755	0.50948	0.935359	0.858078	0.873171	0.963777	0.875173	1.10049	0.411501	0.64984	0.704838	0.789704	0.69547	0.605942	0.878911	0.987208	0.886743	0.822528	0.808378	0.803797
CMIP	2.63378e-06	0.00011959	Down	1.34452	1.5356	1.43596	1.5652	1.51625	1.49377	1.71767	1.70099	1.75378	1.83246	1.65255	1.79435	1.56895	1.46671	1.62731	1.67743	1.62444	1.67348	1.75036	1.82521	1.72575	1.88156	1.89138	1.82377
C6orf103	7.49729e-06	0.000263218	Down	0.61656	0.438875	0.644252	0.425548	0.459301	0.333285	0.964342	0.876151	0.848116	0.717436	0.845534	1	0.616575	0.220528	0.772257	0.529754	0.6542	0.737623	1.06372	0.682595	1.1178	1.01049	1.0526	1.0843
WDR34	3.21827e-06	0.000137754	Down	1.23866	1.28922	1.2496	1.2429	1.10519	1.10642	1.61953	1.74963	1.76575	1.54003	1.59574	1.64816	1.3706	1.20706	1.3737	1.3251	1.23989	1.25734	1.72169	1.41846	1.80606	1.45511	1.24544	1.67408
PLCE1	7.91464e-06	0.000273796	Down	0.748554	0.574229	0.669569	0.62707	0.471078	0.361957	0.974138	1.00625	0.928535	0.89598	0.964029	0.883699	0.74761	0.514134	0.829415	0.720008	0.621323	0.822493	1.02822	1.0461	0.879824	0.857036	0.821522	1.04503
KDM1B	9.61466e-07	5.57087e-05	Down	0.669899	0.688694	0.592552	0.450377	0.239158	0.354668	0.926557	0.855682	0.974619	0.76079	0.822225	0.858148	0.521569	0.587209	0.812157	0.694722	0.510614	0.517239	1.04801	0.861026	0.868582	0.898775	0.976342	1.06188
ARHGAP18	8.55929e-05	0.00176524	Down	0.960629	0.981859	0.993992	1.05716	0.811836	0.995901	1.31182	1.27918	1.36503	1.14732	1.25092	1.37703	1.15368	0.875437	1.32979	1.1724	1.19572	1.18029	1.42011	1.25049	1.51592	1.48142	1.22314	1.53187
ATP6V0E2	9.66081e-08	9.06334e-06	Down	0.710588	0.719698	0.542066	0.468424	0.489569	0.805073	1.09062	1.18682	0.960889	1.02619	0.89186	1.08499	0.548942	0.526001	0.678869	0.504753	0.666381	0.843019	0.797937	1.21281	0.892589	0.960581	1.12787	0.958978
RBL2	3.76359e-08	4.7081e-06	Down	0.708937	0.867698	0.730364	0.821928	0.783827	0.698317	1.26096	1.0425	1.16376	1.1607	1.19138	1.2044	0.566278	0.811776	0.917845	0.96126	0.800185	0.946641	0.98475	1.23605	1.12923	1.10298	1.39927	1.10885
LOC401321	1.18065e-07	1.06728e-05	Down	0.179495	0.0967382	0.172228	0.213181	0.116189	0.0537949	0.55849	0.498087	0.456453	0.628078	0.421425	0.584324	0	0.0975898	0.201829	0.33204	0.0544906	0.357061	0.39272	0.249163	0.477306	0.57742	0.559257	0.528965
RPP38	2.61094e-07	1.98072e-05	Down	0.908942	0.985139	0.758311	0.844191	0.868678	0.957063	1.26896	1.22825	1.12	1.25225	1.06175	1.48258	0.832865	0.770801	0.855062	0.912507	1.08423	0.993758	1.00325	1.31473	1.28029	1.42035	1.30827	1.13512
CLCN3	1.16725e-05	0.000363896	Down	1.0372	0.931145	1.07674	0.866135	0.815222	0.979825	1.28596	1.16141	1.29649	1.10989	1.31416	1.26777	0.933789	0.910838	1.18995	1.06328	0.953012	1.15435	1.3191	1.18576	1.26288	1.23788	1.0577	1.3736
GON4L	2.17851e-05	0.000597227	Down	0.858402	0.937203	0.98774	0.850172	0.886926	0.910032	1.12684	0.954437	1.09844	1.05335	1.02201	1.16324	0.897169	0.828617	1.01841	0.959364	0.948248	0.983128	1.09031	1.11793	1.04651	1.1575	0.946093	1.10997
TMEM232	3.1751e-06	0.00013618	Down	0.241442	0.681805	0.469028	0.506471	0.537956	0.403578	1.05316	0.88416	0.889745	0.89475	0.700543	1.23242	0.271272	0.13547	0.60295	0.713476	0.808761	0.672654	0.957558	1.03545	0.863309	1.21765	1.15421	0.922612
SSRP1	5.9938e-08	6.54011e-06	Down	1.31703	1.39021	1.50746	1.3668	1.36005	1.35928	1.73547	1.70638	1.8212	1.62436	1.67291	1.72774	1.37654	1.47357	1.40704	1.43389	1.47359	1.22292	1.5769	1.68052	1.63798	1.72899	1.43211	1.73802
VCAN	5.04029e-07	3.36305e-05	Down	0.222531	0.404522	0.428479	0.329714	0.331645	0.28693	0.702018	0.532512	0.577569	0.76444	0.579079	0.606048	0.436015	0.288114	0.459209	0.281373	0.321979	0.497539	0.701404	0.525339	0.828187	0.91087	0.72826	0.720454
TTLL1	8.20362e-05	0.00170752	Down	0.619333	0.611007	0.60285	0.647949	0.329837	0.815604	1.24837	1.06518	1.09677	0.942801	1.00491	1.17718	0.839052	0.457601	0.879636	0.80072	0.820637	0.839501	0.895596	0.949371	1.08382	1.09831	0.694463	0.975015
WDR96	5.06203e-05	0.00116526	Down	0.725488	0.891865	0.922461	0.833054	0.578058	0.688128	1.34866	1.3555	1.29006	0.965747	1.18607	1.23055	0.978608	0.53103	1.24612	0.926604	1.09494	0.87385	1.45117	1.11594	1.52621	1.45621	1.07385	1.50221
KLHL12	1.65063e-05	0.000482127	Down	0.776625	0.880143	0.860747	0.924184	0.721228	0.85919	0.977272	1.08446	1.12024	0.99473	1.02858	1.0701	0.883032	0.771017	0.802363	0.912735	0.925895	0.993991	0.951603	1.00661	1.15965	1.07245	0.901886	1.14441
WNT7B	8.48347e-08	8.34754e-06	Down	0.982873	0.930136	0.996057	1.08196	0.87626	1.05821	1.28253	1.14689	1.32408	1.23251	1.27655	1.22943	1.07667	1.06309	1.11567	0.900293	0.949091	1.02541	1.16723	1.2618	1.24415	1.2632	1.22447	1.1332
CEP68	3.60329e-08	4.54198e-06	Down	0.344779	0.318733	0.109963	0.0792154	0.0941653	0.263092	0.630652	0.482156	0.533107	0.531176	0.554773	0.568846	0.33813	0.203209	0.0911328	0.225218	0.265799	0.139101	0.427518	0.709992	0.69454	0.609749	0.447387	0.331165
RTN3	7.53269e-07	4.56737e-05	Down	1.24784	1.28219	1.19368	1.22592	1.14029	1.29969	1.46935	1.43483	1.38388	1.40286	1.4563	1.43893	1.19239	1.32191	1.24697	1.42698	1.35619	1.34146	1.41995	1.4542	1.47656	1.44761	1.34443	1.47921
SERINC5	1.56975e-06	8.05826e-05	Down	0.974439	0.924996	1.1059	0.871768	1.01428	1.10728	1.34572	1.19207	1.25377	1.40821	1.22828	1.25956	1.01729	0.933333	1.11984	1.1663	1.07247	1.2924	1.39549	1.2873	1.31603	1.32672	1.35822	1.31309
ATR	2.98161e-07	2.20782e-05	Down	0.435375	0.563846	0.53917	0.585239	0.486823	0.419904	0.797289	0.788826	0.857121	0.765281	0.739436	0.774598	0.502479	0.431118	0.65219	0.501961	0.423592	0.459506	0.794518	0.530719	0.867506	0.714697	0.759187	0.844372
TOMM20	1.46174e-07	1.26816e-05	Down	1.12612	1.24246	1.2608	1.09909	1.00811	1.19654	1.49763	1.42402	1.46312	1.28454	1.5304	1.38144	1.17682	1.24223	1.23833	1.29143	1.20703	1.08174	1.38656	1.36713	1.42954	1.35501	1.40738	1.40927
IFLTD1	3.8533e-08	4.77212e-06	Down	0.28963	0.454688	0.279143	0.167208	0.329714	0.29605	0.626719	0.761642	0.823661	0.613286	0.625938	0.770742	0.424783	0.335852	0.422258	0.314592	0.474404	0.201594	0.6049	0.44629	0.726367	0.891922	0.812686	0.864946
LYRM7	3.6724e-07	2.60435e-05	Down	0.222391	0.306345	0.237247	0	0.128253	0.112396	0.515967	0.415659	0.55388	0.421985	0.37597	0.428418	0.125283	0.24366	0.248707	0.397954	0.27837	0.202813	0.412553	0.470208	0.438276	0.351245	0.403747	0.510676
C16orf46	6.00631e-06	0.000222045	Down	0.575935	0.740012	0.523558	0.45132	0.323327	0.355483	0.776664	0.813268	0.868377	0.604175	0.693489	1.01747	0.498559	0.449617	0.690932	0.71071	0.624438	0.518255	0.965715	0.949945	0.914436	1.05753	0.773386	0.997858
C10orf57	1.81663e-06	8.93665e-05	Down	1.00194	1.27676	1.31995	1.19974	1.03444	1.2235	1.57553	1.40957	1.5337	1.29538	1.40933	1.70917	1.23449	1.04213	1.19595	1.34089	1.29235	1.16835	1.46458	1.63066	1.47863	1.59992	1.74978	1.4642
AASDHPPT	1.81141e-06	8.92874e-05	Down	0.743052	0.717662	0.740986	0.755543	0.649199	0.643302	0.941097	0.957826	1.03531	0.85988	0.916966	0.834826	0.745755	0.560862	0.682289	0.71271	0.603641	0.88518	0.961732	0.83075	0.916615	0.892368	0.881787	0.970126
LOC100499466	7.90775e-06	0.000273749	Down	0.672694	0.683077	0.773398	0.706819	0.54885	0.662908	0.922133	0.805746	0.816551	0.846639	0.944463	0.918795	0.694933	0.621191	0.77506	0.722286	0.889252	0.701093	0.870509	0.951155	0.927044	1.01643	0.814583	1.06205
ARL3	6.2604e-07	3.95067e-05	Down	0.555495	0.599305	0.521285	0.533746	0.357931	0.382906	0.835868	0.798893	0.934772	0.687632	0.907581	0.762448	0.444014	0.279024	0.382127	0.530874	0.291429	0.745216	0.892998	0.626684	0.855145	0.859121	0.790274	0.918031
RUVBL1	1.25701e-05	0.00038629	Down	1.19399	1.13496	1.26464	1.10919	1.22901	1.30517	1.68691	1.67354	1.81222	1.33622	1.60061	1.63082	1.35653	1.1389	1.48566	1.3547	1.39745	1.36873	1.68616	1.60224	1.7992	1.68986	1.26009	1.85576
TMTC3	1.62849e-06	8.24813e-05	Down	0.716225	0.720846	0.737736	0.629937	0.443728	0.760111	0.980982	1.02503	1.08067	0.810502	0.946965	1.00626	0.599932	0.730887	0.833164	0.990342	0.594087	0.733608	0.997482	0.985461	1.03238	0.944704	0.921646	1.06438
C1orf192	4.00914e-06	0.000163192	Down	2.0731	2.31202	2.07341	1.89056	1.8777	2.04785	2.51316	2.36533	2.43045	2.42781	2.27615	2.6166	2.12522	1.85719	2.17585	2.23593	2.38123	2.22091	2.40747	2.51256	2.43117	2.60938	2.80137	2.53971
FZD3	3.20545e-06	0.000137363	Down	0.279436	0.392233	0.378455	0.373469	0.35956	0.341732	0.582395	0.428886	0.560511	0.502749	0.510214	0.47343	0.455792	0.266405	0.341009	0.494426	0.353704	0.338198	0.54718	0.59792	0.553655	0.558146	0.470672	0.503951
TTBK2	4.77295e-06	0.000186469	Down	0.572722	0.708259	0.764045	0.63739	0.605335	0.606341	1.01828	0.943596	0.878779	0.883066	0.893789	0.925157	0.635303	0.502147	0.786303	0.511167	0.644597	0.747698	0.813815	0.920949	0.839082	0.943474	0.677396	0.933636
ENKUR	8.03701e-06	0.000276484	Down	0.997587	1.15928	1.09928	0.846651	0.91859	0.922965	1.44711	1.30586	1.38428	1.28567	1.23871	1.52261	1.07384	0.581855	1.12732	1.13482	1.26439	1.19001	1.48699	1.38788	1.39006	1.57074	1.73342	1.58683
MSI2	8.78199e-09	1.50015e-06	Down	0.926886	1.08991	1.15786	1.02396	1.15323	1.08247	1.54839	1.36043	1.42339	1.41621	1.46323	1.47922	1.16203	1.07437	1.01072	1.13638	1.18795	0.789404	1.37192	1.52346	1.45233	1.42186	1.26072	1.4403
TOMM34	7.70362e-06	0.000268441	Down	1.34189	1.44109	1.28568	1.30862	1.12703	1.147	1.68373	1.45234	1.56946	1.6837	1.46672	1.81136	1.3703	1.2336	1.39638	1.4381	1.50809	1.28459	1.56322	1.73467	1.62523	1.76467	1.41681	1.70726
KTN1	1.38904e-07	1.21562e-05	Down	1.18887	1.18196	1.21936	1.13107	1.10836	1.21118	1.54379	1.37119	1.37125	1.45028	1.41918	1.52061	1.30024	1.1723	1.27124	1.372	1.28419	1.10385	1.40287	1.46887	1.54473	1.51729	1.69865	1.51129
RNF130	2.50278e-08	3.42494e-06	Down	0.967308	0.727894	0.848391	0.758082	0.827524	1.11847	1.37148	1.34977	1.2903	1.20712	1.17648	1.2506	0.79229	0.897293	0.992509	1.01202	1.01328	0.760326	1.14619	1.16112	1.39898	1.12853	1.19755	1.19517
LIMS1	1.08159e-06	6.10249e-05	Down	0.681023	0.555321	0.576199	0.440205	0.778676	0.724699	1.10599	1.12011	1.13425	1.08973	0.99642	1.16615	0.800502	0.708674	0.835864	1.06093	0.917716	0.882214	1.09034	0.947316	1.1472	1.12804	1.00137	1.15566
C11orf74	1.06258e-06	6.03647e-05	Down	1.03855	1.08145	1.07152	0.580917	0.977742	0.919524	1.53472	1.5358	1.36356	1.44254	1.22779	1.60291	0.77556	0.81861	1.2604	1.39551	1.10906	1.18006	1.5707	1.36191	1.56877	1.78368	1.60436	1.67635
GALC	3.70893e-06	0.000154398	Down	0.708629	0.982875	0.938363	1.03371	0.857782	1.1116	1.23962	1.07597	1.35854	1.2862	1.31709	1.29082	0.87939	0.763346	1.08248	1.08292	0.920131	1.01281	1.22403	1.10193	1.27571	1.27263	1.17976	1.38313
HSP90AB1	8.48695e-07	5.04109e-05	Down	2.16772	2.17746	2.2483	2.22762	2.10418	2.1422	2.39484	2.30726	2.37579	2.27375	2.39822	2.37425	2.16557	2.21063	2.20852	2.2131	2.22887	2.16326	2.26207	2.33329	2.40408	2.3599	2.21625	2.43756
ABHD10	8.50275e-09	1.45747e-06	Down	0.324942	0.556897	0.493776	0.655978	0.315444	0.624525	0.934144	0.873886	0.886844	0.996971	0.910065	0.902355	0.407996	0.632272	0.485547	0.601676	0.629059	0.576817	0.825082	0.888824	1.05869	0.96023	1.15545	0.711131
MAPK8IP1	4.31472e-05	0.00102367	Down	1.04511	1.00546	0.794923	0.907983	0.561103	1.13587	1.40235	1.23109	1.50095	1.15295	1.37071	1.39586	1.15462	0.646746	1.09538	0.993502	1.06246	1.14009	1.42005	1.34747	1.4798	1.4705	0.970721	1.51939
PDP2	5.02477e-06	0.000193409	Down	0.321341	0.315628	0.274557	0.336248	0.257265	0.229155	0.588226	0.572428	0.410924	0.686989	0.575951	0.74666	0.393597	0.124491	0.424273	0.400116	0.397432	0.311806	0.52729	0.601937	0.765967	0.771362	0.385298	0.594576
CCDC146	1.66268e-05	0.000484505	Down	1.14058	1.27209	1.20609	0.786461	0.9891	1.18514	1.61368	1.50105	1.53288	1.2871	1.42123	1.66385	1.2357	0.9819	1.3994	1.43719	1.25362	1.36112	1.61772	1.42068	1.65644	1.62331	1.56132	1.64556
SF3A3	4.823e-06	0.000187684	Down	0.969235	0.850107	0.968665	0.935508	0.627334	0.845061	1.17619	1.04167	1.15801	1.08143	1.16081	1.17617	0.954466	0.800867	0.962396	0.993905	0.923516	0.943072	1.15445	1.17171	1.00917	1.02425	1.1512	1.18927
BACE1	6.10095e-09	1.1099e-06	Down	0.66689	0.473317	0.649856	0.557145	0.592392	0.489448	1.07143	0.801084	0.916683	0.927238	0.887944	0.918151	0.404023	0.530441	0.553154	0.584121	0.641884	0.576882	0.688128	1.0018	0.841173	0.865248	0.905329	0.771768
PRKAR2A	1.65898e-05	0.00048371	Down	0.719162	0.802592	0.896255	0.924712	0.762009	0.822967	1.183	1.22804	1.30451	1.10147	1.12625	1.06762	0.97473	0.692601	1.15397	0.959434	0.713262	1.11774	1.17619	1.13493	1.31167	1.20265	1.15654	1.30004
IMPAD1	9.61587e-07	5.57087e-05	Down	0.84912	1.06849	0.959334	0.89769	0.778907	0.86038	1.10037	1.07619	1.17249	1.28138	1.16772	1.15339	0.886141	0.838281	0.942923	1.1184	0.94832	1.01684	1.19738	1.21614	1.06755	1.21626	1.24714	1.14799
MYH10	5.83537e-06	0.000216998	Down	0.506921	0.489024	0.376371	0.493689	0.321741	0.436204	0.788176	0.934633	0.851461	0.856399	0.901165	0.75378	0.520475	0.411263	0.62071	0.769273	0.498686	0.722543	0.948971	0.740829	0.971057	0.761488	0.562805	0.99784
LOC157381	2.19725e-06	0.000104061	Down	0	0	0	0.0657866	0	0	0.472873	0.136605	0.460359	0.257906	0.220342	0.422061	0	0	0.246346	0.136833	0.128723	0.307202	0.547703	0.458603	0.603454	0.618689	0.525822	0.315634
SERBP1	3.65598e-06	0.000152706	Down	1.14026	1.16953	1.22675	1.18836	1.14091	1.17399	1.38236	1.36548	1.43099	1.29869	1.38098	1.32391	1.17981	1.18834	1.30907	1.23153	1.22452	1.17912	1.2897	1.42555	1.35664	1.35661	1.18309	1.37759
RPRD1B	9.85328e-08	9.17346e-06	Down	0.607221	0.859766	0.916246	0.754323	0.700587	0.843111	1.03119	0.979055	1.0933	1.0599	0.985061	1.08625	0.847888	0.763531	0.785915	0.78728	0.903387	0.663487	0.943593	1.02898	1.03868	1.01152	1.13045	1.07361
ZFHX2	4.43708e-05	0.00104619	Down	0.264777	0.329148	0.323424	0.292236	0.165724	0.221619	0.719426	0.556701	0.729286	0.592019	0.560815	0.690734	0.460042	0.304858	0.490073	0.459968	0.395307	0.553376	0.530423	0.678111	0.775829	0.66732	0.296545	0.66328
ERI3	8.78611e-07	5.16919e-05	Down	1.0818	1.03401	0.96831	1.16517	0.993362	0.934885	1.46293	1.4239	1.42797	1.33995	1.38204	1.3486	0.926242	1.01073	0.996524	1.07603	1.24245	1.19404	1.31607	1.4216	1.44894	1.35919	0.999015	1.4535
RDBP	4.95499e-06	0.000191467	Down	1.11772	1.34317	1.32551	1.36407	1.17801	1.31189	1.80355	1.70396	1.65734	1.60255	1.64676	1.7508	1.29114	1.18079	1.22407	1.32999	1.45765	1.44538	1.57667	1.72553	1.58545	1.73204	1.19081	1.64214
APPL2	2.92002e-06	0.000128124	Down	0.955028	0.683149	0.674583	0.81093	0.49628	0.801001	1.38721	1.22923	1.18843	1.17183	1.24762	1.24297	0.761951	0.716795	1.18206	1.08595	0.674158	1.06648	1.23991	1.35365	1.49716	1.02517	1.29898	1.29517
CEP170	9.32705e-07	5.4358e-05	Down	0.570424	0.73387	0.677701	0.557721	0.527668	0.506204	0.904439	0.734561	0.908651	0.928738	0.906217	0.909871	0.685312	0.457254	0.760562	0.756853	0.639212	0.499126	0.916872	0.812154	0.825545	1.00398	1.01109	0.927588
KPNA3	1.78238e-07	1.47898e-05	Down	0.976957	1.02909	1.10026	0.991108	1.02255	0.994732	1.31522	1.15245	1.26357	1.2864	1.28207	1.41763	0.89235	1.05845	1.12744	1.27848	1.05108	1.1476	1.39254	1.37248	1.27004	1.32304	1.32421	1.28147
HSPH1	2.42228e-05	0.000648621	Down	1.37257	1.31509	1.33661	1.29784	1.15656	1.26216	1.72862	1.6572	1.75808	1.49097	1.5992	1.75622	1.35128	1.2775	1.67428	1.50671	1.53613	1.54859	1.55637	1.53571	1.75848	1.74113	1.70439	1.84762
C12orf76	1.24564e-05	0.00038327	Down	0	0.202703	0.334506	0.344114	0	0.211841	0.666594	0.5302	0.681398	0.476759	0.645283	0.457517	0.233437	0.204292	0.49351	0.3067	0.214142	0.606427	0.689663	0.626599	0.696849	0.621209	0.50191	0.648754
VEPH1	1.5952e-08	2.3874e-06	Down	0	0.186597	0.100974	0	0	0	0.313029	0.404921	0.234192	0.279042	0.220382	0.39351	0	0.104146	0	0.11684	0.109771	0.128062	0.492528	0.425998	0.278043	0.600913	0.393197	0.477658
DHX57	2.35813e-06	0.000109688	Down	0.779807	0.704258	0.652745	0.758378	0.543626	0.656601	1.01706	0.945307	0.89605	1.00544	0.717446	1.0747	0.757158	0.603747	0.670412	0.864541	0.846079	0.682706	1.10484	1.03091	1.0044	0.983278	0.859007	0.969598
DPAGT1	1.45873e-06	7.61462e-05	Down	1.25141	1.26072	1.08953	1.19777	0.982452	1.19853	1.25966	1.42063	1.50473	1.54	1.47644	1.6121	1.21645	1.1034	1.22931	1.16506	1.29553	1.20779	1.38492	1.48975	1.55515	1.4488	1.24902	1.54887
GLB1L	5.57456e-06	0.000209365	Down	0.740526	0.958374	0.740894	0.493108	0.696912	0.866242	1.31379	1.12061	1.34568	0.922768	1.11861	1.26075	0.424675	0.420468	0.95147	1.0129	1.04728	0.839155	1.30878	1.13213	1.36618	1.25243	1.04702	1.4071
KLHDC3	2.07474e-06	9.97851e-05	Down	1.09374	1.04072	1.15696	0.999278	0.653847	1.10579	1.46142	1.43972	1.61393	1.36682	1.43505	1.44858	1.05074	1.09765	1.0056	1.1293	1.26532	1.22203	1.33326	1.55079	1.32652	1.32388	1.20061	1.33418
CTGF	9.60198e-05	0.00193832	Down	1.36928	1.76298	1.64197	1.61695	1.00225	1.64664	2.08037	1.97436	2.20474	2.01888	2.1368	2.2827	1.90786	1.08468	1.85022	1.80589	1.7376	1.8788	2.23136	1.94863	2.09699	2.14848	1.91285	2.3216
CCDC78	0.000111426	0.00216888	Down	1.11921	1.47854	1.34288	1.11542	1.06444	1.29239	1.75763	1.65446	1.83719	1.65933	1.46711	1.86944	1.4986	0.916735	1.57548	1.42521	1.53769	1.44133	1.75925	1.77503	1.84605	1.77746	1.33649	1.81539
AP2A2	1.42454e-06	7.5098e-05	Down	0.915852	0.950579	0.964363	1.01322	1.01223	0.953449	1.14253	1.08235	1.28336	1.19184	1.14019	1.26016	0.947077	0.972082	1.11025	0.966653	1.04985	1.07621	1.17443	1.24627	1.18284	1.14676	1.04007	1.19843
C9orf24	3.61375e-05	0.000894643	Down	1.39026	1.63874	1.28141	1.24025	1.25105	1.42867	1.93694	1.84524	1.94427	1.87667	1.65463	1.85723	1.52833	1.07405	1.68589	1.56137	1.6481	1.62559	2.03036	1.61116	1.99855	1.96806	1.54381	2.01702
BLCAP	5.664e-08	6.22136e-06	Down	1.24568	1.38459	1.4432	1.49482	1.27829	1.40299	1.68779	1.58182	1.77599	1.53565	1.65694	1.70425	1.3024	1.50677	1.39515	1.45236	1.43178	1.34294	1.69511	1.6413	1.67288	1.58513	1.52798	1.7885
LOC100506990	1.86162e-05	0.000525775	Down	0.654178	0.806426	0.864782	0.594171	0.536032	0.915655	1.33195	0.976738	1.29676	0.996616	0.801004	1.27776	0.742433	0.450082	0.949428	0.905504	1.00309	0.910396	1.29815	1.0707	1.37795	1.38228	1.2778	1.18597
C1orf110	6.95757e-05	0.00150574	Down	1.0077	0.945997	1.07595	0.743997	0	0.863706	1.49589	1.31582	1.54608	1.30314	1.41162	1.66072	1.10042	0.560612	1.25038	1.12837	1.30491	1.09471	1.5278	1.54964	1.72707	1.53018	1.23124	1.64649
KIF24	3.03734e-06	0.000132111	Down	0.820524	0.736707	0.548277	0.561057	0.516072	0.646678	0.914951	1.06643	0.973224	0.765676	0.919811	1.06302	0.589603	0.458492	0.874491	0.763662	0.631564	0.711833	1.12686	0.906336	0.939055	0.989681	0.819659	1.06532
LRRC10B	1.31398e-05	0.000400567	Down	0.978523	1.13724	0.982553	0.695044	0.622267	1.03644	1.60488	1.55461	1.63924	1.36186	1.53455	1.57833	1.06291	0.617508	1.15319	0.761659	1.26763	1.10064	1.5087	1.49167	1.55259	1.57718	0.81022	1.70529
NFIA	6.1374e-08	6.65283e-06	Down	0.77368	0.956433	0.849038	0.81778	0.876168	0.886508	1.26171	1.12664	1.17869	1.27788	1.16769	1.24082	0.532355	0.739821	0.918975	1.02552	0.994867	0.844954	1.07967	1.28904	1.09368	1.2989	1.16446	1.11001
AKNA	2.35173e-05	0.000633496	Down	0.693486	0.897313	0.703285	0.730604	0.589891	0.837562	1.11128	1.19232	1.15948	1.10409	0.934022	1.20092	0.899679	0.594086	0.925838	0.72638	1.01714	0.903544	1.1533	1.07952	1.21473	1.27424	0.75813	1.292
SAMD15	7.76885e-06	0.000269883	Down	0.797691	0.746063	0.799081	0.794242	0.231138	0.847679	1.16123	1.12931	1.13947	1.03494	1.06294	1.28266	0.610434	0.436418	0.807598	1.00881	0.833697	0.811468	0.866968	1.04948	1.26892	1.27481	1.27361	1.13245
CES2	6.71152e-06	0.000241624	Down	1.40637	1.53832	1.36823	1.40722	1.32964	1.4797	1.60581	1.58069	1.67501	1.5673	1.5957	1.72432	1.55247	1.39014	1.49966	1.42942	1.56923	1.4657	1.65588	1.73788	1.7495	1.77666	1.49729	1.78938
BBS9	1.06689e-05	0.000340813	Down	0.563292	0.781032	0.611712	0.504402	0.469429	0.495671	0.925791	0.820916	0.981837	0.800686	1.00955	0.981852	0.765276	0.237309	0.551531	0.751122	0.7	0.801859	0.869854	0.886938	0.976351	0.993633	1.01502	1.17542
SOCS7	1.30863e-07	1.1597e-05	Down	0.30997	0.304397	0.356705	0.30788	0.351899	0.390379	0.6931	0.52269	0.651031	0.799247	0.68232	0.697753	0.423127	0.306543	0.461189	0.45267	0.286182	0.343436	0.432919	0.693937	0.61312	0.59207	0.546717	0.726964
CES4A	4.22611e-05	0.00100602	Down	0.790314	0.945165	0.806767	0.768317	0.456257	0.594474	1.28543	1.1094	1.25972	0.956253	1.0134	1.45789	0.899672	0.482344	0.985235	0.813511	0.918692	0.871711	1.19094	1.33341	1.43049	1.11826	0.898549	1.06687
ATXN1	1.22617e-05	0.00037869	Down	0.700539	0.589262	0.678343	0.677531	0.644595	0.664963	0.951631	0.856393	0.928266	1.04695	0.92971	0.936793	0.690787	0.465851	0.771033	0.800731	0.705985	0.860831	0.782362	0.95144	0.947233	0.979287	0.750409	0.979161
G3BP2	1.61703e-07	1.38349e-05	Down	1.19881	1.25355	1.27396	1.18373	1.09533	1.16417	1.43947	1.31989	1.33627	1.494	1.38898	1.49678	1.10645	1.20344	1.30731	1.35962	1.21293	1.25782	1.47769	1.45654	1.40157	1.41931	1.516	1.47495
CDON	5.28362e-08	5.93514e-06	Down	0.111444	0	0	0	0	0.0609792	0.351622	0.297189	0.281387	0.417712	0.215912	0.369845	0.0684293	0.0584321	0.0678406	0.0659715	0.207171	0.134976	0.137819	0.576124	0.402297	0.331191	0.409154	0.404502
ATPIF1	5.59378e-05	0.00126532	Down	1.03224	1.27559	1.32294	1.19083	0.973948	1.28445	1.44426	1.36578	1.6256	1.33737	1.3663	1.5998	1.29057	1.00081	1.33183	1.24148	1.30406	1.27602	1.44554	1.51715	1.47208	1.55009	1.34178	1.5034
H2AFV	4.71402e-07	3.17719e-05	Down	0.461929	0.47764	0.806971	0.93024	0.644496	0.64553	0.971087	0.93493	1.17001	1.05009	1.09746	0.981809	0.671037	0.579951	0.745685	0.762435	0.681104	0.813906	1.02884	0.998888	1.23225	0.996844	1.03616	1.11028
DNAL1	4.93508e-07	3.30817e-05	Down	0.599156	0.679018	0.73811	0.335347	0.609247	0.577408	1.07794	0.988847	1.04356	0.939429	1.01978	1.07947	0.72229	0.537939	0.839763	0.91035	0.732947	0.836246	1.10218	1.03715	1.1673	1.06798	1.43373	1.23035
DYX1C1	8.26563e-06	0.000281999	Down	0	0.479211	0.380835	0	0	0.401564	0.931944	0.950824	0.640708	0.847599	0.634284	0.822664	0.308159	0	0.37377	0.475121	0.348986	0.670032	0.560826	0.538793	0.976062	0.749448	0.716984	0.885632
ERCC4	1.54812e-08	2.33322e-06	Down	0.411506	0.552233	0.452655	0.250964	0.393119	0.319127	0.617201	0.617301	0.772408	0.688288	0.640639	0.761016	0.25982	0.360939	0.257999	0.47248	0.479536	0.472442	0.592438	0.667734	0.599164	0.708996	0.624104	0.780955
TCTE1	5.72224e-05	0.00128615	Down	0.821701	1.27529	1.1479	0.840645	0.974968	1.00306	1.72122	1.54271	1.61898	1.46602	1.41165	1.55988	1.15057	0.576691	1.25747	1.20423	1.30377	1.3847	1.53478	1.46214	1.53198	1.70113	1.1614	1.51333
GSR	1.38627e-07	1.21545e-05	Down	1.25117	1.18247	1.31682	1.3411	1.29731	1.36118	1.60961	1.5558	1.70188	1.46717	1.62346	1.55364	1.16867	1.31985	1.38254	1.36216	1.35203	1.40992	1.58795	1.47536	1.50123	1.56137	1.3924	1.61208
AKD1	1.24837e-05	0.000383873	Down	0.458877	0.528735	0.415997	0.305869	0.303677	0.508409	0.864506	0.850754	0.6986	0.748849	0.602563	0.885284	0.585041	0.191535	0.709379	0.750533	0.584658	0.593595	0.900238	0.856088	0.951794	0.876343	0.994324	0.800211
B3GNT5	1.19941e-06	6.59442e-05	Down	0.864638	0.871825	1.09614	1.03994	0.915594	1.03235	1.396	1.32106	1.438	1.02714	1.3655	1.43238	0.931652	0.964039	1.17947	1.21244	0.872455	1.13708	1.42918	1.26999	1.41029	1.42883	1.28031	1.52709
METTL16	1.4063e-08	2.17704e-06	Down	0.611994	0.478591	0.606273	0.586499	0.324711	0.575444	0.885342	0.76689	0.788126	0.823072	0.762415	0.87786	0.387969	0.418955	0.42621	0.589993	0.417558	0.446882	0.658325	0.805117	0.689887	0.766171	0.788761	0.850453
TMEM231	5.88094e-05	0.00131391	Down	1.43168	1.55977	1.55151	1.38481	1.28005	1.42168	1.88589	1.80813	1.9601	1.59235	1.70322	1.91779	1.5298	1.11202	1.55691	1.63255	1.60027	1.60209	1.90673	1.82061	1.93663	1.93188	1.42281	1.96299
BPTF	7.36429e-08	7.55304e-06	Down	1.0585	1.09158	1.15822	1.08271	1.02192	1.04926	1.31514	1.17438	1.18123	1.26183	1.20232	1.28119	0.969057	1.02469	1.09922	1.09789	1.05684	1.05048	1.16046	1.25035	1.18524	1.26122	1.20641	1.19934
CACYBP	1.83884e-07	1.51317e-05	Down	0.613165	0.461088	0.454031	0.465605	0.285567	0.531341	0.9091	0.727755	0.822254	0.70999	0.775918	0.792121	0.448786	0.517438	0.567089	0.651361	0.418515	0.563319	0.695674	0.837176	0.9821	0.672831	0.815301	0.663576
SRP9	1.79184e-08	2.60306e-06	Down	1.55116	1.63488	1.71343	1.57278	1.52348	1.59774	1.94401	1.79436	1.77622	1.89018	1.7973	1.93122	1.44551	1.65636	1.60351	1.76612	1.70153	1.64427	1.83628	1.92929	1.83335	1.86319	1.92859	1.81547
KLLN	4.58987e-07	3.10619e-05	Down	0	0.104017	0.184098	0.190303	0.124733	0.385654	0.584306	0.407132	0.479727	0.449894	0.301012	0.550132	0	0	0.215281	0.210211	0.110586	0.18149	0.442752	0.428277	0.388653	0.409528	0.298888	0.463642
TPPP3	8.37291e-05	0.00173474	Down	2.1241	2.29433	2.13655	2.06033	1.87795	2.09635	2.65586	2.691	2.75354	2.43242	2.57067	2.77928	2.34669	1.80082	2.45994	2.33315	2.41078	2.46929	2.7144	2.65049	2.81725	2.80499	2.11353	2.76685
FARP1	8.78276e-06	0.000294745	Down	0.846376	0.829629	1.05417	1.02004	0.907155	0.906146	1.2407	1.20942	1.29579	1.16512	1.2273	1.12346	1.05948	0.704848	0.950086	1.11995	1.01074	0.972402	1.20195	1.13922	1.2383	1.23828	1.06963	1.30929
SATB1	1.77725e-07	1.47898e-05	Down	0.857095	0.814863	0.862837	0.721417	0.576272	0.784395	1.22656	1.1584	1.16539	1.21907	1.07967	1.29331	0.702722	0.692777	0.871198	1.02286	0.933019	0.983912	1.22236	1.35456	1.03565	1.2081	1.55552	1.11033
C1orf201	1.57896e-05	0.000465309	Down	0.830508	0.846728	1.071	0.586276	0.736017	0.977414	1.23453	1.15764	1.34607	1.10165	1.17186	1.47504	1.02592	0.60668	0.95889	1.137	1.11575	1.08974	1.41476	1.26641	1.40086	1.4949	1.14755	1.48662
UBE4B	1.70259e-09	4.03471e-07	Down	0.835369	0.778951	0.947358	0.844451	0.756714	0.712172	1.19091	0.970699	1.0634	1.12627	1.12263	1.06321	0.655837	0.842192	0.787125	0.72386	0.876669	0.830976	0.983166	1.11571	1.05098	1.11087	1.05099	1.10231
SBNO1	9.85492e-09	1.66052e-06	Down	0.599113	0.645979	0.708618	0.57799	0.671466	0.675082	1.0171	0.880539	0.862614	1.00497	0.978856	0.951491	0.584099	0.674443	0.808596	0.729565	0.699809	0.756985	0.878275	0.900698	1.00986	0.890041	1.12519	0.900465
ANK3	2.5532e-06	0.000116787	Down	0.776894	0.777718	0.836642	0.760663	0.692495	0.64103	1.019	0.950251	0.852253	0.903996	0.926745	0.993604	0.795478	0.540341	0.744378	0.833962	0.735702	0.713313	0.909412	0.918023	0.933713	0.945027	0.897554	0.987165
KLHL13	5.14222e-06	0.000196859	Down	0.277002	0.574628	0.47423	0.27507	0	0.403594	0.894725	0.500269	0.891925	0.759527	0.40617	0.900015	0.228935	0.111554	0.307806	0.564531	0.350845	0.555624	0.800467	0.673505	0.951721	0.825163	0.817622	0.823084
SUPT7L	8.01342e-08	7.96566e-06	Down	0.861448	0.851985	0.897	0.912514	0.766584	0.800157	1.02613	1.0086	1.13775	1.20861	1.04721	1.16257	0.88443	0.847253	0.89001	0.904745	0.886198	0.849724	1.14558	1.16129	0.987454	0.987429	1.00832	1.06414
ALMS1	2.81717e-06	0.000124853	Down	0.771785	0.816302	0.760362	0.73333	0.754189	0.754689	1.06036	1.0865	1.0188	0.972265	1.07346	1.00588	0.909796	0.610018	1.00324	0.891939	0.81401	0.914248	1.13361	1.00308	1.23294	1.05279	1.22439	1.19091
PAQR4	4.50354e-09	8.74887e-07	Down	0.970847	0.950744	0.908779	0.710632	0.738627	0.852174	1.126	1.10747	1.31927	1.1557	1.18328	1.15495	0.86981	0.933131	0.70451	0.839809	0.896963	0.989547	1.05616	1.24638	1.15155	1.22656	1.10583	1.09259
MLXIP	2.45362e-05	0.000655243	Down	1.17323	1.14375	1.06279	1.18178	1.05438	1.07088	1.48158	1.3699	1.401	1.49862	1.36496	1.50307	1.17845	0.931119	1.33849	1.20047	1.2415	1.29368	1.43798	1.43564	1.40791	1.46095	1.12391	1.485
FGFR2	2.76379e-08	3.68044e-06	Down	0.923889	0.887089	0.993357	0.691431	0.758617	0.814044	1.31303	1.1997	1.21369	1.25544	1.37387	1.33996	0.615194	0.66645	0.722007	1.01848	0.96643	0.951365	1.09874	1.28627	1.10137	1.11262	1.28558	1.18555
DNAH12	2.3822e-05	0.000639963	Down	0.396709	0.332915	0.443213	0.191613	0.294317	0.404595	0.867135	0.908613	0.91913	0.668977	0.824587	0.791652	0.591404	0.173179	0.9056	0.678282	0.540286	0.786435	0.977601	0.901411	1.11394	0.969585	0.86805	1.02366
MEIS2	2.61729e-06	0.000119168	Down	0.0634529	0.453416	0.397257	0.54325	0	0.514528	0.879232	0.687901	0.895581	0.886301	0.743035	0.868145	0.135798	0.318952	0.611861	0.602006	0.473102	0.595529	0.79392	1.0022	0.741241	0.950762	0.829461	0.682819
NGRN	6.49226e-06	0.000235787	Down	1.44282	1.45762	1.49824	1.45428	1.34675	1.43944	1.85852	1.70844	1.783	1.72835	1.64921	1.84207	1.48042	1.31666	1.4101	1.53582	1.67591	1.47905	1.63135	1.72499	1.68923	1.81385	1.4252	1.77546
GOLPH3L	2.18635e-06	0.000103643	Down	1.01078	0.951224	0.932784	1.05169	0.815884	0.981407	1.29259	1.32832	1.36363	1.28955	1.21497	1.45009	1.02996	1.14973	1.17942	1.26556	1.02798	1.30395	1.29879	1.37199	1.40411	1.39715	1.25915	1.41983
SQLE	1.58332e-07	1.36171e-05	Down	1.36253	1.49422	1.44134	1.44638	1.2862	1.441	1.62993	1.60098	1.60411	1.5252	1.60666	1.65541	1.32545	1.41542	1.29715	1.46334	1.40976	1.4618	1.52768	1.61896	1.72023	1.6431	1.48033	1.70306
CDK4	1.56281e-07	1.34641e-05	Down	0.798594	0.8635	0.738069	0.795143	0.65535	0.788746	1.35306	0.980092	1.36698	1.08152	1.23632	1.22962	0.678624	0.792929	0.808505	0.69502	0.967971	0.787165	0.948306	1.23084	1.21272	1.06905	0.934488	1.08532
SMAD5	3.63818e-08	4.57432e-06	Down	0.670291	0.799423	0.790326	0.643184	0.580633	0.790455	1.18162	0.909349	1.06768	1.20401	1.00174	1.18945	0.672887	0.716028	0.669696	0.845357	0.750651	0.872854	0.894009	1.13558	0.977914	1.06216	1.2257	0.984995
CEP97	4.85364e-07	3.26684e-05	Down	0.102924	0.409	0.444084	0.184643	0.215141	0.541644	0.707929	0.762656	0.757557	0.684045	0.740045	0.620403	0.502989	0.183731	0.405788	0.278712	0.264397	0.543963	0.832768	0.535206	0.937951	0.769357	0.795681	0.813983
PRSS12	2.18983e-07	1.72739e-05	Down	1.05629	1.19884	1.12527	1.13764	1.00772	1.11077	1.40769	1.19519	1.34832	1.33684	1.23578	1.38464	1.16071	1.15116	1.17472	1.28977	1.06362	1.11825	1.38676	1.424	1.46112	1.37624	1.45208	1.45012
EVI5	4.9581e-08	5.62046e-06	Down	0.511215	0.524428	0.689191	0.529267	0.531822	0.509345	0.741293	0.88318	0.823668	0.847472	0.826898	0.806193	0.591057	0.575536	0.672751	0.557245	0.76154	0.612466	0.853795	0.772046	0.756087	0.937684	0.89961	0.805014
FAM164C	1.66552e-07	1.41962e-05	Down	0.431615	0.191175	0.417996	0	0	0.336277	0.66529	0.826987	0.756861	0.785851	0.66582	0.761564	0	0	0.218956	0	0.658539	0.313884	0.664689	0.602655	1.06891	0.983375	0.60585	0.828319
C1orf87	3.25336e-06	0.000138696	Down	0.916927	1.2523	0.926043	0.850305	0.922336	1.02099	1.73687	1.3936	1.43295	1.58783	1.33371	1.74754	1.14704	0.633336	1.36068	1.30322	1.15003	1.28864	1.55975	1.54961	1.66734	1.84894	2.00366	1.62429
ZNF440	1.14554e-05	0.000359825	Down	0.720903	0.723536	0.747432	0.792625	0.590274	0.542487	1.07532	1.06622	1.26828	0.875524	1.05033	1.19803	0.862974	0.62479	1.10212	0.724197	0.831527	0.867355	1.00269	1.05783	1.28181	1.2021	1.02102	1.31944
SORT1	2.71664e-06	0.000121899	Down	1.18598	1.18979	1.19771	1.18214	1.13493	1.15552	1.46113	1.4202	1.36337	1.32856	1.51879	1.4491	1.16395	1.08989	1.38056	1.36625	1.11947	1.34712	1.45931	1.38816	1.41259	1.46362	1.41347	1.48894
CCDC135	4.07197e-05	0.000979211	Down	0.850385	1.02093	1.0029	0.846861	0.849971	0.861651	1.47292	1.35357	1.28626	1.29953	1.16074	1.54793	1.21442	0.555883	1.17808	1.19204	1.08753	1.04573	1.438	1.30193	1.51843	1.55295	1.09334	1.50753
AGAP1	2.35624e-06	0.000109688	Down	0.7954	0.633624	0.802751	0.824821	0.650278	0.839485	1.072	1.07712	1.09151	1.14086	1.22828	1.07743	0.752175	0.692451	0.90005	0.934274	0.936827	0.910913	1.06699	1.03169	1.05119	1.15783	0.82915	1.21996
CEP250	2.88056e-06	0.000126842	Down	0.443897	0.351971	0.224465	0.418521	0.28742	0.440932	0.709758	0.86762	0.795732	0.77886	0.825877	0.662255	0.582392	0.107299	0.473357	0.427495	0.408465	0.495273	0.764549	0.620996	0.758189	0.800549	0.443581	0.799034
C14orf126	1.76683e-06	8.77005e-05	Down	0.322389	0.269197	0.264225	0.402545	0.184069	0.162505	0.677082	0.671793	0.827171	0.589238	0.655627	0.640493	0.358763	0	0.356488	0.298352	0.453347	0.260782	0.581007	0.452289	0.478388	0.608609	0.550543	0.848485
GAS2L2	9.20812e-06	0.000305229	Down	0.86133	0.840045	0.674368	0.880561	0.524702	0.835872	1.35293	1.31657	1.49845	1.06969	1.08947	1.43742	1.03441	0.703212	0.961366	0.826756	1.02597	0.880137	1.36643	1.24192	1.39783	1.33764	0.757058	1.42587
PIH1D2	1.03488e-05	0.000333797	Down	0.381997	0.966043	0.956393	0.818654	0.641472	0.687951	1.36244	1.29969	1.13645	1.14861	1.26261	1.43549	1.05759	0.45498	1.01008	1.10023	0.992913	0.871652	1.42812	1.16193	1.48291	1.36268	1.35784	1.49708
GTF2H2B	1.0834e-07	9.87478e-06	Down	0.104284	0.0539657	0.30801	0	0.172599	0	0.549666	0.426662	0.473238	0.32446	0.470628	0.530049	0.213068	0	0.1185	0.34588	0.26733	0.126512	0.4884	0.404984	0.494506	0.460382	0.665652	0.547108
RB1CC1	1.60204e-06	8.16281e-05	Down	0.707019	0.556661	0.732446	0.792462	0.675176	0.732572	1.0142	0.912337	0.969359	0.92585	1.05149	1.01414	0.614348	0.559735	0.891474	0.880086	0.805674	0.84433	1.0087	0.896039	1.10432	0.967244	1.05069	0.996757
C11orf70	8.50473e-06	0.000287582	Down	0.598847	0.492255	0.552437	0.315975	0.468669	0.885329	1.0187	1.19899	1.13424	0.768145	0.984417	1.15314	0.803196	0.367249	0.820762	0.91745	0.822351	0.868828	1.09261	1.0879	1.26949	1.20458	0.985436	1.29634
AGTPBP1	7.16473e-07	4.40355e-05	Down	0.532564	0.310416	0.482295	0.455706	0.292773	0.350461	0.779572	0.773985	0.757799	0.780933	0.740285	0.786787	0.543798	0.365009	0.577944	0.774687	0.546093	0.368061	0.661556	0.82427	0.714809	0.786436	0.820115	0.792046
INTS10	6.1166e-09	1.1099e-06	Down	0.754009	0.79536	0.636967	0.62758	0.580038	0.861189	1.15699	1.14059	1.34009	1.12214	1.16062	1.2239	0.809901	0.84414	0.568459	0.996277	0.594499	0.729921	1.21008	1.11507	1.06688	1.10658	0.907883	1.24651
ZNF474	5.48905e-05	0.00124618	Down	0.827299	0.991411	0.746623	0.660672	0.235929	0.957384	1.39111	1.18999	1.43555	0.960521	1.07348	1.35516	1.02044	0.394765	0.95434	1.01921	1.00517	1.01603	1.24362	1.44539	1.48878	1.34089	1.15087	1.35073
EPB41L4B	3.77147e-06	0.000156083	Down	0.720693	0.791522	0.711724	0.78994	0.580485	0.597807	1.10393	1.03211	1.08505	1.09987	1.11998	1.09063	0.747694	0.545866	0.982719	0.924252	0.970265	1.02311	1.15984	1.09757	1.22918	1.34402	1.40628	1.104
LOC729013	9.22032e-08	8.78377e-06	Down	1.00286	0.71263	0.783302	0.798154	0.829512	0.732148	1.34076	1.42601	1.36468	1.17522	1.27718	1.29613	0.351105	0.311789	0.671967	1.02408	0.885711	0.883375	1.46111	1.17983	1.40362	1.19943	1.1838	1.50594
CCDC33	2.63258e-05	0.000694798	Down	0.495829	0.543387	0.584168	0.661848	0.305834	0.782025	1.15992	1.09536	1.31149	1.02527	1.05735	1.25849	0.572437	0.264742	0.854972	0.638259	1.19595	0.989744	1.20331	1.0664	1.2802	1.34111	0.759942	1.41218
MYCL1	4.56098e-08	5.40449e-06	Down	0.363667	0.254902	0.28658	0.122049	0.251712	0.731488	1.0093	0.930282	0.91987	0.894199	0.885766	0.949265	0.24659	0.359855	0.488902	0.702543	0.306795	0.705999	0.7482	1.1467	0.969687	0.843677	1.0445	0.730125
SIX4	2.27288e-06	0.000106927	Down	0.60487	0.653553	0.703006	0.631293	0.498808	0.768841	1.10623	1.03519	0.952098	0.91376	1.00689	0.955856	0.835521	0.656862	0.896857	0.522866	0.79492	0.738569	0.958486	0.991429	1.1083	1.03909	0.794398	0.944567
TRIM37	2.94184e-07	2.19477e-05	Down	0.559474	0.673305	0.836923	0.40841	0.583578	0.704161	1.06582	0.855751	0.893198	0.962363	0.741982	0.970443	0.518276	0.522095	0.74458	0.76792	0.573335	0.662734	0.994993	0.993314	0.972528	1.0385	0.929185	0.931537
ARMC2	7.16215e-06	0.000254154	Down	0.535898	0.851526	0.650612	0.435009	0.263364	0.60713	1.07278	1.16516	1.23697	0.979635	0.996097	1.08091	0.78338	0.628738	0.936454	0.963419	0.809628	0.975485	1.14231	0.962003	1.33501	1.20712	1.27857	1.33321
DCAF16	1.33485e-08	2.09923e-06	Down	0.616187	0.549614	0.737835	0.699644	0.481974	0.498595	1.00057	0.87933	0.920128	1.14386	0.930576	1.04488	0.695395	0.597201	0.619922	0.681761	0.718253	0.71834	1.02107	1.03661	0.928644	1.04503	1.28759	0.934534
ACSS1	4.31477e-07	2.94821e-05	Down	0.293279	0.287916	0.452503	0.120085	0	0.366519	0.820857	0.873823	0.824617	0.670709	0.44745	0.798723	0.327449	0	0	0.318455	0.302724	0.146327	0.421929	0.819428	0.86252	0.665766	0.434661	0.754461
LOC100506810	5.11537e-07	3.37885e-05	Down	0	0	0.113153	0	0	0	0.496205	0.439602	0.29562	0.306386	0.243453	0.464837	0	0	0	0.183706	0	0.336443	0.342164	0.289518	0.259088	0.42023	0.192638	0.401217
LRRC56	2.14616e-05	0.000590319	Down	0.599831	0.8831	0.535128	0.734578	0.403227	0.796854	1.09453	1.06894	1.08108	0.954917	0.873573	1.24987	0.826788	0.545866	0.896963	0.70396	0.897239	1.02311	1.07438	1.225	1.20356	1.16134	0.952879	1.29964
AKAP9	6.75049e-06	0.000242675	Down	0.778204	0.838681	0.75666	0.767847	0.673086	0.853419	1.05517	1.12434	1.09437	1.01523	1.13782	1.05924	0.887815	0.663767	1.03778	0.94177	0.780003	0.971613	1.1427	0.9238	1.15862	1.13554	1.04067	1.26511
SF3B2	2.48879e-06	0.000114263	Down	1.62651	1.72794	1.72692	1.64099	1.6327	1.63929	1.93148	1.82568	1.81679	1.81599	1.87418	1.90761	1.70854	1.62617	1.64606	1.67098	1.79171	1.80236	1.78759	1.89526	1.83873	1.92973	1.73159	1.91504
ZC3H6	5.64214e-08	6.21112e-06	Down	0.306895	0.312092	0.316919	0.427959	0.34855	0.335354	0.631869	0.613261	0.650061	0.546862	0.611057	0.629677	0.187323	0.232476	0.384671	0.487661	0.505155	0.141126	0.574478	0.722358	0.657818	0.651357	0.504963	0.683222
LOC100505876	1.68837e-08	2.48186e-06	Down	0.496343	0.556661	0.658428	0.382096	0.357941	0.5053	0.91823	0.67991	0.828061	0.940607	0.932049	0.987578	0.351394	0.230692	0.565186	0.530887	0.5567	0.32404	0.917556	0.951774	0.801787	0.941126	1.16586	0.847966
ATG9B	1.73334e-05	0.000498353	Down	0.36113	0.442511	0.435618	0.248165	0.117568	0.458052	0.962941	0.751686	0.725123	0.701919	0.712042	0.905641	0.604884	0.0987722	0.567988	0.679577	0.419277	0.65848	0.935295	0.879516	0.983204	1.00063	0.776213	0.558998
SPAG6	1.41083e-05	0.00042356	Down	1.2475	1.09425	1.2171	1.07976	1.05059	1.14281	1.60326	1.63135	1.59738	1.45443	1.51158	1.69179	1.46979	0.982407	1.56864	1.46994	1.46563	1.25703	1.7694	1.59641	1.88995	1.77194	1.56555	1.78814
FAM81B	2.23661e-05	0.00060991	Down	1.02094	1.209	1.25464	1.16264	1.09272	1.15554	1.6837	1.73689	1.70501	1.49352	1.65107	1.68724	1.46771	0.998859	1.52482	1.63941	1.58763	1.3196	1.66359	1.58074	1.78808	1.81739	1.64023	1.81219
ISCA1	5.52918e-08	6.11394e-06	Down	0.596609	0.928324	0.781749	0.65387	0.494394	0.868339	1.21997	0.950633	1.02115	1.07435	1.11544	0.960398	0.710147	0.794375	0.761474	0.798923	0.795169	0.669862	1.03311	1.06055	1.05622	1.12398	1.00897	1.15724
SHANK2	4.32104e-06	0.000172486	Down	0.700376	0.71951	0.543222	0.506537	0.380955	0.518448	0.984783	0.816714	0.746406	1.081	0.873617	0.891432	0.707576	0.321893	0.761267	0.622278	0.629777	0.676984	0.949613	1.02122	0.936216	1.00691	0.807704	0.944758
LRP2BP	3.78408e-08	4.70995e-06	Down	0.197386	0.0879234	0.0859576	0.163153	0	0.202212	0.525659	0.405818	0.407193	0.582751	0.393401	0.505405	0.186687	0	0.102443	0.180773	0.342875	0.196879	0.611208	0.477636	0.66274	0.505116	0.75747	0.344402
PREPL	1.75129e-07	1.46053e-05	Down	0.612307	0.535456	0.622119	0.471156	0.423099	0.58385	0.766308	0.734604	0.924942	0.865398	0.844404	0.949257	0.557311	0.481711	0.529604	0.611301	0.739718	0.714199	0.694769	0.852389	0.789263	0.98862	0.995442	0.91189
SRSF8	8.00722e-08	7.96566e-06	Down	0.588315	0.623666	0.81083	0.585273	0.472684	0.77371	0.927957	0.897468	0.952512	0.841394	1.01816	0.986686	0.605873	0.70281	0.747391	0.814808	0.673889	0.721414	0.972691	0.932799	0.89108	0.863649	1.00158	0.998736
C16orf80	1.03151e-06	5.89375e-05	Down	1.27179	1.41863	1.13081	1.29842	1.1802	1.14907	1.61936	1.56298	1.71913	1.48211	1.59268	1.72222	0.976406	0.73783	1.29848	1.19755	1.2335	1.39354	1.6364	1.6692	1.52545	1.55742	1.62197	1.61288
LRRC27	7.85196e-08	7.93817e-06	Down	0.2714	0.153266	0.261393	0.269497	0.181924	0.241932	0.482215	0.592753	0.602663	0.487515	0.418564	0.576155	0.265767	0.175682	0.222442	0.258003	0.437491	0.279069	0.635963	0.332438	0.687167	0.478771	0.584191	0.681552
ZKSCAN1	7.27049e-09	1.29092e-06	Down	1.17739	1.17332	1.20133	1.12059	1.04537	1.17046	1.36891	1.41755	1.30511	1.44538	1.38033	1.41726	1.05447	1.11815	1.05077	1.29091	1.16608	1.19887	1.26432	1.48231	1.32505	1.39849	1.37193	1.37832
C11orf49	7.58746e-06	0.000265443	Down	0.938798	0.898564	1.07785	0.731771	0.926385	1.06679	1.45054	1.35233	1.54506	1.07515	1.28379	1.44946	1.05486	0.833841	1.07677	1.23666	1.19932	1.29632	1.35238	1.32508	1.4467	1.46617	1.32296	1.4285
AK7	1.53009e-05	0.000453336	Down	0.698844	0.975294	0.812417	0.766497	0.563806	0.812548	1.23297	1.36883	1.40973	1.01175	1.31307	1.45291	1.06544	0.693458	1.02121	1.13692	1.12388	1.16324	1.54446	1.16497	1.52412	1.4445	1.16643	1.60391
IQCD	9.58616e-06	0.000314907	Down	1.04203	1.16397	1.10023	0.790751	0.489677	0.805208	1.4601	1.43653	1.54871	1.09369	1.36104	1.45226	0.851077	0.646421	1.06336	1.03215	1.15212	0.985958	1.48381	1.29645	1.43313	1.46241	1.04524	1.60693
EIF3A	5.07127e-09	9.58856e-07	Down	1.43069	1.33482	1.49441	1.46301	1.31346	1.31149	1.7179	1.62665	1.66906	1.78917	1.73045	1.72621	1.39828	1.44529	1.37588	1.493	1.5235	1.47099	1.53687	1.71377	1.64938	1.6647	1.80049	1.74768
EXD2	4.7577e-08	5.48445e-06	Down	0.765894	0.632215	0.704295	0.802379	0.702582	0.693585	0.923183	0.925467	0.999528	1.07059	0.899187	1.00141	0.776927	0.588526	0.586379	0.723126	0.781716	0.716119	1.01397	1.0783	0.963973	1.01189	0.786198	0.983929
GALNT11	3.42838e-07	2.46456e-05	Down	0.43745	0.642398	0.65441	0.626164	0.489031	0.510425	0.884716	0.989236	0.877617	0.813809	0.86103	0.945242	0.657896	0.552301	0.478428	0.865429	0.777705	0.569036	0.969465	0.906982	1.16414	0.902263	0.880127	1.02798
FAM60A	8.41944e-08	8.30841e-06	Down	0.772634	0.734949	0.58903	0.796099	0.6658	0.723798	1.06661	1.15704	1.09376	1.05048	1.21255	1.18201	0.856558	0.819168	0.891339	1.03226	0.909745	0.774935	1.16973	1.02554	0.984082	1.15623	1.05321	1.14679
LRRC6	6.68441e-07	4.18052e-05	Down	1.06419	1.04028	1.14153	0.727703	0.73065	0.949652	1.51127	1.30572	1.38956	1.40686	1.24719	1.56235	1.08208	0.913434	1.30102	1.18578	1.16845	1.09266	1.61388	1.44003	1.4979	1.64817	1.78491	1.58237
DCAF8	5.90755e-08	6.46023e-06	Down	0.832057	1.00398	0.976121	0.966504	1.04109	0.869643	1.27759	1.2866	1.29954	1.26906	1.16356	1.34201	0.851218	0.900678	0.946409	1.08817	1.06552	1.10705	1.07272	1.38013	1.33126	1.24788	1.32812	1.19073
ECT2L	2.82027e-06	0.000124853	Down	0.546007	0.334825	0.546328	0.452737	0.463069	0.683112	1.10518	1.25275	1.27595	0.807486	1.07231	0.929363	0.594952	0.281611	0.888395	0.712475	0.875155	0.851508	1.36758	0.892955	1.39472	1.32495	1.00904	1.41776
ZHX3	8.07646e-07	4.84373e-05	Down	0.496757	0.388833	0.411945	0.371726	0.384578	0.488796	0.748917	0.848293	0.745568	0.734448	0.734254	0.678884	0.414009	0.200014	0.422933	0.476968	0.509811	0.48752	0.544427	0.757556	0.7209	0.644139	0.471352	0.7184
NEBL	5.60945e-06	0.000210197	Down	0.760292	0.700047	0.732614	0.747109	0.712825	0.761276	1.05961	1.11462	1.08945	1.04762	1.08531	1.0563	0.880921	0.585344	0.948333	0.987942	0.817961	0.926914	1.30731	1.00021	1.21762	1.03251	0.918187	1.18181
ZMYND12	9.55285e-08	8.97968e-06	Down	0.753064	0.85555	0.548277	0.365453	0.41448	0.485676	1.3751	1.04403	1.19119	1.08562	0.899442	1.40172	0.407303	0.559146	0.68575	0.981921	1.01687	0.711833	1.2947	1.35087	1.14689	1.35615	1.53115	1.21371
ZMAT3	9.71766e-09	1.64298e-06	Down	0.362232	0.633701	0.578334	0.371979	0.381174	0.459324	0.693977	0.829935	0.793037	0.896421	0.893805	0.784246	0.298396	0.382172	0.424278	0.523438	0.360396	0.593469	0.902266	0.747054	0.71973	0.855443	0.684295	0.867749
POLH	2.48432e-07	1.9157e-05	Down	0.313534	0.400288	0.416718	0.49093	0.285642	0.449943	0.640383	0.650826	0.618201	0.51989	0.542265	0.598821	0.529871	0.458759	0.420155	0.437917	0.418611	0.480318	0.627669	0.551923	0.686885	0.675771	0.643275	0.640223
CCP110	1.32966e-06	7.12865e-05	Down	0.603529	0.749522	0.771798	0.564116	0.856876	0.717251	1.12968	1.0461	1.13456	1.07645	0.882778	1.1037	0.700553	0.494067	0.952397	0.952639	0.806006	0.855446	1.22534	1.00539	1.21567	1.11294	1.14183	1.14252
BTBD9	2.701e-06	0.000121528	Down	0.684779	0.704666	0.630771	0.721162	0.586183	0.751196	0.960326	1.00492	0.900046	0.908402	0.911369	0.961738	0.732564	0.587449	0.870816	0.598749	0.687785	0.846394	0.994458	0.950223	1.0136	0.910193	0.743955	1.04608
PIK3R2	2.55126e-07	1.94581e-05	Down	0.987174	1.01577	0.974276	1.05166	0.852451	1.08979	1.44736	1.32915	1.4142	1.50648	1.31374	1.37153	0.853188	0.848897	1.01587	1.03212	1.05515	1.02292	1.12905	1.42632	1.24155	1.3049	1.04835	1.35911
EIF4EBP2	6.08263e-08	6.60792e-06	Down	1.27626	1.2359	1.3495	1.19094	1.16728	1.25471	1.57855	1.48383	1.48272	1.51598	1.52824	1.5816	1.2328	1.22005	1.31359	1.45606	1.20599	1.43333	1.62484	1.53443	1.54792	1.45426	1.68965	1.51349
KCTD12	3.93821e-07	2.75164e-05	Down	0.432664	0.587509	0.655087	0.525049	0.544369	0.374596	0.839239	0.728769	0.758234	0.82417	0.750822	1.03653	0.612786	0.498164	0.597862	0.550754	0.620406	0.690363	0.775756	0.842747	0.912426	1.00302	0.845642	0.862967
FAM166B	3.99432e-06	0.000162991	Down	1.33342	1.64841	1.5162	0.752251	0.905117	1.4949	2.02987	1.76962	2.09618	1.75027	1.86836	2.17139	1.27438	0.985466	1.4494	1.60754	1.84323	1.40038	1.96938	1.97873	2.03702	2.17744	1.75607	2.06417
KIAA1430	9.12398e-08	8.74243e-06	Down	0.948739	0.933045	0.935279	0.806765	0.679555	0.804615	1.17208	1.12579	1.06864	1.14648	1.12818	1.17134	0.708021	0.724333	0.771487	1.02783	0.983181	0.940033	1.17886	1.23465	1.02723	1.23376	1.18423	1.10308
C18orf10	5.05754e-07	3.36534e-05	Down	1.74005	1.63939	1.6931	1.63772	1.6802	1.70017	1.91798	1.82292	1.90405	1.774	1.78775	1.87677	1.6195	1.6119	1.78341	1.6581	1.71607	1.74651	1.94862	1.88447	1.87105	1.87319	1.74818	1.82338
C10orf95	6.70424e-06	0.000241538	Down	0.823267	0.948374	0.519239	0.579989	0	0.676493	1.35609	1.05701	1.26024	1.21869	1.04248	1.51247	0.756958	0.254226	0.580042	0.808758	0.889551	0.780649	1.07308	1.40602	1.16711	1.45308	0.830314	1.31407
PEAK1	7.77544e-08	7.87689e-06	Down	0.569198	0.744141	0.651473	0.605392	0.669079	0.554441	0.949946	0.801663	0.713302	0.925914	0.849005	0.906524	0.612947	0.514772	0.645479	0.72225	0.688229	0.62837	0.826008	0.969188	0.913356	0.922478	0.861089	0.939938
EIF2C1	5.94966e-09	1.09161e-06	Down	0.893551	0.774737	0.813602	0.919725	0.807751	0.95109	1.14802	1.04297	1.16199	1.15199	1.17734	1.14803	0.924725	0.86512	0.90658	0.890183	0.887463	0.87665	0.968919	1.16552	1.00004	1.14934	1.10313	1.11199
CCDC69	1.29576e-06	6.96952e-05	Down	1.22111	1.19698	1.29019	1.31794	1.22066	1.18033	1.61591	1.36862	1.51779	1.45412	1.51105	1.67712	1.46205	1.13545	1.40316	1.33168	1.36109	1.23649	1.55152	1.60984	1.69432	1.63623	1.61094	1.70185
APOBEC4	3.07122e-06	0.000133224	Down	0.770866	0.883507	0.908018	0.597109	0.747941	0.892467	1.2866	1.21753	1.18077	0.955333	1.07613	1.29201	0.900914	0.639118	0.994116	1.04281	1.12197	0.977489	1.3413	1.21276	1.45047	1.36575	1.33286	1.42614
NWD1	2.83749e-05	0.000735164	Down	0.688601	0.737694	0.768867	0.634188	0.325677	0.662827	1.25875	1.30922	1.28387	0.969693	1.03674	1.29093	0.978408	0.246608	0.888221	0.811973	0.98948	0.926808	1.32878	1.05251	1.47776	1.32017	0.921155	1.57678
KIAA0753	6.20256e-07	3.92417e-05	Down	0.605339	0.635876	0.674153	0.602255	0.636452	0.723798	1.04185	0.719338	1.05035	0.88167	0.82351	0.990959	0.697009	0.600278	0.796159	0.753826	0.779081	0.679046	0.994126	1.04655	0.829951	1.07009	0.925933	0.990478
DNAJC16	5.25847e-07	3.45833e-05	Down	0.826366	0.763036	0.795032	0.738914	0.699696	0.729051	1.12199	0.99641	1.02958	1.03433	1.00238	1.0896	0.909265	0.712989	0.839579	0.742148	0.983701	0.888752	1.13214	0.894849	1.07072	0.983684	1.06497	1.13257
EPB49	1.07782e-06	6.08814e-05	Down	0.921888	1.15582	1.12673	1.05716	0.679227	1.05667	1.41331	1.22422	1.44811	1.53832	1.20331	1.45237	1.02368	0.881952	1.04923	0.99803	1.00944	0.995687	1.18232	1.47866	1.36001	1.41516	1.20387	1.34052
TP53INP1	1.5607e-06	8.02014e-05	Down	0.68807	0.650577	0.670809	0.655933	0.478441	0.798667	1.00859	1.09253	1.10925	0.940418	0.948578	1.00947	0.552267	0.653879	0.897739	0.790263	0.597163	0.988805	1.10159	1.05343	1.1578	1.0697	0.794626	1.13705
IQCG	1.74866e-05	0.00050156	Down	1.02784	1.29196	1.14344	1.01336	0.930051	1.12645	1.63651	1.71729	1.65263	1.36207	1.53187	1.70386	1.3775	0.769757	1.36803	1.50971	1.45153	1.35794	1.83257	1.5083	1.76732	1.6512	1.64658	1.81573
NIN	2.19439e-07	1.72823e-05	Down	0.614264	0.429229	0.58565	0.501157	0.54263	0.579013	0.742201	0.83312	0.931811	0.977591	0.886153	0.913504	0.597734	0.483446	0.67511	0.799579	0.696918	0.603991	0.799385	0.976289	0.817044	0.93023	0.77733	1.01209
CASC2	2.89549e-06	0.000127273	Down	0.318994	0.468125	0.375677	0.234561	0.0851663	0.325853	0.916076	0.605823	0.641394	0.563865	0.664398	0.955371	0.152825	0	0.352859	0.257884	0.58349	0.683816	0.799834	0.811095	0.699399	0.768523	0.701557	0.84473
FMO5	2.26612e-06	0.000106812	Down	0.512575	0.365355	0.269011	0.160406	0	0.419448	0.948577	0.848716	0.717361	0.531469	0.663777	0.752838	0.560046	0	0.408923	0.480502	0.167682	0.429103	0.648836	0.810425	0.837518	0.725168	0.700922	0.846314
LRIG1	2.83036e-07	2.13086e-05	Down	0.840158	0.781845	0.829169	0.836647	0.44315	0.726095	1.53043	1.29921	1.33757	1.37139	1.40299	1.25283	0.820379	0.666845	0.756262	0.756158	0.95377	0.760767	1.10757	1.29391	1.17573	1.23782	0.805532	1.1664
KLHL24	3.54503e-07	2.53167e-05	Down	0.444241	0.369591	0.549115	0.489299	0.335381	0.452669	0.75543	0.756853	0.787454	0.804044	0.899577	0.826146	0.431423	0.169766	0.601493	0.620998	0.24584	0.534182	0.752159	0.77109	0.681167	0.839444	0.807243	0.790549
CNTRL	1.67367e-06	8.41728e-05	Down	0.677077	0.523279	0.50554	0.538181	0.518236	0.529853	1.02819	0.844515	0.972179	0.789974	0.953916	0.985925	0.629591	0.28864	0.68822	0.625837	0.564727	0.738678	1.06466	0.913571	1.02442	0.676494	0.766721	0.970095
PZP	3.75511e-06	0.000155666	Down	0.307267	0.352957	0.370222	0.356801	0.208622	0.254139	0.87964	0.662687	0.773991	0.650737	0.766364	0.91307	0.491477	0.245465	0.565371	0.702344	0.665406	0.358326	0.597207	0.847349	1.11067	1.00705	0.738265	1.04088
C9orf171	9.23663e-07	5.38945e-05	Down	1.13379	1.25095	1.1342	0.860014	0.867066	1.10126	1.71768	1.33095	1.55812	1.58524	1.22883	1.76254	1.26528	0.930106	1.0696	1.30055	1.40252	1.03829	1.48643	1.75975	1.64587	1.74867	1.52949	1.60403
MYLK	2.18072e-06	0.000103602	Down	0.543397	0.406165	0.468493	0.260955	0.404902	0.351508	0.811466	0.85595	0.796618	0.756102	0.738645	0.767895	0.611393	0.369164	0.729882	0.634127	0.665865	0.582713	0.986127	0.820065	0.967386	0.942036	0.708632	0.994142
SPATA6	9.9334e-07	5.70198e-05	Down	0.668891	0.681638	0.651836	0.38121	0.195047	0.412317	1.02437	0.881826	0.922658	0.79426	0.680001	0.973873	0.648244	0.506767	0.658339	0.751389	0.570281	0.596217	0.97558	0.985969	1.10947	0.944879	1.02944	1.03928
PRDM2	4.91023e-10	1.46532e-07	Down	0.990694	0.957132	1.05462	0.94547	0.972731	0.89382	1.22064	1.13582	1.12383	1.24054	1.22837	1.24378	0.958127	0.971243	0.93759	0.934549	0.96604	1.0459	1.09041	1.2146	1.1553	1.25883	1.17843	1.17886
LOC441869	6.96656e-06	0.000248638	Down	0.786368	1.01906	0.898278	0.649971	0.359963	0.956426	1.29204	1.449	1.39873	1.20964	1.29554	1.2426	0.976802	0.621228	1.10801	1.07441	1.05713	0.803907	1.2678	1.14741	1.44742	1.30991	1.17389	1.32288
TPR	2.53916e-08	3.43674e-06	Down	1.03928	1.00445	1.01708	0.944373	1.01852	1.02363	1.2776	1.16415	1.12989	1.25968	1.25054	1.21145	0.95982	0.956696	1.10168	1.07738	1.02901	1.15088	1.23759	1.20069	1.3517	1.27817	1.33716	1.27912
RNF14	7.92756e-08	7.96566e-06	Down	0.768042	0.619124	0.697356	0.624364	0.574268	0.608751	0.934485	0.996486	0.918783	0.829233	0.938342	0.957248	0.526799	0.635919	0.788981	0.866982	0.730311	0.781637	0.950908	0.977058	0.875824	0.996441	0.990899	0.884436
NUP153	6.32901e-09	1.14426e-06	Down	0.960994	0.89872	0.979366	0.981427	1.01632	1.04576	1.24211	1.15944	1.23158	1.15099	1.11501	1.25176	0.843037	0.913467	1.04665	1.01062	0.962768	1.08113	1.22676	1.14969	1.1563	1.24986	1.2822	1.20026
RIBC1	3.53506e-06	0.000148911	Down	0.992636	1.12941	1.02356	0.915946	0.593331	1.03059	1.43497	1.40731	1.32074	1.30527	1.27411	1.52676	0.825111	0.690029	1.02138	1.14549	1.14754	1.0654	1.46809	1.31861	1.41511	1.19184	1.20978	1.24315
ARHGAP35	2.05603e-09	4.73728e-07	Down	0.994146	0.855801	0.962745	1.02428	0.938069	0.990955	1.28687	1.22774	1.23207	1.34476	1.32468	1.23872	0.798568	0.830968	0.907892	0.961396	1.02577	0.932405	1.1361	1.31344	1.23675	1.20886	1.10218	1.17352
PHC1	4.50415e-06	0.000178359	Down	0.726937	0.736127	0.975765	0.759182	0.707569	0.905808	1.14694	0.974204	1.19218	0.937182	0.968768	1.18003	0.827371	0.54029	0.864856	0.853575	0.760787	0.851793	1.05995	1.17053	1.12498	1.21366	0.925462	1.13464
UFC1	1.33106e-05	0.000404529	Down	1.90424	1.93687	1.94636	1.81171	1.91728	1.8783	2.28714	2.2612	2.31416	2.08342	2.19472	2.31624	2.10485	1.71126	2.16517	2.20338	2.08378	2.09816	2.35959	2.27435	2.40299	2.41615	2.2097	2.41615
STX2	2.60275e-05	0.000688022	Down	0.17959	0.500206	0.391127	0.568867	0	0.46765	0.805181	0.99079	1.13882	0.870887	0.801398	0.939954	0.804661	0.125859	0.597676	0.648001	0.642342	0.683833	0.901677	0.94855	1.15008	1.00845	0.733613	0.974189
ACVR2B	2.51573e-07	1.92604e-05	Down	0.263647	0.178649	0.145214	0.20962	0.0969921	0.0443731	0.422658	0.411176	0.318934	0.324448	0.391351	0.421231	0.189778	0.042486	0.205004	0.0480801	0.173405	0.266087	0.35525	0.449841	0.473159	0.412826	0.285763	0.37123
TTC39A	1.78316e-08	2.60306e-06	Down	0.774382	0.795463	0.865834	0.703217	0.612204	0.735151	1.02276	1.13873	0.977327	0.975586	1.01285	1.18072	0.72157	0.66285	0.793938	0.831928	0.862941	0.596452	0.910678	1.19471	1.0968	1.08692	1.13556	1.04505
HS1BP3	5.18934e-06	0.000198203	Down	0.649152	0.764678	0.718354	0.567207	0.443496	0.705271	1.02888	1.12848	1.01014	1.02133	0.898785	1.09142	0.620146	0.172137	0.673174	0.635927	0.710043	0.907348	1.11338	0.982326	0.940862	1.17466	0.827862	1.07148
PRPS1	1.84528e-08	2.64195e-06	Down	0.423548	0.625428	0.525862	0.68287	0.51983	0.514528	1.15774	0.924081	1.10463	1.03807	0.961649	1.09266	0.656412	0.748817	0.86714	0.700188	0.829479	0.37514	1.00596	1.1028	1.12059	1.06165	1.02431	1.22559
KIF3A	9.33501e-06	0.000308704	Down	0.195674	0.342898	0.337016	0.364663	0.280961	0.425213	0.651073	0.575292	0.772805	0.764524	0.614234	0.789226	0.53592	0.137863	0.621164	0.431737	0.444671	0.597149	0.841001	0.675243	0.931584	0.835834	0.597819	0.77725
CAPRIN1	2.51132e-08	3.42715e-06	Down	1.54986	1.66327	1.63669	1.59637	1.57055	1.66051	1.8084	1.77214	1.83077	1.72909	1.81285	1.75111	1.48087	1.59612	1.65476	1.71087	1.64711	1.64164	1.82833	1.74071	1.78794	1.75733	1.78233	1.81497
FZD6	6.50616e-10	1.80057e-07	Down	1.03443	1.08279	1.07286	1.0724	1.10003	1.06476	1.55755	1.26204	1.46996	1.38215	1.32173	1.49579	0.845379	1.16631	1.08552	1.20998	1.14721	1.15271	1.34837	1.49936	1.35699	1.43382	1.43151	1.49695
LOC100507246	2.35344e-08	3.26568e-06	Down	1.30486	1.17346	1.30378	1.17989	0.998723	1.21552	1.54527	1.53129	1.50968	1.35106	1.5994	1.58847	1.08591	1.16393	1.12824	1.18827	1.28614	1.22365	1.40113	1.57573	1.44444	1.55572	1.31837	1.59966
KPNA6	2.86388e-08	3.76315e-06	Down	1.15727	1.13722	1.18298	1.17942	1.05774	1.14693	1.4101	1.35117	1.28583	1.51101	1.40197	1.44119	1.17595	1.11818	1.21114	1.21827	1.13137	1.23171	1.27607	1.51197	1.33589	1.39293	1.40747	1.43732
ENPP5	7.13145e-08	7.35996e-06	Down	0.479556	0.472238	0.566461	0.446863	0.563398	0.48835	1.25585	0.877782	1.26452	1.00348	0.899977	1.19492	0.582488	0.378407	0.457125	0.903756	0.922992	0.780033	1.12578	1.17742	1.08066	1.29943	1.51398	1.2922
C5AR1	6.40974e-08	6.84322e-06	Down	0	0.570332	0.2363	0.399041	0.450674	0.409457	0.954009	0.842463	0.96192	1.14186	0.940021	1.06702	0.275793	0.175823	0.440546	0.615608	0.799054	0.758675	1.10202	1.22355	1.03783	1.12489	1.33835	1.10329
OLFML2A	1.78752e-06	8.855e-05	Down	0.728012	0.828521	0.790001	0.652993	0.582248	0.61057	1.32366	1.09169	1.315	1.06991	0.778235	1.26791	0.783212	0.575582	0.658784	0.880829	0.913229	0.932387	0.995635	1.24685	1.19404	1.27729	1.06362	0.997139
GAS7	1.12055e-06	6.25109e-05	Down	0.375387	0.406643	0.227232	0.26935	0.309588	0.383009	0.759349	0.574173	0.821599	0.604006	0.65053	0.886185	0.429238	0.154439	0.501399	0.345597	0.372814	0.354303	0.756381	0.603111	0.756721	0.797691	0.359722	0.81656
KDM5B	5.63074e-10	1.6293e-07	Down	1.14028	1.08725	1.22997	1.28768	1.23954	1.18075	1.42824	1.4523	1.43812	1.51948	1.46273	1.41043	1.19679	1.16225	1.21909	1.28382	1.17235	1.2582	1.40715	1.46093	1.47425	1.39864	1.54447	1.48875
PLA2G12A	1.46846e-07	1.27176e-05	Down	0.514238	0.535559	0.527909	0.326984	0.346975	0.230734	0.945978	0.715028	0.75669	0.939706	0.833102	0.927527	0.412871	0.369149	0.589197	0.517062	0.610659	0.494036	0.690929	0.945002	0.769151	0.742868	0.719915	0.761101
ARMC3	8.0616e-06	0.000277138	Down	1.0263	1.00773	1.00657	0.905613	0.846269	1.07119	1.4175	1.46395	1.54283	1.13042	1.39123	1.39828	1.08738	0.774076	1.32867	1.24119	1.19439	1.20737	1.55619	1.33104	1.66784	1.54174	1.35138	1.64163
DIEXF	1.05503e-08	1.74214e-06	Down	0.353381	0.473242	0.390956	0.3511	0.336693	0.412016	0.834503	0.623556	0.734143	0.858969	0.700938	0.747696	0.445815	0.362779	0.443218	0.422218	0.403329	0.667664	0.750744	0.849755	0.691215	0.91145	1.01174	0.759051
CAPSL	5.5068e-06	0.000207449	Down	0.988444	1.31968	1.01774	1.05638	0.769933	1.02551	1.55345	1.58903	1.70941	1.51149	1.54458	1.68356	1.30166	1.07543	1.60261	1.34056	1.36	1.39709	1.83678	1.58023	1.81647	1.65353	1.6646	1.84961
CDC14B	1.73763e-06	8.65981e-05	Down	0.509235	0.456952	0.521519	0.506404	0.331571	0.620562	1.00237	0.681618	0.821234	0.728099	0.836732	0.936544	0.556552	0.310833	0.771607	0.637001	0.536694	0.412954	0.913065	0.956138	0.859087	0.809182	0.728914	0.845916
MYB	5.10113e-06	0.000195588	Down	0.811743	0.732568	0.575215	0.510044	0.141942	0.833558	1.24299	1.02393	1.19697	1.08235	0.960599	1.30116	0.677852	0.290612	0.907555	0.782748	0.782053	0.956013	1.01993	1.17007	1.17236	1.24731	1.29752	1.10512
KAZN	1.20015e-06	6.59442e-05	Down	0.701092	0.724827	0.62053	0.614001	0.688664	0.434529	1.05605	1.12405	1.06074	1.07363	1.06478	1.067	0.908508	0.557439	0.967665	0.813214	0.854502	0.894822	1.01697	1.09492	1.08845	1.13426	1.12241	1.15651
PPIL6	4.12541e-07	2.8463e-05	Down	0.654549	0.67211	0.637652	0.608858	0.782068	0.739613	1.26142	1.21116	1.23932	1.09711	1.08421	1.33555	0.939891	0.424991	0.8145	1.01947	1.0579	0.883947	1.21092	1.11825	1.2777	1.33032	1.5197	1.41517
UBXN10	9.41051e-06	0.000310578	Down	1.07662	1.15152	0.9779	0.957639	0.742386	1.04277	1.56323	1.65362	1.78135	1.24129	1.53059	1.66722	1.1001	0.849128	1.32187	1.30464	1.28488	1.23285	1.60554	1.60326	1.69403	1.59853	1.06571	1.76147
LRTOMT	8.75042e-07	5.16045e-05	Down	0.646779	0.737512	0.867793	0.592797	0.525306	0.757285	1.22771	1.38463	1.35024	1.04293	1.15692	1.4418	0.99015	0.608412	0.728119	0.747008	1.01687	0.770101	1.34816	1.13828	1.48608	1.40059	0.795873	1.51687
SYNGAP1	2.06301e-05	0.000572535	Down	0.751361	0.904624	0.725884	0.830665	0.622817	0.951234	1.25947	1.18037	1.20897	1.15155	1.06122	1.22127	1.05572	0.535372	1.06501	0.930997	0.989863	1.05443	1.32052	1.34983	1.22611	1.26116	1.06326	1.18912
VAV3	3.33205e-08	4.2652e-06	Down	0.475451	0.485716	0.424005	0.435136	0.340794	0.551652	1.1201	0.76857	0.960586	0.618448	0.901162	1.13818	0.334454	0.296429	0.478731	0.54518	0.361436	0.67362	0.748282	1.00137	0.834523	0.926909	1.08221	0.834452
WDR19	4.58479e-06	0.000181117	Down	0.630717	0.672247	0.776691	0.753472	0.582586	0.714539	0.9506	0.984346	1.10822	0.889385	0.977227	1.08714	0.781066	0.447863	0.857582	0.978453	0.683923	0.793778	1.16249	1.05711	1.18564	1.08853	0.967995	1.26652
ZNF264	1.00852e-07	9.3209e-06	Down	0.630146	0.690086	0.64657	0.687034	0.721566	0.687508	0.974976	0.899406	0.827594	0.810829	0.893863	0.891689	0.603731	0.583514	0.771135	0.77249	0.669157	0.802567	0.866289	0.864056	0.906078	0.85393	0.92168	0.910589
KIF27	1.70923e-06	8.56135e-05	Down	0.305464	0.697236	0.630981	0.378401	0.282725	0.491852	0.85069	0.826837	0.761171	0.828879	0.770995	0.977457	0.489068	0.302071	0.71	0.553312	0.623112	0.621068	0.757611	0.959591	0.844214	1.04043	0.968721	0.96636
C17orf97	2.37968e-06	0.000110275	Down	1.25783	1.22362	1.08098	0.904931	0.960215	1.20327	1.47958	1.51579	1.47952	1.36538	1.38941	1.74503	1.08981	0.784236	1.26798	1.21922	1.28352	1.20085	1.41033	1.54055	1.61686	1.51068	1.39101	1.42464
SMARCC1	6.46104e-08	6.86839e-06	Down	1.0519	1.12108	1.00356	1.05986	0.993999	1.08702	1.44255	1.19628	1.3099	1.33774	1.40792	1.31325	1.03442	0.907288	0.990508	1.09752	1.08869	1.13161	1.23696	1.34679	1.26798	1.23427	1.22409	1.22913
WDR65	2.26657e-05	0.000615915	Down	0.786185	0.74577	0.768005	0.641072	0.431704	0.707372	1.15953	1.03563	1.13622	1.0225	0.952192	1.18291	0.711122	0.326029	0.89728	0.952457	0.909623	1.04474	1.16961	1.07789	1.12713	1.23146	1.04655	1.25801
OSBPL6	7.87829e-08	7.94857e-06	Down	0.361405	0.384546	0.455146	0.374098	0.295047	0.38411	0.662523	0.64851	0.776161	0.570938	0.600773	0.691308	0.348447	0.255014	0.398056	0.421295	0.538892	0.383002	0.693417	0.453736	0.768277	0.853327	0.788031	0.752816
ATP6V0A4	3.07904e-06	0.000133374	Down	0.399068	0.633965	0.234601	0.326181	0.279416	0.570198	1.02667	0.974592	0.955177	0.864529	0.98873	1.03345	0.504754	0.136981	0.924314	0.767726	0.69328	0.631946	0.845733	0.966983	0.992828	1.01395	1.12254	1.08348
HSPA4L	1.71656e-07	1.43883e-05	Down	0.727366	0.773373	0.574048	0.693634	0.361711	0.793488	1.21512	1.06148	1.16187	0.974676	0.992398	1.11048	0.429271	0.691532	0.84872	0.918959	0.847746	0.821527	1.06499	1.08705	1.18669	1.0047	1.1721	1.06169
MAVS	2.8621e-09	6.0851e-07	Down	1.13375	1.09192	1.07677	1.13155	1.08572	1.13112	1.37711	1.24259	1.34557	1.31835	1.34938	1.35804	1.01265	1.05979	1.08186	1.11924	1.09639	1.08802	1.1935	1.42134	1.30376	1.33343	1.18344	1.38323
RCAN3	1.68169e-06	8.44905e-05	Down	1.15243	1.16747	1.10541	0.993912	0.868184	1.10151	1.48051	1.40748	1.46709	1.20394	1.22235	1.4678	1.12789	0.991543	1.03531	1.19892	1.38276	1.18554	1.38222	1.45343	1.48323	1.50635	1.34779	1.51679
TXLNA	2.49291e-07	1.91655e-05	Down	1.15713	1.11226	1.17231	1.10641	1.06362	1.10969	1.38752	1.24889	1.36456	1.38338	1.35946	1.38158	1.10953	1.0785	1.17681	1.19991	1.15586	1.14552	1.28217	1.42499	1.29426	1.32044	1.13952	1.3505
IFT46	1.08319e-06	6.10455e-05	Down	1.03397	1.32351	1.02668	1.33007	1.00462	1.09408	1.74866	1.59797	1.65061	1.58339	1.54982	1.82387	1.4408	0.959228	1.45953	1.2812	1.31899	1.30809	1.53326	1.58685	1.77818	1.77716	1.94427	1.8691
MAP9	2.80806e-07	2.11729e-05	Down	0.431336	0.484577	0.430314	0.21523	0.249492	0.477425	0.785825	0.720864	0.832579	0.600074	0.732911	0.792667	0.329046	0.371963	0.458068	0.570951	0.493349	0.5211	0.931641	0.640487	0.912449	0.71177	0.538377	0.920798
SPICE1	6.86455e-08	7.20458e-06	Down	0.362403	0.430505	0.566552	0.467899	0.408674	0.495149	0.828815	0.730588	0.836784	0.658683	0.699008	0.698174	0.443169	0.315882	0.478428	0.487311	0.449623	0.680332	0.88405	0.953111	0.753778	0.742777	0.942037	0.859656
RP1	3.37717e-06	0.000143112	Down	0.125287	0.196059	0.169385	0.124261	0	0.0998446	0.515992	0.511339	0.658979	0.410611	0.301877	0.62317	0.200092	0.123606	0.248722	0.364115	0.23013	0.263242	0.465548	0.471559	0.630325	0.414651	0.20316	0.481247
SMAP2	1.92808e-07	1.57094e-05	Down	1.05214	1.11338	1.135	0.83174	0.903294	1.17955	1.47508	1.37619	1.46303	1.36052	1.17236	1.58861	1.03635	0.921162	0.902363	1.19557	1.23575	1.19203	1.43515	1.4351	1.33739	1.45992	1.34642	1.43777
TTLL5	1.78139e-07	1.47898e-05	Down	1.07259	1.14531	1.03878	0.917406	0.911429	1.03617	1.43099	1.20504	1.45306	1.45308	1.36176	1.53666	1.01832	0.874449	1.22188	1.23146	1.19178	1.17451	1.47328	1.56774	1.39493	1.58662	1.70584	1.39338
WDR47	7.14739e-07	4.40355e-05	Down	0.568401	0.492389	0.686091	0.515189	0.294804	0.544803	0.973482	0.76632	0.967463	0.930414	0.813936	0.999776	0.354272	0.456677	0.799948	0.6368	0.65594	0.827548	0.933895	0.853422	1.08252	1.13968	1.04137	1.00299
FAM104B	2.99412e-08	3.88982e-06	Down	0.681439	0.632988	0.6247	0.545423	0.303798	0.557789	1.25356	1.15354	1.17729	1.29391	1.04713	1.19174	0.694007	0.777533	0.690776	1.07547	0.951575	0.618923	0.9836	1.38068	1.16927	1.3108	1.25418	1.11261
C5orf4	2.13853e-08	3.00109e-06	Down	0.253389	0.141827	0.430575	0	0.289945	0.347266	1.10214	0.785258	0.867881	0.717278	0.462792	0.876104	0	0.143015	0.282327	0.159643	0.424125	0.540047	0.849311	0.9998	0.887154	0.982465	0.65635	0.670666
ATP2A2	1.71199e-07	1.43883e-05	Down	1.66847	1.65305	1.69184	1.71751	1.61436	1.68394	1.92459	1.864	1.8514	1.87893	1.90194	1.85939	1.76743	1.71375	1.79151	1.71994	1.72525	1.77464	1.88682	1.86439	1.95238	1.95235	1.85614	2.08283
BZRAP1	7.5708e-06	0.000265048	Down	0.266534	0.371404	0.290537	0.282308	0.136503	0.213534	0.727085	0.664764	0.623268	0.470508	0.415518	0.541083	0.417907	0.205939	0.471104	0.407391	0.38891	0.387323	0.513445	0.63584	0.603352	0.670338	0.455571	0.724189
ACBD7	4.54396e-09	8.75871e-07	Down	0.312331	0.341926	0.222044	0.229225	0.354468	0.475534	0.825071	0.741719	0.649582	0.769624	0.626404	0.956994	0.51212	0.128884	0.147864	0.472438	0.322192	0.439166	0.912105	0.648676	0.841732	0.886932	0.879215	0.815234
FAM154B	1.35054e-06	7.1939e-05	Down	0.89166	0.940824	1.15465	0.708568	0.705076	0.903091	1.71595	1.43099	1.37174	1.19514	1.45927	1.63514	1.04633	0.779283	1.21706	1.23254	1.23958	1.03638	1.21526	1.53682	1.64381	1.67119	1.6061	1.60609
MSH6	1.44642e-06	7.59012e-05	Down	0.458442	0.541496	0.659319	0.529736	0.358582	0.446087	0.848052	0.815783	1.07346	0.694088	0.883259	0.84143	0.615212	0.365064	0.595415	0.806435	0.727111	0.602244	0.921533	1.03856	0.882461	1.08089	0.981998	0.899181
PSD3	1.86498e-07	1.53213e-05	Down	0.677455	0.63025	0.655696	0.669564	0.700528	0.643675	0.969137	1.00171	0.936969	0.943228	1.04148	0.939347	0.675147	0.562329	0.855158	0.744837	0.736975	0.675198	0.927189	0.877132	0.94177	0.964169	0.735513	0.966481
IFT80	1.90986e-06	9.33044e-05	Down	0.409628	0.380498	0.510142	0.249619	0.167299	0.460228	0.955317	0.719516	0.826135	0.787809	0.740256	0.95432	0.346307	0.359208	0.692618	0.787453	0.707234	0.629067	1.04179	0.828511	1.06299	0.886457	0.862944	1.02174
MAZ	5.75854e-08	6.31121e-06	Down	1.27101	1.46259	1.42327	1.37984	1.42758	1.59532	1.89174	1.67845	1.85974	1.79708	1.68606	1.90836	1.44817	1.30703	1.40824	1.45408	1.62235	1.42254	1.59749	1.914	1.74544	1.84149	1.70688	1.68892
WDR66	9.81242e-06	0.000320638	Down	1.03031	1.35917	1.30617	1.13299	0.930388	1.19161	1.75808	1.65717	1.68043	1.481	1.52849	1.78456	1.5399	1.01133	1.35354	1.48996	1.3761	1.47024	1.73921	1.65703	1.60471	1.77119	1.64695	1.85677
KIAA1407	1.29996e-06	6.98454e-05	Down	0.276746	0.678108	0.513235	0.56212	0.444122	0.497369	0.94704	0.800765	0.806173	0.850017	0.72271	1.00897	0.697751	0.391377	0.646783	0.698821	0.644852	0.689016	1.00442	0.98489	0.932004	1.03378	1.00036	0.926814
LRRIQ1	1.61502e-06	8.1972e-05	Down	0.700904	0.791951	0.863699	0.591908	0.724291	0.682079	1.19178	1.05938	1.06498	1.02576	1.02421	1.32671	0.842688	0.497029	0.86973	0.96806	0.946304	0.997387	1.20382	1.09478	1.24847	1.28823	1.29686	1.1979
DYRK3	2.86167e-08	3.76315e-06	Down	0.307888	0.54594	0.296941	0.550878	0.455643	0.495102	0.939407	1.0103	0.784669	0.717946	0.654243	0.919339	0.448056	0.402073	0.529604	0.590301	0.702659	0.466647	0.916196	0.836207	0.848319	0.935541	0.922304	1.042
DZIP1	2.3695e-07	1.83406e-05	Down	0.212708	0.116634	0.204385	0.251032	0.195381	0.122427	0.49903	0.469135	0.518167	0.448802	0.461977	0.44929	0.239878	0.16633	0.391098	0.414093	0.220174	0.297602	0.656067	0.498685	0.622404	0.565476	0.452049	0.425091
CREBL2	3.41363e-09	6.93051e-07	Down	0.651675	0.540399	0.741794	0.705763	0.697791	0.629845	0.965508	1.08523	1.00204	0.968342	0.994529	0.930182	0.554706	0.580548	0.760378	0.847513	0.681745	0.658192	1.06876	1.01498	0.96646	0.865092	0.935856	1.02033
PRRT3	6.93328e-08	7.21556e-06	Down	0.289349	0.454313	0.342556	0.287356	0.244697	0.295764	1.20965	0.761164	1.01467	0.942084	0.782027	1.16222	0.239682	0.117529	0.321086	0	0.497419	0.472238	0.665268	0.998264	0.965119	0.984037	0.512153	0.737823
LOC100506668	2.91963e-06	0.000128124	Down	1.06589	1.12067	0.877733	1.08487	0.64103	1.28737	1.51161	1.52144	1.5208	1.39481	1.49219	1.63012	1.0357	0.815932	1.07372	1.34352	1.36604	1.23991	1.60365	1.5182	1.5669	1.69127	1.24215	1.66561
RFX2	2.43072e-05	0.000650177	Down	1.01612	1.01808	0.95221	0.925925	0.791569	1.03991	1.44045	1.47345	1.55348	1.34288	1.35631	1.55636	1.15528	0.514931	1.25953	1.18298	1.17663	1.21644	1.50689	1.43824	1.58246	1.53746	1.08617	1.49935
RGS22	1.96397e-06	9.53835e-05	Down	0.153996	0.424854	0.535091	0.265568	0.372984	0.391298	1.16993	0.893674	1.01212	0.724017	0.886531	0.986156	0.696566	0.106992	0.6314	0.653252	0.759136	0.602603	0.854779	0.907827	1.09567	1.04563	1.20905	1.06284
IPO13	2.47925e-07	1.9157e-05	Down	0.846479	1.06438	0.92445	0.994567	0.941855	0.955356	1.29634	1.28072	1.33744	1.18151	1.24211	1.30587	0.996137	1.01097	1.04871	0.995458	1.05825	1.10426	1.16699	1.34708	1.21769	1.34857	1.02378	1.26355
TTC25	2.25588e-06	0.00010643	Down	0.887374	1.21384	1.09846	0.853744	0.837752	0.966243	1.49984	1.36667	1.36675	1.27326	1.28788	1.5562	1.17209	0.579494	0.957179	1.07948	1.26177	1.13199	1.49147	1.3988	1.57241	1.46654	1.51878	1.54215
ABI2	3.84191e-06	0.000158468	Down	0.302373	0.496994	0.606875	0.372759	0.247363	0.415409	0.891263	0.620568	0.855858	0.762849	0.754857	0.94993	0.510702	0.354277	0.609188	0.599353	0.478124	0.707834	0.618362	0.94569	0.992233	0.880629	0.764411	0.871397
ALKBH5	2.08365e-07	1.67565e-05	Down	1.44478	1.45767	1.42376	1.37738	1.23275	1.42967	1.7998	1.64872	1.75685	1.70406	1.70532	1.83279	1.39609	1.35582	1.33222	1.46221	1.50901	1.44745	1.66726	1.79581	1.72644	1.84839	1.36652	1.73044
C9orf116	2.84204e-05	0.000735959	Down	1.59288	1.81901	1.67515	1.61508	1.24418	1.56801	2.0918	2.0196	2.25478	2.01992	2.03964	2.23055	1.86332	1.25015	1.84208	1.85201	1.93366	1.84385	2.21692	2.0756	2.26254	2.22767	1.83472	2.17061
CALM1	1.60577e-07	1.37624e-05	Down	1.72892	1.82806	1.86064	1.8124	1.78779	1.83025	2.16086	2.05817	2.07718	2.06011	2.04706	2.23107	1.81677	1.70388	1.96825	1.97079	1.94537	1.9225	2.1356	2.05956	2.174	2.26896	2.35742	2.18398
NEK5	5.45874e-07	3.54876e-05	Down	0.701181	0.709368	0.852792	0.731299	0.590525	0.614002	1.09683	1.06406	1.11114	0.880276	0.916507	1.2793	0.821905	0.576853	0.848122	0.723382	0.899796	0.760802	1.24168	1.09438	0.996502	1.09838	1.07736	1.26144
GPR85	1.83256e-09	4.25524e-07	Down	0.0933428	0	0	0	0	0	0.347641	0.186617	0.175539	0.173391	0.197518	0.239064	0	0	0	0.103435	0.097088	0	0.31626	0.319947	0.352203	0.210857	0.26843	0.372473
VGLL4	1.33223e-07	1.1764e-05	Down	0.842753	0.905101	0.878827	0.787394	0.783761	0.891624	1.17355	1.14055	1.25008	1.18347	1.17806	1.18442	1.01436	0.846641	0.832735	0.932825	1.11829	0.883495	1.17672	1.07219	1.13607	1.19656	0.985688	1.15612
SMARCA2	5.38078e-09	1.00586e-06	Down	1.10906	1.07757	0.951366	0.921804	0.918571	1.10696	1.38544	1.24306	1.34002	1.25024	1.2952	1.36345	0.830782	1.02287	1.11509	1.09097	1.00666	1.19073	1.2285	1.32496	1.32815	1.29688	1.35947	1.3377
STK33	5.83816e-06	0.000216998	Down	0.504158	0.496638	0.637124	0.271569	0.491733	0.448371	1.143	1.04388	0.984727	0.922169	0.990202	1.1111	0.684611	0.155877	0.783116	0.868879	0.623997	0.772161	0.959898	1.07148	1.25883	1.04523	0.724455	1.18152
FLJ90757	3.20486e-07	2.34163e-05	Down	0.533604	0.715079	0.357322	0.367349	0.359354	0.606821	0.804827	0.796579	0.96509	0.886729	0.872097	1.00185	0.459351	0.313346	0.659852	0.513044	0.564094	0.638067	0.811902	1.04382	0.757769	0.890203	0.705103	0.950736
SNX29	1.24259e-06	6.75692e-05	Down	0.679151	0.670483	0.755645	0.509264	0.616401	0.79518	1.07777	1.03167	0.957719	1.0898	0.865583	1.12156	0.790239	0.526337	0.887418	0.738816	0.880934	0.820276	1.14844	1.00784	1.03146	1.14222	0.916723	0.996954
GCLC	1.40663e-06	7.43667e-05	Down	1.1426	1.09708	1.0765	1.01627	1.02083	1.10315	1.62499	1.47997	1.45355	1.4092	1.51117	1.45769	1.28952	1.08491	1.36649	1.48079	1.25213	1.24643	1.434	1.54511	1.56608	1.48684	1.45569	1.60674
NBPF1	1.79419e-06	8.87918e-05	Down	0.523604	0.632861	0.649331	0.553195	0.380534	0.369058	0.925451	0.954234	1.03009	0.800609	0.944572	0.824041	0.693874	0.24739	0.752511	0.46158	0.74941	0.592654	1.12845	0.957403	1.07333	0.955019	0.846711	1.0324
BCL2L1	3.27829e-08	4.20725e-06	Down	1.80256	1.79488	1.78422	1.90928	1.7909	1.79277	2.04478	2.08087	2.02965	2.15158	2.04163	2.12201	1.93713	1.72032	1.86612	1.80498	2.00305	1.86557	2.11359	2.05384	2.03447	2.15838	2.14668	2.15839
GPR125	3.41938e-08	4.35448e-06	Down	0.407654	0.442571	0.636544	0.405158	0.0627631	0.315855	1.03514	0.851153	0.98933	0.962657	0.959027	0.979449	0.313733	0.55075	0.633316	0.558544	0.419336	0.3604	0.959721	1.03419	0.870675	0.980713	0.549619	1.02316
LRRC46	2.67486e-06	0.000121122	Down	1.6173	1.66922	1.57296	1.26944	1.42649	1.51275	2.10424	1.94488	2.04059	1.90296	1.76256	2.13585	1.57756	1.18962	1.71582	1.84537	1.8671	1.64467	1.99454	1.9396	2.10973	2.13329	2.01465	2.06704
CNGA4	1.23171e-06	6.71986e-05	Down	0.350716	0.571192	0.201604	0.348445	0	0.62336	0.896821	1.03081	1.10086	0.746377	0.914398	1.11013	0.449005	0	0.235033	0.651626	0.717559	0.467618	0.910494	1.04573	1.19241	1.1692	0.543209	1.22603
ICA1L	3.553e-09	7.12962e-07	Down	0.309471	0.362254	0.282785	0.274714	0.333798	0.164062	0.606161	0.553388	0.549542	0.592933	0.435111	0.734924	0.129185	0.111382	0.180362	0.282353	0.406733	0.342901	0.697254	0.605782	0.696093	0.657772	0.577556	0.595733
PNMA1	2.16229e-06	0.000102996	Down	0.859377	0.945212	0.700949	0.676629	0.675433	0.933081	1.35488	1.14487	1.45864	1.22676	1.11794	1.34831	0.827029	0.559971	1.0722	0.953787	0.833485	0.994635	1.14844	1.08363	1.19061	1.35908	1.03058	1.31449
CHST6	1.9513e-06	9.49877e-05	Down	0.710805	1.04809	1.01821	0.916926	0.844702	0.879372	1.46026	1.49288	1.50125	1.34163	1.39825	1.4449	0.979988	0.851964	1.24898	1.06218	1.23358	1.1041	1.49355	1.39708	1.61043	1.59249	1.032	1.71985
SPA17	4.2714e-06	0.00017078	Down	1.10752	1.29636	1.3242	1.16271	1.18056	1.21413	1.73233	1.7024	1.72665	1.77829	1.54817	1.87351	1.32847	1.07973	1.64449	1.64561	1.46124	1.34064	1.70067	1.67741	1.81291	1.77323	1.53477	1.77685
SRD5A2	7.91999e-08	7.96566e-06	Down	0.345047	0.289234	0.626423	0.292596	0.335158	0.653336	1.01328	1.03257	1.04462	0.67891	0.834298	1.04255	0.328888	0.291305	0.511074	0.728729	0.60664	0.60462	0.971489	0.761634	1.23379	1.2417	1.07266	1.06443
FAM102A	4.67128e-08	5.44484e-06	Down	1.50064	1.44254	1.27349	1.42218	1.39984	1.37634	1.63183	1.68363	1.7145	1.70639	1.63717	1.71498	1.33854	1.30625	1.50063	1.4196	1.47369	1.52539	1.67279	1.68779	1.60457	1.80929	1.5193	1.68401
HDLBP	2.13523e-07	1.7033e-05	Down	1.91133	1.94084	1.96539	1.93583	1.88865	1.95283	2.16565	2.10984	2.16788	2.12607	2.12953	2.20653	1.94639	1.92391	2.00809	2.01295	1.98377	1.92293	2.12556	2.2127	2.12559	2.20381	1.92483	2.20423
C1orf129	1.73444e-06	8.65266e-05	Down	0.243077	0.504366	0.585861	0.395536	0.278569	0.687133	1.03797	1.06056	1.19338	0.782915	0.906142	1.04887	0.439404	0.2402	0.821913	0.81082	0.636582	0.804449	1.32452	0.884929	1.30773	1.08791	1.07451	1.2046
EFHC1	5.98791e-06	0.00022153	Down	0.641269	0.921533	0.889535	0.68672	0.694183	0.809229	1.27238	1.31964	1.40603	1.0496	1.19781	1.37179	1.11141	0.676902	1.09036	1.12188	1.07735	1.04706	1.46037	1.35102	1.44158	1.32415	1.17331	1.46588
TMEM131	2.51194e-09	5.45775e-07	Down	1.14391	1.1658	1.1153	1.04063	1.01725	1.03839	1.41642	1.20334	1.29667	1.41435	1.28657	1.39831	1.01981	1.06857	1.06504	1.13989	1.10509	1.19493	1.28616	1.47746	1.32916	1.40091	1.38559	1.38681
IFT57	5.64983e-06	0.000211391	Down	0.902995	1.16574	1.09286	1.00525	0.882101	1.03621	1.48009	1.48693	1.58321	1.22216	1.43994	1.49365	1.0698	0.8971	1.30446	1.29658	1.22969	1.22617	1.47935	1.31212	1.65942	1.50357	1.2877	1.63204
UBAP2	3.45826e-07	2.47923e-05	Down	1.18637	1.35033	1.25694	1.17861	1.11113	1.24319	1.51253	1.36363	1.41419	1.46454	1.44497	1.53245	1.28337	1.19161	1.28315	1.20046	1.32919	1.24342	1.39746	1.44824	1.46351	1.53137	1.31342	1.47926
IQCK	2.36737e-07	1.83406e-05	Down	1.1243	1.27896	1.17885	1.00153	0.937182	1.15822	1.57909	1.46736	1.43222	1.49471	1.42119	1.63759	1.24291	1.07103	1.23909	1.38513	1.337	1.26988	1.5264	1.47711	1.49163	1.61927	1.71468	1.52456
RAVER1	3.02737e-06	0.000131931	Down	0.879908	0.923376	0.870285	0.945796	0.618769	0.976902	1.31782	1.2541	1.30054	1.27072	1.06228	1.33315	0.876772	0.703437	1.00572	1.04017	0.974364	0.963973	1.19033	1.22915	1.23819	1.34571	0.985034	1.08102
C14orf45	2.42455e-06	0.000112145	Down	0.988685	1.02679	1.12941	0.822704	0.645158	0.837356	1.5404	1.40597	1.37839	1.21902	1.33936	1.51277	1.04924	0.888561	1.29388	1.26165	1.19021	1.16133	1.49931	1.37796	1.59274	1.53395	1.50079	1.52424
CSPP1	1.46739e-06	7.64368e-05	Down	0.770034	0.914406	0.77865	0.571929	0.491873	0.6994	1.21175	1.20451	1.12611	0.992336	1.18896	1.23346	0.776171	0.540141	0.95276	0.919648	0.92087	1.06525	1.13997	1.11881	1.16805	1.38964	1.29627	1.21248
FAM172A	1.83823e-09	4.25524e-07	Down	0.513695	0.347548	0.341614	0.242399	0.343587	0.2804	0.838662	0.762385	0.837449	0.843277	0.787771	0.785412	0.274233	0.241273	0.304814	0.681974	0.453228	0.352864	0.571623	0.707006	0.887637	0.871967	0.812614	0.754275
EXPH5	4.75941e-08	5.48445e-06	Down	1.04144	0.934344	0.941587	0.960069	0.865849	0.994275	1.3187	1.26277	1.2487	1.31809	1.31577	1.25742	1.07636	0.869941	1.19643	1.09158	0.940284	1.08225	1.32616	1.21031	1.33475	1.36511	1.46322	1.39853
PCM1	5.35581e-07	3.50021e-05	Down	1.17359	1.12218	1.12281	1.05578	1.05858	1.10835	1.50333	1.48839	1.49074	1.42216	1.44604	1.51095	1.15348	0.902149	1.37936	1.3766	1.18139	1.36582	1.56055	1.468	1.59239	1.57066	1.71517	1.64395
CHD4	3.09892e-07	2.28784e-05	Down	1.56401	1.53794	1.47015	1.53214	1.44361	1.50137	1.79898	1.75838	1.73488	1.76632	1.82163	1.75555	1.53248	1.40661	1.58083	1.52522	1.55576	1.63261	1.72826	1.83432	1.72269	1.77995	1.53676	1.85561
IK	3.92721e-06	0.000160649	Down	1.87377	2.04348	1.91299	1.75081	1.74783	2.00353	2.26911	2.15137	2.17656	2.11722	2.07601	2.33341	1.98197	1.73168	1.98274	2.05189	2.01742	2.07566	2.18232	2.17456	2.26066	2.31382	2.145	2.24817
AZIN1	7.69492e-08	7.82733e-06	Down	1.15771	1.24315	1.15751	1.18182	1.17345	1.12189	1.60449	1.47317	1.57987	1.36411	1.50566	1.65711	1.24068	1.19079	1.20386	1.3796	1.36106	1.16458	1.56909	1.50797	1.57786	1.6175	1.29555	1.68755
LRRC49	2.23085e-07	1.75138e-05	Down	0.260914	0.415959	0.724883	0.259065	0.174226	0.395376	0.990199	0.922973	0.882478	0.717123	0.907806	0.907998	0.387613	0.345622	0.777971	0.626622	0.467746	0.404696	1.04092	0.799268	1.14242	1.08885	0.881395	1.02771
ZBTB4	2.33139e-09	5.20236e-07	Down	1.35426	1.42854	1.3119	1.34456	1.26824	1.28015	1.65052	1.54814	1.5789	1.67932	1.60444	1.73212	1.22531	1.32425	1.36789	1.32202	1.51357	1.41601	1.55272	1.71562	1.56915	1.78069	1.64589	1.6207
CCDC17	5.09618e-06	0.000195549	Down	1.5108	1.73727	1.50005	1.37226	1.37285	1.55725	2.14079	2.02499	2.20511	1.84916	1.83165	2.14697	1.70319	1.31911	1.67767	1.72409	1.89892	1.78784	2.10042	2.18755	2.14368	2.23053	1.66777	2.16013
XRRA1	2.78204e-07	2.10407e-05	Down	0.460721	0.71127	0.428778	0.552996	0.328794	0.503783	0.801712	0.750126	0.845606	0.772945	0.892346	0.920047	0.541479	0.456324	0.695231	0.493935	0.611027	0.626961	0.93123	0.771955	0.872888	0.801667	0.782014	0.789321
VWA3B	1.66276e-07	1.41962e-05	Down	0.952904	0.972218	0.809507	0.624104	0.750412	0.759669	1.27022	1.32385	1.39001	1.38103	1.20839	1.53496	0.877376	0.692383	1.07711	1.0212	1.16629	1.07991	1.30966	1.45249	1.44642	1.51039	1.4673	1.11697
C18orf1	1.33855e-07	1.17828e-05	Down	0.184917	0.294548	0.139433	0.219388	0.213849	0.320992	0.430896	0.46702	0.627264	0.508781	0.386348	0.695565	0.334689	0.0533299	0.300377	0.277145	0.294574	0.333932	0.682301	0.513239	0.673821	0.686867	0.584367	0.652091
IQCH	7.27066e-07	4.44659e-05	Down	0.470326	0.554468	0.413684	0.401468	0.222457	0.332519	0.856495	0.981833	0.952837	0.59876	0.825869	0.917076	0.661003	0.322022	0.625889	0.615932	0.390544	0.683482	0.777259	0.859244	0.954345	0.884683	0.934033	0.996337
C5orf42	4.14207e-08	5.05394e-06	Down	0.54246	0.658962	0.598684	0.490904	0.600011	0.646966	0.999052	0.912076	0.895992	1.09618	0.952511	1.00312	0.75996	0.581319	0.840921	0.806229	0.706817	0.788371	1.01379	1.04823	0.983243	0.992459	1.13356	1.02655
KIAA1549	2.18831e-07	1.72739e-05	Down	0.442051	0.4638	0.496219	0.416423	0.517212	0.393884	0.722303	0.695173	0.664792	0.851231	0.753202	0.809355	0.523817	0.287927	0.58781	0.602051	0.56168	0.565628	0.832055	0.766785	0.748729	0.808664	0.668705	0.801511
RGNEF	2.87857e-07	2.16059e-05	Down	0.976845	0.912671	0.922002	0.908942	0.91113	0.943486	1.24764	1.19326	1.12679	1.07029	1.13382	1.24246	1.08245	0.939909	1.07482	1.08205	1.05761	1.01241	1.20388	1.14772	1.22194	1.22923	1.18693	1.26335
DCDC2B	4.29599e-07	2.9435e-05	Down	0.271474	0.718798	0.633811	0.26957	0	0.369676	1.08301	1.08561	1.0383	0.962616	0.683381	1.08987	0.177998	0.154582	0.301851	0.5935	0.665508	0.627996	0.994286	0.839882	1.11009	1.0631	0.751814	1.23441
SFXN3	4.74273e-08	5.48445e-06	Down	1.1123	0.884139	0.914658	0.868587	0.85366	1.14311	1.44227	1.35115	1.44399	1.391	1.20092	1.47556	1.11232	0.981892	1.17067	0.978192	1.03781	1.09151	1.54887	1.50147	1.47609	1.39906	1.15217	1.54485
FAM168B	2.80869e-08	3.72023e-06	Down	0.846537	0.917022	1.06531	1.00486	0.813804	1.11649	1.34808	1.30634	1.31312	1.39994	1.34496	1.38861	0.897609	0.993072	1.10627	0.97091	1.08273	1.08109	1.28274	1.36581	1.23012	1.32773	1.11439	1.34055
TNFRSF19	8.95825e-07	5.26422e-05	Down	0.364048	0.551334	0.57352	0.556296	0.546155	0.680057	1.13847	1.20765	1.19648	0.878122	1.08409	1.12234	0.640327	0.448543	0.97048	0.856229	0.618414	0.794664	1.1782	1.01025	1.3364	1.0895	0.843168	1.29172
KATNAL2	4.8953e-07	3.28595e-05	Down	0.263179	0.481532	0.412372	0.34983	0.30072	0.434109	0.908634	0.889905	0.87446	0.571454	0.82405	0.97535	0.431513	0.149255	0.589814	0.71638	0.271929	0.640833	1.00174	0.863694	0.843365	1.00208	0.864228	0.793948
ZNF318	7.71454e-09	1.36001e-06	Down	0.419629	0.58951	0.521443	0.474104	0.563609	0.546142	0.899836	0.842867	0.840007	1.00113	0.984499	0.841795	0.511188	0.377371	0.552192	0.532359	0.568908	0.748986	0.728011	0.918153	0.935502	0.910473	0.873189	0.809355
MFSD6	3.16369e-08	4.08133e-06	Down	1.45438	1.37661	1.53232	1.43309	1.39842	1.42332	1.78024	1.63314	1.65648	1.75211	1.64532	1.71796	1.37146	1.28223	1.47967	1.58512	1.52938	1.43718	1.58655	1.75669	1.73932	1.7657	1.77523	1.69321
TTC3	2.04317e-08	2.88361e-06	Down	0.738325	0.805425	0.875498	0.679461	0.824687	0.733015	1.24703	1.25738	1.08421	1.28706	1.15933	1.28851	0.809594	0.722284	0.995563	1.07902	0.876836	0.993628	1.14152	1.30911	1.26707	1.25062	1.38027	1.17292
THADA	4.25205e-08	5.14223e-06	Down	0.53553	0.582866	0.65021	0.61807	0.61692	0.694799	0.886419	0.829848	0.808913	0.905479	0.884469	0.951637	0.652447	0.644184	0.768275	0.765336	0.699543	0.752949	0.976719	0.828344	0.926172	0.889045	0.855692	0.95881
NAT1	1.7144e-07	1.43883e-05	Down	0.303358	0.539543	0.465741	0.243268	0.53442	0.408666	0.897305	0.936364	1.10757	0.869957	0.796545	0.986901	0.442306	0.396681	0.59337	0.583656	0.591514	0.679265	0.925293	0.875268	1.03666	0.949589	0.541446	0.999702
RABL2A	8.18466e-07	4.89469e-05	Down	0.372364	0.78016	0.687664	0.498422	0.470108	0.579451	1.35257	0.767963	1.13626	0.98519	0.923626	1.28039	0.619775	0.185952	0.705714	0.606807	0.907893	0.641645	1.11817	1.22048	1.20024	1.15962	1.11736	1.27879
GRAMD2	1.43937e-06	7.56133e-05	Down	0.643348	0.438417	0.747669	0.383396	0	0.136318	1.11048	1.04188	1.07783	0.956853	0.994723	1.04657	0.593511	0.231608	0.612959	0.580802	0.82001	0.659575	1.06944	1.08294	1.20834	1.31355	0.762401	1.1644
TMEM67	6.09032e-07	3.86303e-05	Down	0.615736	0.520855	0.659875	0.625567	0.633414	0.663749	1.04666	1.06085	1.05179	0.878237	0.950025	1.08308	0.624439	0.297876	0.867076	0.872452	0.853936	0.742023	1.10245	1.01207	1.09964	1.15089	1.16475	1.112
ST6GALNAC2	3.81405e-08	4.73535e-06	Down	1.29869	1.29436	1.42721	1.09525	0.975429	1.29223	1.756	1.70377	1.6293	1.49147	1.60264	1.74844	1.20773	1.26039	1.34607	1.24168	1.44419	1.19746	1.51902	1.70347	1.70113	1.74917	1.46111	1.70127
ST13	1.43684e-09	3.50632e-07	Down	1.57905	1.53772	1.58443	1.51871	1.49899	1.58968	1.81974	1.71305	1.7411	1.77677	1.7173	1.77875	1.55517	1.48885	1.54862	1.69975	1.50341	1.55324	1.71539	1.75313	1.75654	1.82576	1.85726	1.79411
C20orf26	2.11767e-06	0.000101455	Down	0.519184	0.65434	0.485025	0.552526	0.376855	0.488364	1.03939	0.972476	0.96521	0.919704	0.905011	1.04706	0.80474	0.550629	0.855001	0.833588	0.764673	0.872877	1.15359	0.992718	1.13294	1.11868	0.964879	1.17223
DUSP18	1.43293e-06	7.54349e-05	Down	0.817262	0.97742	0.782651	0.844628	0.704207	0.739478	1.24824	1.26328	1.26935	1.07534	1.17457	1.3728	0.976326	0.703307	0.94603	0.934441	1.01511	0.915719	1.23986	1.28594	1.44418	1.32167	0.873558	1.28776
C11orf92	2.895e-11	1.21536e-08	Down	0.604477	0.477064	0.66207	0.215253	0.249518	0.493265	1.25143	1.07461	0.868673	1.10255	0.820649	1.19145	0.441397	0.464338	0.300623	0.518535	0.594627	0.317218	1.0041	1.23083	1.12189	1.08496	1.15487	1.15179
TRAF3IP1	7.02138e-07	4.35274e-05	Down	0.720735	0.883145	0.958879	0.751171	0.892294	0.786639	1.3164	1.21081	1.39321	1.1606	1.22798	1.40914	1.19226	0.799965	1.09051	0.989143	1.03874	1.01581	1.2646	1.27487	1.40822	1.38122	1.22905	1.4248
SUDS3	1.11798e-07	1.01433e-05	Down	0.931077	0.940092	0.905467	0.757829	0.717132	0.895274	1.13451	1.2089	1.26654	1.04821	1.04731	1.19326	0.787215	0.791797	0.999866	0.988102	0.878418	1.00315	1.03248	1.20195	1.23552	1.175	1.25029	1.19376
YSK4	1.08569e-06	6.11171e-05	Down	1.06776	1.06816	1.08326	0.642277	0.721861	1.1154	1.49492	1.30755	1.47515	1.35152	1.30709	1.56298	1.08423	0.667287	1.08641	1.19159	1.18452	1.18705	1.48133	1.39329	1.55759	1.62439	1.4823	1.52513
ZFP90	1.76312e-08	2.58407e-06	Down	0.628331	0.576594	0.427134	0.581665	0.418784	0.714838	0.941225	0.858164	0.974866	0.800716	0.985481	1.13489	0.619022	0.495948	0.718123	0.778952	0.628745	0.48064	0.907778	0.968565	1.18453	1.01751	1.00762	0.994346
EIF3L	1.14862e-08	1.85948e-06	Down	1.56546	1.51625	1.67607	1.53734	1.39477	1.70026	1.99038	1.89855	1.92655	1.77832	1.906	1.83058	1.49789	1.57534	1.59538	1.69085	1.55982	1.59328	1.75718	1.89764	1.93686	1.8807	1.74375	1.82986
DTNA	3.22647e-09	6.68756e-07	Down	0.162565	0.314367	0.308819	0.13347	0.272008	0	0.85693	0.648922	0.63356	0.666719	0.549517	0.757827	0.313738	0.234318	0.311657	0.402703	0.34894	0.279919	0.846823	0.581851	0.701044	0.834947	0.716917	0.595254
IPO5	6.49024e-09	1.1607e-06	Down	0.807793	0.811613	0.987739	0.872001	0.861232	0.955637	1.24253	1.09622	1.27231	1.17275	1.25464	1.29487	0.836821	0.952396	1.11669	0.968257	0.903421	0.947629	1.17169	1.20627	1.19815	1.21091	1.12997	1.21259
ANKUB1	4.57988e-07	3.10367e-05	Down	0.911383	0.982408	0.5964	0.720337	0.808291	0.838755	1.42186	1.42965	1.49096	1.11086	1.25506	1.63876	0.995787	0.524785	1.05974	1.12396	1.04981	1.04543	1.36022	1.40741	1.54644	1.31998	1.44068	1.66586
ABHD2	8.06767e-09	1.40724e-06	Down	1.43737	1.43894	1.38554	1.28402	1.29322	1.28856	1.8462	1.63055	1.75075	1.90449	1.69057	1.82069	1.45288	1.17162	1.48556	1.48236	1.4453	1.43783	1.77688	1.83228	1.84043	1.86478	2.10734	1.83546
SLC22A23	2.7761e-10	8.81553e-08	Down	0.818862	1.02079	0.948503	0.990468	0.886498	0.905896	1.35272	1.31684	1.26992	1.28916	1.24521	1.37373	0.913613	1.03616	0.872794	1.14521	1.12986	1.04008	1.30256	1.46911	1.39781	1.41139	1.47662	1.29294
TMC5	4.26633e-08	5.14223e-06	Down	1.94526	1.99479	1.7848	1.97932	1.99863	1.88234	2.20248	2.24715	2.22209	2.30193	2.29316	2.32009	1.88281	1.7897	2.05964	2.05139	2.10551	2.14232	2.2536	2.30188	2.3079	2.30865	2.25924	2.29116
PHF17	1.30073e-08	2.06524e-06	Down	0.0812412	0.255817	0.143403	0	0.0957175	0.15351	0.515874	0.575551	0.612579	0.687796	0.394822	0.634097	0.318064	0.20618	0.290275	0.0901557	0.186757	0.35823	0.574892	0.561957	0.638639	0.497596	0.423428	0.683669
PROM1	4.00117e-07	2.78776e-05	Down	1.53736	1.50694	1.59315	1.68089	1.40486	1.45839	2.01831	2.02291	2.0102	1.98775	2.20791	2.0826	1.63318	1.15165	1.64376	1.72489	1.69084	1.57984	2.00065	1.83467	2.04228	2.05426	1.82627	2.22099
STOX1	4.70839e-08	5.47521e-06	Down	0.757331	0.676613	0.582707	0.48822	0.427495	0.318227	1.0581	1.09158	1.11936	0.871485	0.819344	1.1617	0.420184	0.434712	0.702479	0.770905	0.632151	0.762767	1.23213	0.944789	1.26278	1.23294	1.07597	1.21135
PTDSS1	1.17901e-07	1.06728e-05	Down	0.989925	0.911944	0.90245	0.892631	0.89317	0.894337	1.29212	1.29753	1.4086	1.26174	1.43134	1.39068	0.833013	0.78779	1.09718	1.08515	0.985343	1.04306	1.20767	1.38609	1.37208	1.2215	1.01292	1.32099
ALCAM	2.15888e-07	1.71388e-05	Down	1.57161	1.55527	1.61538	1.57319	1.49423	1.50771	1.84496	1.84489	1.90116	1.77183	1.91982	1.85094	1.64804	1.59093	1.77272	1.81084	1.67073	1.67872	1.88758	1.86448	1.97037	1.87057	1.88113	1.98922
SMEK2	1.73606e-09	4.06594e-07	Down	1.18586	1.13221	1.1541	1.11294	1.1276	1.12439	1.44631	1.3889	1.41206	1.38298	1.32629	1.46163	1.13685	1.1833	1.17514	1.35114	1.1474	1.29802	1.43035	1.40183	1.48073	1.43992	1.48916	1.34974
TCTN2	8.68191e-07	5.13841e-05	Down	1.1055	1.25969	1.00236	0.925568	0.767642	1.06624	1.55287	1.48723	1.57289	1.37205	1.32114	1.71609	0.86815	0.69803	1.13496	1.25074	1.32876	1.3104	1.51943	1.53306	1.5037	1.62701	1.55253	1.55907
C7orf41	5.68197e-10	1.6293e-07	Down	0.283036	0.300031	0.354519	0.383068	0.0950817	0.212532	0.634242	0.819524	0.653146	0.876141	0.613394	0.724076	0.290681	0.176842	0.167915	0.16376	0.154319	0.356422	0.724364	0.817191	0.883856	0.749176	0.527282	0.737132
C6orf97	1.86389e-06	9.15099e-05	Down	0.876015	0.964538	0.989511	0.786724	0.840462	0.860501	1.39537	1.45358	1.42226	1.25563	1.29267	1.46546	1.12882	0.829455	1.27696	1.20056	1.23551	1.12903	1.43989	1.33409	1.58202	1.4066	1.34326	1.55064
USP51	6.06453e-08	6.60274e-06	Down	0.103526	0.101218	0.179549	0	0	0.106336	0.416071	0.372168	0.546096	0.534528	0.294413	0.485761	0.118618	0	0.166349	0.399597	0.193817	0.222931	0.573948	0.48255	0.538582	0.380822	0.546639	0.570743
SHROOM3	1.25096e-07	1.12249e-05	Down	0.812409	0.927127	0.933427	0.919481	0.951293	0.752939	1.30614	1.32864	1.2928	1.4336	1.31052	1.36265	0.985421	0.610132	1.02978	0.967261	1.07195	0.901885	1.44528	1.28926	1.37291	1.42629	1.05034	1.42718
MBNL2	4.61063e-08	5.40548e-06	Down	0.90257	0.865038	0.940326	0.905705	0.727479	1.01126	1.37223	1.33043	1.31066	1.3874	1.31987	1.43422	0.918137	0.714229	1.0984	1.08136	1.1139	1.00092	1.30025	1.40124	1.22904	1.36207	1.54073	1.16826
SLFN13	9.15091e-07	5.35836e-05	Down	0.340736	0.291522	0.548112	0.390576	0.200871	0.318786	0.839844	0.762352	0.847703	0.893617	0.656561	0.868254	0.446998	0.278087	0.60178	0.472046	0.61791	0.558691	0.566352	0.959869	0.894947	0.893235	0.659236	0.895397
CCDC60	1.22457e-06	6.68827e-05	Down	0.388239	0.917932	0.709429	0.559168	0.519707	0.571686	1.34931	1.24826	1.27893	1.0277	1.12507	1.40674	0.947746	0.527741	1.04218	0.904268	1.0632	0.84514	1.27485	1.26284	1.38986	1.44046	1.32164	1.42983
C2CD3	4.28839e-07	2.94236e-05	Down	0.852728	0.876343	0.970003	0.81953	0.877957	0.821628	1.15881	1.24185	1.17591	1.16128	1.15914	1.182	0.986055	0.689851	1.07915	0.940209	1.00666	0.930094	1.24548	1.08627	1.20028	1.21241	1.11447	1.2588
UNC119B	3.70324e-07	2.61699e-05	Down	0.524285	0.75522	0.772893	0.732373	0.735328	0.978597	1.41906	1.36871	1.39953	1.10777	1.2502	1.32842	0.759683	0.592777	1.02928	0.993696	0.960031	0.898601	1.42093	1.2981	1.49461	1.36128	0.939632	1.60227
WDR38	1.72419e-06	8.61019e-05	Down	1.44752	1.63412	1.50048	1.51142	1.3856	1.39692	2.02899	2.17645	2.1781	1.91645	1.94218	2.16585	1.6609	1.26176	1.7157	1.56378	1.91242	1.76125	2.07784	1.95598	2.15384	2.21299	1.68444	2.24423
FTO	2.55094e-09	5.51826e-07	Down	0.881147	1.04913	0.959723	0.922292	0.723376	0.805477	1.41485	1.19835	1.18453	1.26094	1.15961	1.36	0.788035	0.875296	0.857567	0.991137	0.942721	0.885793	1.1726	1.25982	1.19116	1.32896	1.17229	1.16708
C13orf30	2.56861e-07	1.95459e-05	Down	1.42749	1.7125	1.59226	1.1912	1.14861	1.49975	2.34337	2.01923	2.0849	2.16078	1.99482	2.36622	1.43944	1.00685	1.65562	1.90554	1.82349	1.70123	2.23625	2.19889	2.19716	2.32619	2.52927	2.14405
CCDC65	3.67483e-07	2.60435e-05	Down	1.12424	1.22518	1.19837	0.906382	0.979732	0.954911	1.76064	1.69547	1.64087	1.50557	1.35273	1.69983	1.03456	0.848872	1.48017	1.42221	1.18234	1.2733	1.69003	1.55421	1.79696	1.8361	1.73142	1.74232
KIF2A	5.81195e-09	1.0743e-06	Down	0.901189	0.980306	0.945267	0.919784	0.778822	1.00809	1.16959	1.13945	1.217	1.11305	1.14066	1.29117	0.902471	0.902813	1.01447	1.04135	1.01953	0.849724	1.26965	1.16757	1.31406	1.24207	1.29304	1.31635
VSTM2L	1.83371e-07	1.51224e-05	Down	1.26373	1.29946	1.02162	0.902699	1.02199	1.27611	1.63731	1.84188	1.74575	1.62751	1.55163	1.83734	1.14738	0.986237	1.34398	1.50078	1.30218	1.4317	1.84334	1.59681	1.95025	1.77096	1.47119	1.7606
ZBTB44	1.40541e-10	5.00872e-08	Down	0.472428	0.455862	0.44885	0.561209	0.427146	0.709384	0.962467	0.796433	0.853182	0.816896	0.87532	0.81223	0.564205	0.566721	0.561261	0.658925	0.529874	0.547888	0.844893	0.94607	0.867505	0.897308	0.904158	0.784116
C6orf165	5.51366e-06	0.00020755	Down	0.929586	0.861573	0.867524	0.741364	0.466463	0.967792	1.40172	1.38197	1.61657	1.34359	1.49483	1.61704	1.00289	0.412136	1.21715	1.22085	1.22939	1.13634	1.58308	1.45618	1.57605	1.60584	1.19914	1.57304
MORF4L1	9.95289e-08	9.23308e-06	Down	1.56671	1.54886	1.64909	1.58351	1.53914	1.50607	1.92702	1.84409	1.86897	1.77799	1.89335	1.8507	1.69492	1.57067	1.69095	1.64948	1.72142	1.63036	1.84679	1.83163	1.81059	1.83118	1.73426	1.97716
CBX7	3.32498e-09	6.80631e-07	Down	0.113768	0.273227	0	0.276456	0.133211	0.11682	0.794791	0.478764	0.81948	0.595698	0.705499	0.574089	0.130142	0.201322	0.228482	0.369869	0.352482	0.242119	0.565409	0.675829	0.723766	0.523995	0.548674	0.801347
SOX2	7.94727e-09	1.39114e-06	Down	1.15914	1.04551	0.946444	1.11836	0.858018	1.15689	1.6038	1.54748	1.48921	1.55509	1.41629	1.65309	1.12602	1.09215	1.04428	1.27183	1.36911	1.24868	1.45735	1.66043	1.49684	1.55379	1.51759	1.37423
C1orf173	1.59751e-06	8.15851e-05	Down	0.717836	1.06649	0.899159	0.587731	0.640863	0.798628	1.41474	1.36101	1.37317	1.14648	1.27936	1.48826	1.01976	0.637675	1.12838	1.11628	1.08174	1.15239	1.46722	1.31285	1.54393	1.51769	1.36454	1.5484
C2CD2L	5.47936e-08	6.07241e-06	Down	0.90554	0.876548	0.895832	0.979968	0.852637	0.66562	1.33693	1.32041	1.41297	1.27597	1.21776	1.4162	0.902376	0.682613	0.839101	0.840497	0.992682	1.05364	1.32247	1.48381	1.35372	1.37101	0.962286	1.38421
PCDP1	1.71802e-06	8.58801e-05	Down	0.761715	0.833925	0.860136	0.758322	0.291007	0.866837	1.45732	1.32789	1.39403	1.32976	1.15308	1.58175	0.960385	0.471265	1.16359	1.09291	1.05683	1.02827	1.34423	1.46279	1.39565	1.47542	1.61405	1.47215
LRRC18	6.93975e-07	4.3243e-05	Down	0.44831	0.620353	0.647156	0.587114	0.271053	0.599925	1.35362	0.918216	1.29608	0.858189	0.930654	1.39434	0.54784	0.384474	0.714192	0.824516	1.00278	0.663072	1.1139	1.04629	1.2656	1.33706	1.10058	1.16857
MPDZ	9.91661e-07	5.69895e-05	Down	0.254379	0.407017	0.359334	0.28927	0.0758753	0.297717	0.7442	0.585727	0.674118	0.572615	0.67186	0.684809	0.325284	0.211448	0.453449	0.555092	0.488537	0.52908	0.695895	0.569673	0.846331	0.706052	0.721073	0.789072
RABL2B	1.13795e-06	6.31971e-05	Down	1.0502	1.22186	1.28535	1.02722	0.918857	1.21897	1.76094	1.57425	1.62551	1.53255	1.5307	1.67576	1.36467	0.813806	1.33331	1.35356	1.44261	1.11841	1.46664	1.76166	1.73235	1.79922	1.62588	1.75382
USP2	6.56593e-08	6.95007e-06	Down	0.412238	0.738613	0.492547	0.353151	0.330207	0.661879	1.21465	1.14429	1.21649	1.09823	1.02676	1.29904	0.654239	0.502835	0.651087	0.584545	0.798976	0.575486	1.27397	1.20045	1.26338	1.32971	0.566266	1.28016
C20orf85	8.28113e-07	4.93275e-05	Down	2.0188	2.28266	2.05813	1.88071	1.94517	2.11903	2.65892	2.4438	2.579	2.64492	2.36994	2.71128	2.13244	1.69637	2.23246	2.2614	2.44799	2.19575	2.56857	2.63107	2.55688	2.71979	2.49851	2.63732
ALOX15	2.15556e-07	1.71388e-05	Down	1.78434	1.74106	1.56662	1.55856	1.51591	1.52849	2.28932	2.32851	2.20773	2.16711	2.14567	2.39948	1.71738	1.18324	1.6938	1.83338	2.09986	1.73461	2.30653	2.0416	2.25781	2.41611	2.07739	2.44988
MTSS1L	2.68947e-06	0.000121349	Down	1.12721	1.42837	1.23312	1.08297	1.00643	1.22674	1.65349	1.52079	1.75486	1.65256	1.37692	1.69911	1.29017	0.886104	1.40952	1.28911	1.36974	1.42905	1.69388	1.7015	1.71198	1.78606	1.52289	1.71384
TUBB2C	3.49058e-07	2.49879e-05	Down	2.69652	2.68359	2.63269	2.58125	2.51751	2.70169	3.01203	2.9601	3.08501	2.94731	2.82434	3.03949	2.65341	2.50593	2.69059	2.71377	2.77907	2.706	2.95412	3.06993	2.98202	3.00101	2.65849	2.95972
UCKL1-AS1	5.11144e-07	3.37885e-05	Down	0.175701	0.361068	0.212795	0.123625	0	0.268699	1.00909	0.830452	1.10516	0.6159	0.674482	1.01762	0.522073	0.0658248	0.370123	0.39644	0.378268	0.350761	1.05682	0.762028	0.933628	0.929934	0.339634	0.950967
MBTPS1	5.24251e-10	1.54585e-07	Down	1.29695	1.15509	1.19809	1.1851	1.06527	1.10727	1.54763	1.56114	1.52039	1.58668	1.57725	1.562	1.19844	1.13835	1.13873	1.35624	1.30289	1.16403	1.45482	1.5885	1.48425	1.44358	1.42773	1.46252
NAP1L1	1.18459e-07	1.0689e-05	Down	0.980933	1.02984	1.05931	0.92723	0.713052	1.0785	1.39268	1.27025	1.51372	1.33008	1.35949	1.40291	1.05191	1.01973	1.23885	1.29743	1.03831	1.07273	1.44345	1.37327	1.56736	1.48979	1.44491	1.46951
KIAA0232	5.47223e-08	6.07241e-06	Down	0.650117	0.828249	0.747302	0.814682	0.579952	0.844031	1.12311	1.06571	1.11331	1.0557	1.16015	1.1273	0.725104	0.748366	0.963389	0.939252	0.792301	1.00886	1.13382	1.13937	1.23836	1.16899	1.25229	1.26145
BASP1	4.41608e-07	3.00499e-05	Down	1.30625	1.48533	1.30598	1.33598	1.14303	1.27448	1.86011	1.67208	1.86019	1.72695	1.71962	1.90915	1.26725	1.06433	1.62027	1.39402	1.71693	1.5304	1.92995	1.76733	1.97552	2.00323	1.92972	1.8065
ATXN7L3B	1.38946e-08	2.15771e-06	Down	1.13577	1.24875	1.19428	1.22755	1.13019	1.24782	1.55637	1.44043	1.44952	1.47733	1.53956	1.51739	1.20329	1.1911	1.16234	1.37738	1.32443	1.39059	1.38267	1.48432	1.48986	1.52464	1.48786	1.53906
STEAP3	1.0424e-08	1.72704e-06	Down	0.824735	0.889467	0.768938	0.895471	0.873645	0.65982	1.40159	1.39583	1.43204	1.45047	1.20931	1.4654	0.980713	0.819008	0.860004	0.867451	0.90019	1.12798	1.42844	1.40538	1.55444	1.38864	1.00612	1.52057
RALGPS1	3.73457e-10	1.17091e-07	Down	0.326972	0.281609	0.296457	0.284908	0.326717	0.437149	0.762515	0.558604	0.613922	0.765426	0.648029	0.661018	0.43888	0.342018	0.361383	0.410699	0.440925	0.420391	0.613482	0.871993	0.731721	0.731698	0.677254	0.749574
BBS1	2.67344e-08	3.58908e-06	Down	1.07628	1.03982	0.836477	0.829795	0.661727	0.935702	1.35458	1.20901	1.34318	1.27264	1.23592	1.3713	1.05211	0.72717	0.980032	0.929754	1.17567	0.904323	1.44339	1.37167	1.38768	1.40891	1.44744	1.43251
DNAJA4	1.68694e-07	1.42851e-05	Down	1.24286	1.48102	1.41539	1.17998	1.05843	1.37873	1.91991	1.65499	1.9068	1.7603	1.6637	1.96739	1.42346	1.2129	1.62456	1.59376	1.52035	1.16505	1.7843	1.93667	1.98521	1.90516	1.8082	1.95079
MAP1B	1.66341e-09	3.96164e-07	Down	0.619795	0.611466	0.459722	0.646503	0.453106	0.608488	1.12856	0.955741	0.896896	1.17885	1.1459	1.17424	0.626632	0.408064	0.629409	0.570454	0.541754	0.8663	1.03812	1.085	0.966382	1.06838	1.08667	1.14636
SMYD2	7.07503e-07	4.37011e-05	Down	1.06231	1.13602	1.11499	1.017	0.680446	1.01773	1.47805	1.473	1.52487	1.25462	1.48488	1.48934	1.05117	0.952226	1.29415	1.27269	1.2344	1.0442	1.45964	1.47708	1.565	1.51123	1.31031	1.5275
RSPH4A	5.30827e-07	3.47373e-05	Down	1.20285	1.45544	1.24527	1.01968	1.16708	1.24257	1.84656	1.7094	1.85845	1.77316	1.67261	1.96864	1.40609	0.756114	1.52696	1.54991	1.48752	1.30981	1.86872	1.79349	1.96101	1.95927	1.89751	1.82182
FOXJ1	1.90259e-06	9.30412e-05	Down	1.84934	1.98848	1.80968	1.66888	1.5258	1.83104	2.38497	2.2611	2.33828	2.2733	2.10141	2.34804	1.86613	1.47619	1.94693	1.89849	2.10565	1.99653	2.29474	2.34692	2.28776	2.44559	1.97826	2.29273
EFHC2	1.33912e-07	1.17828e-05	Down	0.665718	0.846287	0.837012	0.499464	0.691756	0.558685	1.37579	1.1588	1.24542	1.27156	1.11125	1.36092	0.682435	0.497663	1.00107	0.980143	0.904123	1.04848	1.34881	1.253	1.19516	1.33263	1.33049	1.38126
LCA5	2.79178e-07	2.10822e-05	Down	0.440471	0.433498	0.587117	0.350896	0.447997	0.522237	0.985345	0.772137	0.811273	0.787982	0.859134	1.02557	0.524145	0.0959232	0.637175	0.668394	0.50911	0.581503	0.860298	0.92973	0.970512	0.952372	0.89367	0.886527
ZNF704	1.51242e-08	2.29823e-06	Down	0.197819	0.204857	0.143611	0.196321	0.174346	0.166487	0.462005	0.53718	0.572813	0.572008	0.544983	0.51047	0.247804	0.0946305	0.402144	0.136646	0.334961	0.422126	0.559979	0.52371	0.540442	0.625591	0.599562	0.535723
MTMR2	1.37058e-09	3.39479e-07	Down	0.679276	0.722475	0.741969	0.718145	0.559873	0.721874	1.06831	0.950025	1.03132	1.03253	0.958974	1.05872	0.709596	0.705874	0.783309	0.792005	0.716187	0.810713	1.03354	0.91849	1.14696	1.19057	1.20413	1.01559
WRB	3.1011e-08	4.01102e-06	Down	0.741	0.732024	0.778268	0.674069	0.568418	0.72089	1.08673	1.18463	1.26855	1.03506	1.22112	1.21818	0.825943	0.597594	0.986083	0.88882	0.692402	0.820667	1.38917	1.27683	1.60919	1.34669	1.19705	1.47076
ZBED4	3.60098e-08	4.54198e-06	Down	0.593958	0.663525	0.685437	0.761482	0.601147	0.682493	0.932357	0.894304	0.969097	1.06588	0.936894	0.989469	0.708996	0.616496	0.761541	0.743239	0.898914	0.765331	1.04564	0.996738	0.912706	0.998839	0.922636	0.989941
AGBL5	4.46375e-08	5.33371e-06	Down	0.972706	1.13441	0.870307	0.905637	0.852613	1.17352	1.59907	1.34304	1.54064	1.38282	1.30698	1.61645	0.904343	0.753552	0.974685	1.06589	1.00637	1.0759	1.35072	1.59383	1.48404	1.57349	1.10425	1.50694
IQCE	2.02933e-06	9.78861e-05	Down	0.785632	0.849618	0.941191	0.788303	0.728791	0.722606	1.2887	1.26097	1.30599	1.15144	1.04578	1.2835	0.981345	0.644161	1.04138	0.937782	1.01325	0.947878	1.17043	1.22824	1.40021	1.27797	0.994445	1.24857
CETN2	9.76012e-08	9.12259e-06	Down	1.823	1.92457	1.84227	1.6354	1.63236	1.78285	2.27129	2.15846	2.22023	2.16251	2.10792	2.44222	1.83589	1.63823	1.94186	2.03658	2.03445	2.01594	2.31524	2.21667	2.37659	2.37527	2.45323	2.29177
CALCOCO1	4.85211e-09	9.24477e-07	Down	1.23487	1.21457	1.24744	1.15003	1.15576	1.28046	1.65027	1.37846	1.54661	1.51513	1.47282	1.6203	1.21039	1.09061	1.18156	1.18201	1.24281	1.31528	1.40449	1.69874	1.54134	1.62123	1.44075	1.5226
ATXN2	1.39676e-09	3.42538e-07	Down	1.18283	1.19013	0.977968	0.971297	1.00905	1.19865	1.53249	1.44391	1.35389	1.53928	1.3909	1.53359	1.11074	1.00234	1.13569	1.15474	1.14294	1.26903	1.42962	1.56873	1.37997	1.57343	1.44131	1.48788
PFN2	5.34173e-08	5.98685e-06	Down	1.40948	1.48464	1.44607	1.39595	1.25052	1.53073	1.8602	1.82954	1.79754	1.70197	1.86894	1.92452	1.37239	1.31387	1.69842	1.73355	1.48553	1.56801	1.87145	1.86805	1.94256	1.90404	2.00118	1.86671
RBM24	1.21268e-07	1.09225e-05	Down	0.388031	0.381571	0	0	0	0.395812	0.944246	0.931512	0.778013	0.772609	0.930032	1.03917	0.428829	0	0.426289	0.499519	0.353508	0.567981	1.00923	0.810499	0.961596	0.961572	0.553269	0.962547
IL5RA	1.04807e-07	9.63249e-06	Down	0.73116	1.01056	0.602722	0.719531	0.594774	0.9328	1.3856	1.3264	1.28128	1.17435	1.21126	1.40397	0.722873	0.519717	0.925592	1.16463	0.86877	1.0276	1.39485	1.19709	1.40804	1.40876	1.36529	1.47759
EIF4B	6.26092e-10	1.76224e-07	Down	1.54503	1.49837	1.59564	1.45262	1.3518	1.65371	1.98421	1.85353	1.93746	1.79381	1.90384	1.94676	1.47158	1.45008	1.54981	1.69112	1.45904	1.64174	1.80367	1.91588	1.90657	1.90997	2.08277	1.90314
ACACA	2.47613e-10	7.9651e-08	Down	0.923423	0.887154	1.01912	0.919809	0.831825	0.895732	1.2376	1.17737	1.25132	1.18769	1.16697	1.26228	0.705908	0.855913	0.993666	0.987523	0.99957	0.846209	1.29781	1.20646	1.22276	1.25709	1.16186	1.17897
CYB5D1	1.16043e-06	6.43012e-05	Down	0.665659	0.79471	0.835998	0.54432	0.139391	0.419448	1.3972	1.2544	1.24454	1.09244	1.10129	1.38809	0.762582	0.286138	0.84643	0.916933	0.950205	0.9758	1.33762	1.30876	1.44964	1.29346	1.37414	1.28465
SPATA18	2.60814e-06	0.000118861	Down	1.07944	1.32198	1.29181	1.06562	0.916805	1.23822	1.72305	1.71839	1.77415	1.4459	1.61956	1.74137	1.30671	0.825409	1.35771	1.45904	1.43167	1.43505	1.77574	1.62684	1.84426	1.7777	1.56185	1.84233
RPGRIP1L	4.55387e-07	3.09027e-05	Down	0.269924	0.457453	0.436178	0.46195	0.282892	0.473286	0.991974	0.748872	0.849216	0.648245	0.663019	0.86347	0.369324	0.288419	0.677882	0.56641	0.602188	0.612994	0.859395	0.78346	0.928818	0.920195	0.864466	0.941758
ENAH	8.03777e-10	2.1523e-07	Down	0.715235	0.87521	0.753663	0.809283	0.775929	0.798948	1.047	1.10561	1.11956	1.09466	0.994515	1.30927	0.807214	0.772678	0.800225	0.928392	0.863845	0.930636	1.15849	1.10614	1.1034	1.19651	1.19947	1.17281
GFM2	7.18624e-08	7.40108e-06	Down	0.775295	0.830385	0.916859	0.798788	0.855815	1.10042	1.2982	1.21424	1.31842	1.20395	1.28963	1.34584	1.03321	0.783338	1.05558	1.04365	1.04791	1.04079	1.23854	1.28326	1.44106	1.2325	1.29109	1.27295
TMEM212	7.31109e-08	7.51405e-06	Down	0.799702	0.919212	1.05642	0.856289	0.511138	0.71442	1.63921	1.38122	1.46054	1.50045	1.34215	1.55185	0.785147	0.670911	1.04533	1.30643	1.01934	1.20857	1.52724	1.5202	1.59368	1.67548	1.78418	1.49542
SNTN	1.75346e-06	8.71241e-05	Down	1.18246	1.32365	1.21229	1.17862	0.834538	1.34662	1.93869	1.89949	1.94866	1.65433	1.81965	1.99295	1.36678	0.635118	1.63743	1.60698	1.56327	1.29342	1.9717	1.88767	2.01057	2.09541	1.83941	2.05658
AGBL2	5.39412e-07	3.51135e-05	Down	0.615047	0.570899	0.598617	0.575946	0.410843	0.527677	1.07134	1.11238	1.13981	0.822714	0.935919	1.21325	0.609253	0.216698	0.729777	0.882706	0.800779	0.756493	1.09081	0.94004	1.15461	1.19598	1.09441	1.24248
MAPRE3	3.12192e-07	2.29456e-05	Down	1.16364	1.43892	1.22045	1.13066	1.04992	1.3053	1.76594	1.73814	1.77118	1.68624	1.57867	1.81315	1.15415	0.819247	1.2031	1.36751	1.45299	1.3623	1.7308	1.71523	1.77103	1.90904	1.37672	1.7781
PLEKHB1	4.21854e-08	5.13459e-06	Down	0.826704	1.06632	1.10735	0.714373	0.528986	0.911884	1.55538	1.36606	1.50084	1.42827	1.21752	1.66125	0.915976	0.712246	0.982649	1.08411	1.2455	0.856511	1.35317	1.50012	1.53153	1.61859	1.59928	1.57456
ASXL1	3.28546e-09	6.75332e-07	Down	0.454948	0.686181	0.639479	0.636809	0.582444	0.596339	1.0228	0.972231	1.06669	0.960268	0.95815	0.947179	0.606655	0.581616	0.535403	0.652328	0.702679	0.697493	0.956866	0.949205	1.04051	1.0332	0.683604	0.996232
LZTFL1	6.83536e-08	7.20447e-06	Down	0.715361	1.09973	0.864064	0.740279	0.748687	0.793841	1.39756	1.29172	1.41862	1.23084	1.34471	1.50538	0.921005	0.593707	1.00371	1.11881	1.03563	1.07491	1.43993	1.30478	1.46247	1.38962	1.60987	1.44033
EFHB	6.94915e-07	4.32471e-05	Down	0.833606	1.11231	1.00382	0.758416	0.738985	0.817365	1.56771	1.43211	1.47276	1.33059	1.39708	1.68185	0.965739	0.511899	1.15981	1.23243	1.10453	1.25732	1.54673	1.39902	1.53881	1.6554	1.55429	1.55371
ABCC5	4.50072e-08	5.34668e-06	Down	0.606746	0.576285	0.480861	0.492806	0.0945413	0.545209	1.01457	0.87348	0.928458	0.833345	0.70421	1.0541	0.362097	0.342146	0.631776	0.558335	0.463566	0.547536	0.866054	1.07851	1.15298	1.01467	0.848914	0.952281
MLEC	4.87629e-08	5.54041e-06	Down	1.0724	1.09208	1.10085	1.13224	0.905255	1.09793	1.37968	1.3315	1.35397	1.3221	1.47215	1.3653	1.23569	0.999794	1.11264	1.21956	1.17116	1.13549	1.36875	1.42169	1.3356	1.42615	1.34147	1.48407
WDR35	3.90687e-08	4.81878e-06	Down	0.404104	0.543521	0.492698	0.456267	0.0808204	0.381453	0.87356	0.906728	0.857528	0.849804	0.689598	0.905925	0.503784	0.414318	0.685393	0.464459	0.44448	0.57565	0.94657	0.803497	0.980588	0.87643	0.934957	0.970828
GLIS3	2.80462e-08	3.72023e-06	Down	0.688104	0.777357	0.779131	0.788562	0.496574	0.639073	1.16681	1.01951	1.00083	1.21877	1.07641	1.13099	0.756153	0.463649	0.693993	0.76211	0.905638	0.772813	1.013	1.26415	1.1441	1.21017	1.14179	1.22701
KIF3B	2.63788e-08	3.55096e-06	Down	1.36102	1.35596	1.37522	1.31486	1.19347	1.17201	1.62915	1.58269	1.58186	1.51323	1.53536	1.63705	1.33786	1.25421	1.3451	1.40878	1.43264	1.29148	1.61689	1.56254	1.64965	1.61561	1.46561	1.71095
ZNF33A	2.75959e-08	3.68044e-06	Down	0.602245	0.727771	0.679009	0.609528	0.378905	0.579117	0.890401	0.944679	0.951595	0.865765	0.957216	1.03569	0.481945	0.5646	0.691726	0.745166	0.627088	0.816234	0.943883	0.916799	1.02497	0.97761	0.898095	0.96858
KIAA0895	4.62748e-08	5.40651e-06	Down	0.413819	0.522435	0.547161	0.527264	0.291102	0.374419	0.800712	0.86865	0.89733	0.918099	0.770036	0.940628	0.406356	0.251462	0.592798	0.687644	0.46862	0.681658	0.944302	0.926175	0.8378	0.830436	0.950986	0.919186
SLC7A6	1.7342e-07	1.45116e-05	Down	0.427776	0.320264	0.495182	0.494664	0.302234	0.370119	0.84263	0.739296	0.901493	0.77522	0.732603	0.894793	0.606919	0.358855	0.648133	0.570316	0.497269	0.550851	0.969871	0.866306	0.905609	0.892268	0.636002	0.828013
WDR78	3.36026e-07	2.42301e-05	Down	0.922212	1.04205	0.940936	0.84977	0.747797	0.708312	1.52233	1.4131	1.44832	1.28614	1.40949	1.5065	1.10746	0.604168	1.22464	1.09768	1.10362	1.13385	1.49341	1.35835	1.60823	1.58627	1.53959	1.58776
SEC63	6.33866e-08	6.80819e-06	Down	0.904793	0.941812	0.932229	0.981978	0.839528	0.863648	1.15338	1.116	1.19066	1.11512	1.15549	1.14395	0.958907	0.883852	0.998778	1.01797	1.0605	0.989504	1.12192	1.11488	1.08168	1.11065	1.13687	1.17279
MAP6	2.48656e-07	1.9157e-05	Down	0.871044	0.80184	0.792732	0.55331	0.364006	0.857614	1.50399	1.30418	1.41281	1.19515	1.16709	1.46805	0.858897	0.417745	0.80464	0.844165	1.05827	0.863805	1.30941	1.24483	1.24955	1.41838	1.03191	1.33417
NEK10	4.58337e-08	5.40466e-06	Down	0.509847	0.728994	0.494885	0.367032	0.316288	0.575628	1.13276	1.04164	1.2249	0.900464	0.965193	1.11873	0.642425	0.365529	0.710376	0.629245	0.77109	0.469705	1.1837	0.890246	1.30589	1.19211	0.84381	1.1055
METTL7A	1.26813e-07	1.13394e-05	Down	1.24634	1.43328	1.21269	1.35565	0.837372	1.31151	1.94464	1.74572	1.78153	1.72802	1.67575	1.94895	1.32683	1.1162	1.26969	1.44566	1.57291	1.5223	1.99523	1.88394	1.77894	1.94082	1.6727	1.79367
LMLN	2.6553e-09	5.70306e-07	Down	0.776568	0.89183	0.792921	0.597562	0.641612	0.736111	1.23193	1.08106	1.07403	1.04875	1.05545	1.26029	0.704638	0.662229	0.804176	0.75935	0.961344	0.790216	1.01816	1.11591	1.12478	1.21174	1.09841	1.09373
EFCAB1	2.04483e-07	1.65247e-05	Down	0.992471	1.20239	1.03651	1.03237	0.614091	1.18893	1.71716	1.53319	1.60027	1.56225	1.44751	1.86178	1.04128	0.635831	1.18769	1.09192	1.27656	1.2588	1.71084	1.73137	1.49305	1.78381	1.56694	1.56965
ICMT	2.42418e-08	3.34443e-06	Down	1.06452	1.16738	1.10858	1.23037	0.960329	1.02757	1.44896	1.31083	1.32696	1.37484	1.39761	1.42591	1.03263	1.01476	1.13614	1.183	1.18458	1.21784	1.38264	1.47743	1.41338	1.40152	1.30856	1.39149
TNFAIP8L1	5.38488e-07	3.50995e-05	Down	0.92479	1.07873	1.01067	0.842851	0.735678	1.12223	1.60871	1.49231	1.55186	1.43188	1.34504	1.6329	1.06545	0.667253	1.14693	1.07583	1.22128	1.10494	1.53786	1.55275	1.60678	1.64269	1.08953	1.56035
TUBA4B	6.48178e-08	6.87568e-06	Down	0.962475	1.25993	1.06576	1.01593	0.751288	1.36481	1.94586	1.82582	1.82394	1.80873	1.77479	2.01166	1.30254	0.682273	1.25294	1.24059	1.49288	0.981133	1.68326	1.94254	1.73894	2.01137	1.53134	1.90671
TP53BP1	4.26927e-07	2.9333e-05	Down	0.88975	0.841327	0.860081	0.886176	0.795761	0.844094	1.28647	1.17486	1.25776	1.06724	1.17669	1.25111	0.96463	0.725173	1.07526	1.02123	0.942344	1.03518	1.26997	1.17337	1.34421	1.242	1.08956	1.36499
NUDT4	8.44694e-09	1.45293e-06	Down	0.507835	0.500287	0.553902	0.594608	0.527012	0.481955	1.09555	0.961174	0.963693	0.953053	0.78069	1.06339	0.499451	0.503197	0.645537	0.815088	0.611972	0.760692	0.823991	1.04828	1.0526	1.02271	0.950317	1.09243
KIAA1737	6.9204e-08	7.21556e-06	Down	1.0768	1.0812	1.09878	0.862427	0.767478	0.97069	1.48379	1.42632	1.46721	1.34669	1.2823	1.51066	1.05067	0.995861	1.20778	1.26508	1.14096	1.24264	1.39112	1.47297	1.53916	1.53246	1.51245	1.53117
AKAP6	9.91551e-10	2.5717e-07	Down	0.127778	0.346928	0.217647	0.16191	0.149231	0.216518	0.767967	0.767175	0.658303	0.93251	0.776339	0.763423	0.221462	0.0879724	0.365114	0.56651	0.290715	0.475538	0.902406	0.799923	0.864304	0.752554	0.933293	0.861638
ZCCHC11	3.937e-09	7.79017e-07	Down	0.418226	0.411463	0.54441	0.415692	0.431144	0.503885	1.00638	0.724734	0.987945	0.877714	0.874059	0.842939	0.442708	0.360897	0.642761	0.725419	0.49347	0.479714	0.808037	0.933777	0.923674	0.9371	0.853614	0.800843
STRBP	6.30422e-08	6.80389e-06	Down	0.704514	0.754588	0.791173	0.806077	0.624372	0.698814	1.1208	1.11374	1.0734	0.892385	1.00413	1.13975	0.688391	0.538515	0.85688	0.882536	0.779472	0.858236	1.10695	1.06812	1.08624	1.06723	1.11759	1.01761
STOML3	3.23309e-07	2.35531e-05	Down	0.683043	0.911822	0.854164	0.814945	0.381815	0.962678	1.70634	1.50404	1.86167	1.39046	1.55121	1.60349	1.18749	0.590302	1.19326	1.16173	0.8537	1.05122	1.61028	1.49487	1.6462	1.50716	1.32049	1.80446
HHLA2	4.27679e-10	1.31592e-07	Down	0.783686	0.724637	0.679293	0.608659	0.493699	0.666505	1.52336	1.41424	1.46539	1.36933	1.16456	1.44501	0.730634	0.606672	0.937235	0.950473	0.999751	0.848244	1.47749	1.53043	1.54345	1.67061	1.86363	1.32216
ZNF395	8.16089e-09	1.41851e-06	Down	0.870457	0.927594	0.781707	0.957747	0.769697	1.007	1.24113	1.29964	1.34055	1.15356	1.14147	1.31108	0.839269	0.80273	0.85353	1.08203	0.990009	1.09291	1.21613	1.30654	1.31121	1.31684	1.18515	1.21434
TCTN1	1.30263e-07	1.15644e-05	Down	1.07061	1.25579	1.27842	1.11745	1.00294	1.25749	1.72303	1.60297	1.6573	1.44211	1.49204	1.72699	1.13227	1.08539	1.32591	1.44341	1.32975	1.33576	1.7422	1.70567	1.74219	1.64573	1.40912	1.75237
EEF2K	1.42488e-08	2.19894e-06	Down	0.663103	0.481454	0.590388	0.567866	0.33282	0.551265	0.950374	0.897758	1.10192	1.00765	0.919524	0.989657	0.580123	0.411106	0.597921	0.577984	0.62111	0.723507	0.821052	1.12007	0.940719	1.06096	0.772906	1.08194
ZNF664	3.89989e-09	7.7867e-07	Down	1.38949	1.36419	1.41658	1.2536	1.21502	1.35605	1.75288	1.58198	1.6521	1.73463	1.69261	1.78209	1.35595	1.16427	1.37001	1.54081	1.41017	1.42416	1.64115	1.69771	1.67684	1.73894	1.7827	1.78336
PTPLAD1	1.49089e-10	5.23799e-08	Down	1.24159	1.17752	1.17767	1.14019	0.983903	1.14447	1.60613	1.54556	1.58884	1.50517	1.46168	1.54849	0.909167	1.14346	1.23083	1.25	1.26867	1.19038	1.45984	1.59458	1.522	1.5733	1.41843	1.53746
CMTM4	5.483e-10	1.59775e-07	Down	0.724762	0.665493	0.829984	0.79779	0.548629	0.741381	1.26828	1.35191	1.38101	1.17724	1.33612	1.25884	0.635568	0.719297	0.907739	0.811855	0.653937	0.833779	1.26756	1.2865	1.35944	1.26123	0.935273	1.41841
CDS1	4.5712e-08	5.40449e-06	Down	1.15982	1.15737	1.18056	1.19713	1.14582	1.19125	1.5337	1.57109	1.515	1.42747	1.55398	1.6125	1.20632	1.0858	1.37912	1.4371	1.27263	1.32244	1.62158	1.54895	1.60176	1.57175	1.43458	1.67641
PUM2	5.68994e-10	1.6293e-07	Down	1.13748	1.08207	1.04769	1.11485	0.988203	1.03783	1.26849	1.27737	1.40851	1.33909	1.32027	1.37427	0.956456	1.01184	1.1803	1.13816	1.10278	1.14832	1.30578	1.33862	1.35987	1.41324	1.33826	1.38621
NARS	7.08319e-09	1.26218e-06	Down	1.57316	1.53523	1.5865	1.58334	1.4159	1.57864	1.80734	1.75459	1.81331	1.79939	1.78517	1.82126	1.52318	1.48497	1.59676	1.66523	1.63513	1.51479	1.73748	1.77748	1.76884	1.81423	1.68185	1.85922
BCL9	6.40071e-10	1.7914e-07	Down	0.594496	0.635344	0.687191	0.667697	0.431355	0.738956	1.10341	0.940807	1.10668	1.06747	0.917308	1.16232	0.424006	0.362342	0.673543	0.610142	0.619195	0.633323	1.03249	1.17482	1.02581	1.18453	1.07163	0.990988
CLMN	9.67844e-08	9.06334e-06	Down	0.796616	0.905014	0.838104	0.79957	0.615419	0.763266	1.28551	1.23962	1.21422	1.18226	1.21759	1.30392	0.860115	0.673276	1.03961	0.982955	1.11924	0.931501	1.38344	1.23934	1.26517	1.49325	1.18301	1.36227
TMEM138	9.87011e-08	9.17346e-06	Down	0.710184	0.941774	0.808832	0.823848	0.607138	0.795157	1.2883	1.23959	1.443	1.09499	1.18314	1.43561	0.816966	0.778565	0.991882	1.0809	0.952675	1.09628	1.23619	1.22102	1.42616	1.40777	1.26213	1.37324
TSPYL4	7.11382e-10	1.93629e-07	Down	0.827974	0.886683	0.694621	0.785893	0.611768	0.839143	1.29142	1.05159	1.15805	1.16786	1.13029	1.23059	0.699902	0.655684	0.918277	0.861245	0.912919	0.803056	1.12822	1.15644	1.18683	1.28263	1.30452	1.19307
KIAA1671	1.97268e-08	2.80007e-06	Down	1.02276	1.0527	0.927391	0.972485	0.715532	0.944194	1.3579	1.27452	1.23501	1.28022	1.2539	1.29834	0.9714	0.703852	1.06571	0.971064	0.934831	0.987667	1.26227	1.29569	1.37666	1.32642	1.3081	1.41525
TPRG1L	7.99671e-12	4.21427e-09	Down	1.21929	1.21529	1.26365	1.12351	1.20061	1.26833	1.53384	1.52025	1.59556	1.49787	1.54265	1.63799	1.19752	1.14407	1.16961	1.3687	1.26804	1.14717	1.57929	1.56058	1.70024	1.51742	1.49355	1.57517
PCYT1B	1.61214e-08	2.39826e-06	Down	0.154338	0.26295	0.345844	0.266091	0.179406	0.0863194	0.87261	0.613289	0.889809	0.750383	0.610075	0.962125	0.351148	0	0.372247	0.341725	0.590827	0.285661	0.771066	0.766806	0.957356	0.857959	0.856376	0.825754
RABL5	4.04408e-07	2.80976e-05	Down	1.15461	1.23055	1.10405	1.09612	0.831664	1.02947	1.48914	1.52406	1.5635	1.42308	1.45688	1.52524	1.21721	0.897202	1.26242	1.28191	1.32063	1.3064	1.52718	1.5573	1.6287	1.59529	1.49029	1.643
LOC100287718	3.37689e-07	2.43146e-05	Down	0.815033	1.10944	0.948949	0.63224	0.366639	0.745141	1.69941	1.55238	1.64999	1.5965	1.37265	1.90403	0.908457	0.320004	1.17803	1.16582	1.20485	1.0802	1.6841	1.6149	1.64603	1.88071	1.51288	1.66034
DTHD1	2.3193e-07	1.8122e-05	Down	0.877667	0.965806	0.903218	0.768095	0.471492	0.728874	1.45388	1.24643	1.45232	1.13039	1.19992	1.48181	0.959691	0.596997	1.06884	1.05102	0.917276	1.00752	1.35384	1.42822	1.55215	1.50087	1.37992	1.46427
C2orf81	7.95313e-08	7.96566e-06	Down	0.672389	0.77086	0.76188	0.558735	0.213284	0.571248	1.37203	1.12826	1.34005	1.28791	1.00456	1.49366	0.577204	0.310001	0.608251	0.802086	0.866653	0.797498	1.19091	1.28828	1.41201	1.39624	0.907254	1.35429
UCP2	2.97604e-07	2.20699e-05	Down	1.84433	1.90177	1.91345	1.83123	1.61489	1.98122	2.37835	2.34833	2.46319	2.14624	2.19958	2.47014	1.94285	1.636	2.05356	2.07884	2.13675	1.98947	2.34269	2.26586	2.44964	2.46223	2.25092	2.48628
CC2D2A	1.70205e-07	1.43639e-05	Down	0.95504	1.07146	0.946371	0.720173	0.758678	0.950011	1.54265	1.44395	1.53089	1.26207	1.33099	1.53819	1.01507	0.736139	1.23179	1.13556	1.20362	1.19007	1.55489	1.45125	1.5757	1.56363	1.3991	1.60696
C1orf88	2.17711e-08	3.03802e-06	Down	1.45217	1.61759	1.49243	1.2623	1.35281	1.48007	2.03686	1.9956	1.98523	1.91372	1.83665	2.09668	1.60168	1.22899	1.63461	1.73062	1.66466	1.7166	2.10591	2.03445	2.06727	2.14525	2.15306	2.06832
TP73	1.25306e-07	1.12249e-05	Down	0.691579	0.765546	0.866416	0.656724	0.401141	0.825886	1.43327	1.24625	1.35965	1.29787	1.11653	1.42713	0.822388	0.620651	0.996462	0.752042	0.962935	1.04876	1.34291	1.43661	1.51618	1.38588	1.03992	1.27182
GATS	8.55062e-08	8.3579e-06	Down	0.878309	0.985215	0.662984	0.866303	0.579125	0.826452	1.52403	1.46316	1.40162	1.52116	1.37127	1.63386	1.01491	0.554139	1.1803	1.11155	1.14894	1.13696	1.56701	1.54094	1.51473	1.64136	1.44149	1.61599
DZIP3	3.1807e-09	6.62967e-07	Down	0.801412	0.806505	0.768349	0.690832	0.635715	0.819747	1.29096	1.25681	1.38673	1.10059	1.11788	1.37141	0.819339	0.639359	0.948709	0.98265	1.01982	0.826825	1.28104	1.17961	1.35822	1.46614	1.40215	1.39443
GAPVD1	4.28622e-09	8.35948e-07	Down	1.0503	0.914177	1.0435	1.06605	0.781625	0.973819	1.42327	1.25828	1.30713	1.30853	1.30083	1.32081	0.983353	0.895123	1.06558	1.03473	1.02196	1.15796	1.30303	1.30381	1.41467	1.37753	1.32393	1.41775
CCDC113	5.3794e-08	6.01546e-06	Down	0.9406	1.04717	1.04986	0.830235	0.855549	1.1176	1.56898	1.50264	1.67451	1.37341	1.47621	1.65592	1.08738	0.790894	1.19359	1.20238	1.28944	1.1785	1.5863	1.42044	1.65929	1.67382	1.36468	1.67776
SRGAP3	2.21343e-09	4.96305e-07	Down	0.403764	0.397144	0.443365	0.313217	0.387175	0.505043	0.786539	0.732723	0.949197	0.771805	0.790874	0.80339	0.561732	0.351698	0.520142	0.601151	0.459562	0.563348	0.779803	0.848655	0.88608	0.887688	0.717882	0.934771
XPNPEP3	5.3937e-08	6.01787e-06	Down	0.61339	0.72639	0.668078	0.640431	0.530607	0.646343	1.10256	1.09422	1.05863	0.950838	0.986866	1.12324	0.711061	0.492954	0.827799	0.853524	0.796122	0.844409	0.990315	1.22202	1.03852	1.16498	1.00999	1.18793
USP10	2.13163e-09	4.84388e-07	Down	1.10974	1.30985	1.2657	1.21012	1.13889	1.16666	1.72882	1.5632	1.60005	1.57182	1.4902	1.71535	1.27244	1.15349	1.33827	1.38221	1.34206	1.25459	1.55091	1.69241	1.55967	1.60036	1.60305	1.6019
PPM1H	2.4692e-09	5.43642e-07	Down	0.81636	0.753308	0.828324	0.67191	0.69029	0.676572	1.18649	1.31404	1.3008	1.19676	1.16781	1.20263	0.818487	0.572072	0.792402	1.019	0.832535	1.00279	1.23992	1.21574	1.29203	1.26244	1.17113	1.17425
HIPK1	3.36899e-09	6.86803e-07	Down	1.43345	1.45212	1.42843	1.32313	1.38394	1.42942	1.78095	1.69797	1.72252	1.72391	1.70052	1.84001	1.42839	1.29614	1.48473	1.50098	1.51165	1.54079	1.75256	1.69011	1.80742	1.82706	1.58787	1.83958
BCL7A	6.85024e-08	7.20458e-06	Down	0.465057	0.614525	0.450835	0.528236	0.140865	0.448982	1.25933	1.14241	1.1887	1.11515	1.05059	1.28937	0.691586	0.353886	0.654164	0.766383	0.790722	0.91216	1.04129	1.1942	1.24196	1.24365	0.980091	1.12322
TUBA1A	2.65939e-09	5.70306e-07	Down	1.99737	2.21818	2.13238	1.87086	1.69714	2.06682	2.73237	2.53819	2.73176	2.60951	2.49825	2.84638	1.9512	1.80195	2.09392	2.2089	2.28288	2.05315	2.55055	2.75859	2.61592	2.70807	2.48517	2.64503
RAB36	1.04171e-08	1.72704e-06	Down	0.919035	0.917409	0.993936	0.794528	0.509721	1.12982	1.68009	1.4436	1.70761	1.63428	1.50458	1.671	0.93501	0.639884	1.13815	1.02448	1.14045	1.15102	1.49049	1.89276	1.66025	1.68934	1.42976	1.67879
NCRNA00094	1.36623e-09	3.39479e-07	Down	0.590893	0.64656	0.442787	0.454198	0.373813	0.465428	1.13138	1.09187	1.04977	1.01015	0.927288	1.04383	0.65345	0.385052	0.75331	0.521398	0.616623	0.751538	0.963483	1.12649	1.08149	1.0443	1.02536	1.12956
MAP1A	1.80797e-08	2.61324e-06	Down	0.815956	0.798958	0.749321	0.586723	0.468176	0.723171	1.59839	1.46142	1.43105	1.51621	1.3874	1.50865	0.814693	0.254375	1.01486	0.873842	0.997057	1.03587	1.48639	1.47192	1.55826	1.57393	1.25779	1.54831
CBX5	8.74856e-13	6.87914e-10	Down	0.855952	0.876012	0.987453	0.85242	0.818464	0.80089	1.48346	1.28571	1.41815	1.42444	1.32605	1.43327	0.748789	0.77708	0.907492	1.00372	0.963762	0.95178	1.26909	1.42116	1.39718	1.41625	1.37001	1.4308
KLHL6	4.55528e-10	1.39296e-07	Down	0.429837	0.391841	0.316342	0.306077	0.16146	0.521531	1.27362	1.04089	1.17463	1.00312	1.04728	1.25959	0.597537	0.136684	0.529979	0.725807	0.471655	0.508319	1.06711	1.05884	1.33867	1.07084	1.10471	1.20318
HN1L	1.74004e-09	4.06594e-07	Down	1.18351	1.33483	1.27474	1.25481	1.15964	1.36716	1.89984	1.69547	1.82755	1.68316	1.68533	1.86391	1.31834	1.19066	1.48613	1.49396	1.5092	1.33366	1.73545	1.77241	1.84453	1.88651	1.68388	1.84311
