# Supplementary material for: Phenotypic Responses of Differentiated Asthmatic Human Airway Epithelial Cultures to Rhinovirus
Source: PLoS One. 2015 Feb 23;10(2):e0118286. doi: 10.1371/journal.pone.0118286 (PMC4338293; doi:10.1371/journal.pone.0118286)
Supplement: S2 Dataset — (XLSX) [file pone.0118286.s004.xlsx]

## Sheet: Sheet1
S2_Dataset: List of genes in 10 functional groups that show statistical significance of differential changes in gene expression after viral infection
Type I interferon response		Type II interferon response		Apoptosis		Innate immune response		Th2 Signature (Woodruff) Downregulated		Th2 Signature (Woodruff) Upregulated		Regulation of viral reproduction		Viral mRNA synthesis		Adherens junction		Epithelial cilium movement		Cilium morphogenesis
Symbol	Fold Change (HRV/Veh)	Symbol	Fold Change (HRV/Veh)	Symbol	FoldChange (HRV/Veh)	Symbol	Fold Change (HRV/Veh)	Symbol	Fold Change (HRV/Veh)	Symbol	Fold Change (HRV/Veh)	Symbol	Fold Change (HRV/Veh)	Symbol	FoldChange (HRV/Veh)	Symbol	FoldChange (HRV/Veh)	Symbol	FoldChange (HRV/Veh)	Symbol	FoldChange (HRV/Veh)
DDX17	0.621362	BAK1	3.01873	PIK3R2	0.455997	CADM1	0.772591	MAP1A	0.189572	KIAA0114	0.213145	APOBEC3F	3.22336	GTF2F1	1.24346	TCF7	0.385945	DNAI1	0.436837	PCDP1	0.267973
POLR2B	0.625703	ICAM1	2.53225	PRKAR2A	0.486643	SFTPD	0.821465	C5AR1	0.22795	C11orf92	0.22736	APOBEC3G	8.12895	GTF2F2	0.860844	PTPRF	0.545013	CCDC39	0.49452	RSPH4A	0.273246
SMAD4	0.866715	IL15RA	1.77367	PRKX	0.496858	CEBPG	0.873491	GRAMD2	0.261929	ALOX15	0.254592	CCL3	1.80224	POLR2A	0.782161	RAC3	0.548585	RFX3	0.500997	UNC119B	0.300969
PDXK	1.26386	SF3A1	0.678961	CHP2	0.507389	IL12B	0.889906	CCDC81	0.270462	SRD5A2	0.294054	HS3ST5	1	POLR2B	0.625703	WASF3	0.550882	DPCD	0.552363	CC2D2A	0.323203
IRF2	1.48339	VAT1	0.50297	TP53	0.548768	IFNK	0.931034	C1orf87	0.275727	LRTOMT	0.298426	IL8	3.67037	POLR2C	0.698997	WASF1	0.554958	CCDC40	0.675022	TCTN2	0.341519
CD164	1.55276			PIK3CD	0.54971	CRTAM	0.955821	STEAP3	0.304859	C11orf74	0.312357	MDFIC	0.603752	POLR2D	0.633236	TGFBR2	0.582491	OFD1	1.10409	WDR63	0.348218
TRIM22	6.92468			BCL2L1	0.555468	APOA4	1	C11orf16	0.307248	ADH7	0.328498	PPIA	0.899665	POLR2E	0.738817	ERBB2	0.622084			FOXJ1	0.355499
OAS2	11.1235			TNFRSF10D	0.57146	CD1D	1	STOX1	0.309757	CHST6	0.342393	RSF1	0.834129	POLR2F	0.750088	BAIAP2	0.656443			FUZ	0.361538
OAS1	16.3303			BAD	0.60871	COLEC12	1	CDHR3	0.317201	VAV3	0.345928	TARBP2	0.602375	POLR2G	0.948005	MLLT4	0.667			TMEM138	0.368204
MX1	21.1047			DFFA	0.628522	DEFB118	1	C1orf173	0.318009	HN1L	0.347103	TNIP1	2.65525	POLR2H	0.752878	TGFBR1	0.669658			WDR35	0.372316
MX2	22.9267			ENDOG	0.662347	DEFB127	1	TMEM232	0.331087	LOC100506668	0.354382	TOP2A	0.701713	POLR2I	0.493819	PTPN1	0.672816			BBS1	0.373727
IFIT1	59.9206			ATM	0.679419	MBL2	1	LRRC6	0.341928	UCP2	0.358986	VAPB	0.756864	POLR2J	0.605179	IGF1R	0.674246			TCTN1	0.38264
				PRKACB	0.685515	NCR1	1	GXYLT2	0.34562	C6orf225	0.362782			POLR2K	0.661901	EGFR	0.674702			C9orf24	0.388279
				PRKAR1A	0.693803	PYDC1	1	ARMC2	0.358294	C11orf70	0.363034			POLR2L	0.823221	PTPN6	0.678215			CSPP1	0.391951
				IL1R1	0.695432	TLR8	1	APH1B	0.359772	HSPB11	0.372469					INSR	0.687966			CEP97	0.392
				CASP9	0.700742	DMBT1	1.04097	TRIM55	0.364292	FAM172A	0.377105					TCF7L1	0.696836			TTC26	0.402544
				PIK3R1	0.733215	KRT1	1.14772	FAM92A1	0.370756	MORN2	0.377568					CSNK2A1	0.704287			RPGR	0.402674
				TNFRSF10C	0.736339	BCL10	1.45316	WDR35	0.372316	SYBU	0.384998					SMAD2	0.712968			ARMC3	0.402927
				AKT2	0.736899	IL12A	1.92377	PZP	0.375151	EEF2K	0.385635					SSX2IP	0.749519			TMEM67	0.403068
				AIFM1	0.740921	DEFB1	3.08023	EFHC1	0.378289	EFCAB10	0.39102					CSNK2B	0.758965			BBS4	0.406548
				PRKAR1B	0.757038	APOBEC3F	3.22336	CLMN	0.37983	SOX2	0.391384					MAPK1	0.765992			CBY1	0.410234
				CASP6	0.759948	EREG	3.71415	INTS10	0.383193	MBNL2	0.392263					CDC42	0.771971			XPNPEP3	0.415352
				PRKACA	0.780897	APOBEC3G	8.12895	LOC100506990	0.387444	NBPF1	0.393074					CDH1	0.809619			RPGRIP1L	0.41655
				PIK3CB	0.782935			CXorf30	0.38803	PFN2	0.402135					PTPRM	0.81035			KIF27	0.424321
				EXOG	0.786958			C6	0.389754	GEMIN6	0.403265					ACP1	0.817456			PCM1	0.428857
				DFFB	0.790572			CSPP1	0.391951	CBY1	0.410234					LEF1	0.820187			DYNC2H1	0.434621
				CHP	0.805828			C6orf103	0.397015	HMGN3	0.410807					RHOA	0.820978			ARL3	0.44275
				BAX	0.817035			ALDH3A1	0.398967	NPHP1	0.410845					FYN	0.826459			IFT140	0.443427
				PPP3CA	0.819349			CES4A	0.399014	IAH1	0.412381					FER	0.85001			ARMC4	0.447628
				IL1RAP	0.82685			SFXN3	0.399748	TFPT	0.414806					MAP3K7	0.861232			TMEM231	0.447884
				IKBKB	0.840418			MDH1B	0.401345	DCAF16	0.417021					SMAD4	0.866715			TTC8	0.451854
				PIK3R3	0.873752			TTLL5	0.403623	C2orf76	0.41831					CSNK2A2	0.867897			KIF3A	0.454381
				CYCS	0.894147			CACHD1	0.407308	HDGFRP3	0.418984					FARP2	0.880071			TMEM107	0.45444
				PPP3CB	0.897872			TTC18	0.407519	RRAGD	0.421492					WAS	0.884626			B9D1	0.459654
				PPP3R1	0.947978			C4orf47	0.408173	EPB41L4B	0.4228					SNAI2	0.888394			DNAI2	0.468986
				CAPN1	0.949005			PHF17	0.411975	MDM1	0.427716					PARD3	0.919176			TMEM190	0.470818
				CHUK	0.962766			C21orf58	0.412614	H2AFV	0.43088					RAC1	0.923229			MKS1	0.476111
				NGF	0.979987			ANKFN1	0.416994	RNF5	0.432276					MAPK3	0.925214			B9D2	0.483827
				PIK3R5	0.980934			DNAH6	0.418681	MSI2	0.432656					IQGAP1	0.936512			RSPH9	0.488597
				PIK3CA	0.986879			SLC29A1	0.42426	GLRX5	0.436569					CTNNA2	0.939699			IFT88	0.491522
				TNFRSF1A	0.987562			IGSF10	0.429721	LYRM4	0.437377					MET	0.953653			BBIP1	0.494862
				FADD	0.996635			CAPS2	0.430937	ZMAT3	0.438273					SORBS1	0.966119			RFX3	0.500997
				FASLG	1			SRGAP3	0.431348	C14orf126	0.442583					CREBBP	0.975147			IFT172	0.501468
				IL3	1			ATXN2	0.435715	AKAP1	0.443106					WASF2	0.976781			ODF2	0.513031
				NTRK1	1			BAIAP3	0.438779	KDELR3	0.445656					ACTN2	1			NEK1	0.5175
				PIK3CG	1			CCDC147	0.443728	C15orf38	0.450627					ACTN3	1			C2CD3	0.526168
				PPP3R2	1			ASXL1	0.445437	C1D	0.452466					CTNND1	1.0203			ALMS1	0.528741
				PRKACG	1			DNAH3	0.446626	HIST1H4E	0.453228					CTNNA3	1.027			DYNC2LI1	0.53475
				PPP3CC	1.01216			C11orf63	0.446982	PIR	0.454019					FGFR1	1.04381			DZIP1	0.537606
				BCL2	1.01891			LOC157381	0.450543	SIX2	0.455932					TJP1	1.04547			BBS5	0.538615
				CSF2RB	1.05256			ICA1L	0.453398	MAP9	0.456423					PTPRB	1.06533			DZIP1L	0.538616
				PRKAR2B	1.09581			C3orf15	0.455942	HHLA3	0.456496					TCF7L2	1.06606			BBS12	0.545869
				APAF1	1.09933			FADS1	0.458479	FXC1	0.457137					NLK	1.06938			ARL13B	0.552
				AKT3	1.10242			WDR19	0.459525	B9D1	0.459654					CTNNB1	1.07663			DPCD	0.552363
				CASP3	1.11493			CEP68	0.459857	GIPC2	0.463534					EP300	1.08111			TMEM216	0.553959
				IRAK1	1.13111			C5orf42	0.461038	VTCN1	0.464371					RAC2	1.09808			STK36	0.563054
				MAP3K14	1.13177			SHANK2	0.4667	C16orf54	0.46509					ACTN4	1.1076			ARL6	0.564165
				IKBKG	1.16098			TSEN2	0.470525	MTMR2	0.468826					ACTN1	1.12726			KIAA0586	0.565029
				TRADD	1.20131			IQUB	0.475113	MYCBP	0.470501					CTNNA1	1.15298			IQCB1	0.574169
				RELA	1.22825			COL28A1	0.475929	C16orf88	0.472753					SMAD3	1.17084			BBS2	0.578347
				IRAK4	1.24365			C3orf25	0.476865	RNF128	0.473155					SNAI1	1.17106			CEP290	0.599989
				TRAF2	1.27832			STRBP	0.480067	ALDH18A1	0.47511					PVRL1	1.20758			C5orf30	0.628617
				NFKB1	1.29871			ZBBX	0.481638	STMN1	0.4757					ACTB	1.21			PCNT	0.632859
				IL3RA	1.30068			CDC14A	0.482756	MB	0.475948					VCL	1.23564			IFT122	0.633422
				AKT1	1.30157			C2orf67	0.493907	ABCE1	0.478319					PVRL3	1.23688			BBS10	0.639611
				XIAP	1.3485			MAP3K3	0.496686	MRPS28	0.480329					LMO7	1.2616			TMEM17	0.65755
				BIRC2	1.37028			SLC25A36	0.499943	UFC1	0.484687					YES1	1.30696			INTU	0.669792
				CAPN2	1.41055			RFX3	0.500997	LOC100507246	0.485301					WASL	1.31157			CCDC40	0.675022
				TNFRSF10B	1.49442			KIAA0754	0.506545	CREBL2	0.485386					PTPRJ	1.36933			POC1B	0.683256
				BID	1.5216			C7orf63	0.506603	CAB39L	0.488011					ACTG1	1.47797			SPAG16	0.69022
				IRAK3	1.60578			DNAH10	0.508528	RWDD4	0.489884					SRC	1.53761			PARVA	0.69083
				CFLAR	1.68599			DNAH5	0.509156	C6orf125	0.490375					PVRL4	1.61143			TBC1D7	0.693619
				RIPK1	1.8873			DNAH9	0.510781	BAG2	0.492368					PVRL2	2.52673			MKKS	0.702224
				CASP8	2.02369			DEPTOR	0.510917	KCNE3	0.492676									AHI1	0.709698
				CASP10	2.06712			ZC3H6	0.511799	DHX32	0.493755									TCTN3	0.733825
				CASP7	2.1476			NIN	0.512072	POLR2I	0.493819									IFT20	0.778014
				FAS	2.42048			THBD	0.512668	BBIP1	0.494862									TTLL3	0.804094
				TNFRSF10A	3.31921			B3GNT1	0.516573	SLC22A16	0.497248									PTPN23	0.824302
				IRAK2	3.67285			CHKA	0.517988	CALM1	0.497513									BBS7	0.852228
				IL1A	3.8142			CDON	0.518849	CNOT7	0.498925									VANGL2	0.860472
				ENDOD1	3.83707			CAPN7	0.520236	PLCE1	0.498989									OCRL	0.881634
				IL1B	3.85268			ALMS1	0.528741	TOMM34	0.501495									ACTR3	0.885327
				NFKBIA	3.98687			CCDC30	0.531688	TCEAL8	0.501717									RAB3IP	0.91689
				MYD88	3.9988			TMEM47	0.535333	EIF2AK4	0.502946									CEP164	0.922369
				BIRC3	4.50197			ARMC9	0.537364	TAF9B	0.502993									WWTR1	0.926199
				TNF	11.1317			MYLK3	0.538338	LOC201651	0.503057									E2F4	0.941427
				TNFSF10	11.2595			ZBTB25	0.538425	CCDC34	0.503356									GSN	0.942359
								PDE7A	0.538617	CD24	0.507088									C19orf51	0.972767
								TRPV4	0.541464	KBTBD4	0.507299									NPHP3	0.974589
								TMEM91	0.542306	MED31	0.507453									TSGA14	0.988433
								PUM2	0.542832	RWDD2B	0.509077									PKHD1	0.995472
								TTC5	0.543099	MOCS2	0.511656									C10orf90	1
								JAG2	0.543962	KCNJ16	0.51569									FOXG1	1
								NSUN7	0.544267	RQCD1	0.517117									ONECUT2	1.00733
								FAM184A	0.545013	CACYBP	0.518154									LAMA5	1.02934
								PTPRF	0.545013	RARB	0.519461									ONECUT1	1.03921
								PTPN4	0.550381	ERLIN2	0.520924									VHL	1.08184
								YLPM1	0.551422	MRPL50	0.521616									OFD1	1.10409
								TACC2	0.553689	GOLPH3L	0.521816									RAB8A	1.10691
								CXorf57	0.553841	TIMM9	0.522609									AVIL	1.14869
								ZNF608	0.554001	TMEM146	0.524544									FLNA	1.20838
								GLRB	0.554222	ZSWIM7	0.52541									PLA2G3	1.2753
								LIG3	0.554411	ABO	0.526196									ASAP1	1.31922
								EP400	0.554595	IVNS1ABP	0.526726									TFF3	1.4846
								DNAH11	0.55537	CCDC23	0.527485									CRB3	1.6063
								ENO2	0.558884	MRPS14	0.529766
								KIAA0319	0.559966	ARHGDIB	0.535357
								AHNAK2	0.560236	NFU1	0.535853
								CWH43	0.561919	RMND5A	0.537624
								C17orf85	0.563831	AK4	0.537766
								GDA	0.56385	BCCIP	0.538666
								PEAK1	0.565301	TM4SF1	0.540015
								DNASE1	0.568187	MRPL21	0.542241
								CLGN	0.572145	SRSF8	0.544916
								C1orf168	0.572843	NLN	0.545409
								ZNF84	0.573021	KIAA1143	0.546961
								WDR60	0.573865	SMPDL3A	0.550087
								SPEF2	0.57403	RAB4A	0.550387
								SLC46A1	0.574903	CREB3L4	0.551326
								TGFBR3	0.574934	PCBD1	0.551449
								TTC21B	0.575522	NGRN	0.552442
								PRSS12	0.577205	OAZ2	0.552968
								FHOD3	0.57881	SERINC5	0.553332
								ATXN1	0.585555	FUNDC2	0.553475
								IQCA1	0.586806	LHPP	0.554362
								PEG10	0.58686	ANAPC13	0.554824
								EFEMP1	0.587152	C8orf83	0.555764
								IL6R	0.587809	PHYH	0.556564
								FRY	0.588478	MITF	0.556823
								C14orf132	0.588717	CDK2AP1	0.556885
								ABCA13	0.588799	PSMG1	0.55772
								C20orf12	0.592733	NDUFB3	0.559031
								LUC7L3	0.593725	RNF14	0.55937
								HYDIN	0.595687	MRAP2	0.559597
								C4orf22	0.59692	ENTPD3	0.559638
								ST20	0.599576	PCP4L1	0.561137
								CRNDE	0.599816	CCNY	0.561554
								C9orf68	0.601666	CXorf41	0.562671
								ZNF544	0.602382	SDHAF2	0.563003
								EPN2	0.602908	TCEA3	0.566711
								ERBB4	0.603808	ZDHHC20	0.567365
								PFKFB3	0.604693	FAM162A	0.569082
								CLDN8	0.605953	CENPW	0.569273
								TLR5	0.606095	CCDC90A	0.57026
								GOLGA2B	0.610575	WDR5B	0.57048
								DMD	0.610817	CHN2	0.572742
								ZNF232	0.61439	GSR	0.573592
								SYNE1	0.616509	KLHDC7A	0.574608
								PPP1R9A	0.616669	LOC339803	0.575043
								ULK2	0.618209	CNOT6	0.5751
								ARHGAP44	0.621596	ALS2	0.575233
								CD59	0.625702	POLR1D	0.576115
								DMXL2	0.626507	SKA2	0.577181
								NBEAL1	0.628559	SLC25A40	0.577491
								SLC22A4	0.631554	GGA2	0.578456
								NFIB	0.632008	LARP1B	0.578874
								C2orf63	0.632037	OST4	0.579053
								ANK3	0.632397	SLC18A2	0.580061
								PCNT	0.632859	THRB	0.580523
								TFCP2L1	0.633027	PRUNE	0.580808
								PASK	0.634231	POLE3	0.581241
								SRSF11	0.634796	CMIP	0.582077
								ZAK	0.635701	EIF2C1	0.582315
								ATP2A2	0.636611	MTFR1	0.583393
								MYO9A	0.640791	C19orf42	0.583431
								MAP7D2	0.641364	ANGEL1	0.583936
								ENPP3	0.643418	MORC4	0.585025
								SETD4	0.643966	TAF9	0.585168
								MYEF2	0.644687	SSU72	0.586481
								SIRT5	0.645065	MRPS35	0.587188
								NEK3	0.649029	ANP32A	0.587278
								ZNF398	0.654382	MRPS6	0.587396
								FAIM	0.654738	PPP1R7	0.588003
								FZD8	0.655546	CCNG2	0.588249
								CAMSAP1	0.655807	PRKCH	0.588577
								FGFR1OP	0.656805	DPYSL3	0.589584
								VPS13C	0.657886	MAPKAP1	0.590797
								RALGAPA2	0.658741	C4orf43	0.591076
								KIF13A	0.65886	EID1	0.591098
								CELSR1	0.666695	RCBTB1	0.591807
								FBRSL1	0.668758	ZNF32	0.592108
								MDH1	0.669331	STAU2	0.59311
								INTU	0.669792	PGM1	0.59356
								SFXN5	0.670435	SYAP1	0.593648
								C10orf26	0.67102	MED28	0.594311
								ZNF469	0.673274	ZNF436	0.595071
								FLJ41484	0.673799	TSPAN8	0.59583
								IGF1R	0.674246	ISOC1	0.596839
								ZNF273	0.680143	NAA50	0.597062
								FGD4	0.680356	OBFC1	0.597321
								SCNN1G	0.681597	PABPC4	0.599843
								FOXP1	0.683904	TMEM178	0.600833
								NPEPL1	0.687027	COPS8	0.601916
								INSR	0.687966	TUSC2	0.602635
								BPTF	0.692002	TASP1	0.603172
								C9orf150	0.693011	C20orf30	0.604319
								GRM5	0.693063	ARL2	0.604645
								AHNAK	0.693488	MST4	0.604847
								PRKAR1A	0.693803	ZNRF1	0.604917
								H2AFJ	0.694144	DYNLL1	0.605313
								GAS1	0.694763	MAPKAPK3	0.605352
								IL1R1	0.695432	NUDT21	0.605634
								EFNB2	0.696036	PRKRIR	0.605744
								TXLNG	0.6975	LSM1	0.606155
								GIGYF2	0.697594	LDLRAP1	0.606561
								C9orf5	0.697993	SERTAD4	0.606581
								SIRT3	0.698804	PL-5283	0.60786
								OSBPL9	0.701763	NGFRAP1	0.608288
								RPRM	0.701834	CIB1	0.609151
								FAT1	0.703968	NOL3	0.610101
								CLK4	0.704263	MAGEH1	0.61107
								LOC100507250	0.708601	MRPL42	0.611931
								TMED10	0.708952	CDK8	0.612561
								KITLG	0.709674	RAB7A	0.612793
								SESTD1	0.71007	COX10	0.614785
								ZXDC	0.711736	SRI	0.615005
								PRR3	0.712212	PROSC	0.61613
								DAAM1	0.71223	CPNE3	0.616719
								LIMCH1	0.712555	RNASE4	0.617139
								CAPRIN2	0.713111	NANP	0.617519
								APCDD1	0.716422	SCCPDH	0.618561
								C9orf93	0.721265	C9orf41	0.618658
								MCF2L2	0.723154	C11orf93	0.618884
								ELL2	0.723241	TMEM71	0.619365
								NAV2	0.723559	CRLS1	0.619407
								ZNF132	0.730826	LSM6	0.619767
								MOSPD2	0.731877	FAM136A	0.620183
								CYP4X1	0.732717	NRAS	0.620478
								LOC642852	0.73299	TMEM99	0.620494
								TAF1D	0.733306	TRAK1	0.62076
								KDM4C	0.735442	ENY2	0.621221
								SLC44A5	0.735475	HEATR3	0.62228
								PDE4DIP	0.737879	NCRNA00219	0.622716
								PSMG4	0.738378	TXNDC5	0.623818
								NUDT13	0.738867	FBXW2	0.624034
								SLC19A2	0.738991	USP46	0.624372
								SHROOM4	0.743392	PLEKHJ1	0.625967
								ITPR1	0.748466	BEX4	0.627515
								CYP4Z1	0.751554	KREMEN1	0.627825
								FLJ43663	0.751629	DFFA	0.628522
								ZNF23	0.751888	C5orf30	0.628617
								ARSD	0.752411	IPO11	0.629527
								ZNF629	0.752702	GLTSCR2	0.631884
								TAB1	0.753146	LIX1L	0.6323
								ARHGEF10	0.756104	ZNF473	0.632865
								ZFR	0.756283	POLR2D	0.633236
								KIAA1704	0.757982	DNAJC19	0.633382
								SNX33	0.76003	CDCA7L	0.635893
								NUDT16	0.764381	HNRNPAB	0.636965
								DAK	0.768342	DDB1	0.637508
								ANKRD23	0.769686	KIAA1191	0.63792
								FOXA2	0.772913	C7orf44	0.638536
								C1orf63	0.774325	CTTNBP2	0.639284
								ATAD2	0.775665	ELK3	0.640605
								EPDR1	0.777062	AGPS	0.640657
								AMFR	0.778569	SLC25A6	0.641489
								GPATCH2	0.779021	DNAJC10	0.642229
								IRX2	0.779138	CYB561D1	0.642281
								RXRA	0.779238	MRPL19	0.642811
								CSGALNACT1	0.780372	RSL24D1	0.643189
								PER2	0.780746	DAZAP2	0.643247
								C21orf34	0.78093	NCK2	0.64339
								BRWD1	0.782327	C4orf52	0.64383
								LOC285419	0.783203	MRPL18	0.644162
								ZNF418	0.784697	PRMT6	0.6444
								SLC13A4	0.784899	VAMP7	0.644594
								ZFX	0.785316	UBE2I	0.644947
								PCBP2	0.786455	TIMM8B	0.64514
								WDR20	0.78662	C19orf70	0.645279
								C12orf51	0.792147	UBA2	0.64579
								TOMM70A	0.793935	MRPL15	0.646167
								DSCAML1	0.79527	CNFN	0.646365
								CSMD1	0.797574	BZW2	0.646384
								FOLR1	0.79828	TMEM69	0.647527
								RNF216	0.799459	ZNF323	0.647712
								RNLS	0.800152	ENOX2	0.648392
								PVRIG	0.800996	THOC7	0.648741
								UBXN1	0.803051	PIH1D1	0.648777
								USP43	0.804168	ATP5G2	0.650073
								SPTAN1	0.80685	PTPLB	0.650136
								SHPRH	0.807644	PSMD10	0.650242
								CLIP1	0.808222	PLEKHA3	0.650787
								ZNF708	0.80823	KLHL5	0.651312
								FASTKD2	0.808427	C1orf151	0.651671
								PTPRM	0.81035	DMRT2	0.652159
								FUBP1	0.811289	MEGF9	0.652501
								ING5	0.813437	C15orf41	0.652691
								CDK14	0.814664	CRIPT	0.653163
								PDE5A	0.814938	LYRM2	0.65457
								WDSUB1	0.815259	MRPL48	0.655463
								STEAP2	0.816855	ENTPD7	0.656457
								KNTC1	0.818514	WDR55	0.657437
								SLA2	0.819401	CHIC2	0.659445
								ZMYND8	0.819471	EYA2	0.66
								PAN3	0.819769	SLBP	0.660647
								LEF1	0.820187	HIGD2A	0.660778
								ATP5S	0.821214	UBE2G1	0.660807
								C6orf163	0.822096	POLR2K	0.661901
								FAM120B	0.822971	FAM171A1	0.662298
								C8orf42	0.823789	VWA5A	0.662605
								CNTN3	0.825006	HAT1	0.663634
								BRD4	0.825325	ENSA	0.664238
								PLD6	0.82596	TFB2M	0.664943
								KDM5C	0.826579	DTD1	0.665371
								CYP2C8	0.828534	CISH	0.665557
								TNS1	0.829257	ZNF330	0.665613
								LOC100131434	0.830237	ANKRD40	0.667328
								ZNF606	0.830331	NDUFA8	0.667565
								DLL1	0.833658	DHX30	0.668006
								FLNB	0.834864	SKAP2	0.668763
								SLC39A3	0.835347	MRPL30	0.669667
								C5	0.837338	NDUFAB1	0.670946
								CUL3	0.840605	ADI1	0.671017
								ACIN1	0.841806	SEC16A	0.671373
								MDN1	0.843168	OXA1L	0.671915
								TPCN2	0.848534	DPH3	0.673207
								ADAMTS15	0.849081	FAM114A1	0.675046
								AKR1C1	0.851393	MAGED1	0.675093
								C17orf42	0.85308	MRPL36	0.675277
								ARX	0.853365	ZDHHC3	0.675278
								LRP12	0.853367	PLDN	0.675612
								RBM6	0.854259	RACGAP1	0.675685
								SFTA1P	0.854422	C11orf24	0.675705
								HGD	0.856117	KLHL22	0.675716
								ARHGEF26	0.856156	TXNDC15	0.675819
								SEC14L5	0.859302	IL18	0.675952
								GCFC1	0.863277	YWHAH	0.67635
								HSPA12A	0.863934	NNT	0.676562
								DEFB124	0.864042	ARL5A	0.676707
								NUMB	0.867852	ACTL6A	0.676887
								EML6	0.867953	MRPS31	0.677057
								THSD7A	0.868629	C9orf3	0.678306
								CP	0.868813	GNG12	0.678675
								LOC401320	0.869059	ATG5	0.679356
								RECQL	0.870274	NDUFA2	0.680016
								KNCN	0.870311	ENOPH1	0.680282
								SERPINI2	0.870404	GPX4	0.680417
								FAM40A	0.874886	SEPW1	0.680706
								KDM5A	0.875574	ACN9	0.68085
								NRBP2	0.875991	COX7A2L	0.680976
								FAM66C	0.877191	ENTPD4	0.681234
								FNIP2	0.877243	ELOVL5	0.68191
								TRIM66	0.88011	C22orf39	0.681935
								STT3B	0.880268	RPS6	0.682753
								ITGB3	0.881187	POC1B	0.683256
								LOC100131096	0.88276	TIPRL	0.683353
								LAMA2	0.886923	SLAIN2	0.683544
								ARHGEF12	0.890981	ASB8	0.683722
								ZNF518A	0.891447	FOXP1	0.683904
								STK4	0.891872	SHROOM1	0.68414
								CCDC158	0.893598	NDUFA1	0.684505
								SLC22A15	0.896006	MCCC2	0.684649
								LTF	0.897446	PIN4	0.684858
								SEPT7P2	0.898322	PRKACB	0.685515
								C3orf24	0.898831	FAM188A	0.685533
								C1QTNF9	0.898997	NCBP2	0.685593
								SLC9A11	0.899975	TRAPPC2L	0.686073
								FLJ45244	0.9001	NEK6	0.686076
								LOC100506795	0.90033	JAGN1	0.686109
								FZD7	0.901673	WHSC1	0.686349
								TG	0.904886	MRPS10	0.686373
								LHX4	0.910724	RPL15	0.686474
								RAB3IP	0.91689	FAM165B	0.686952
								AR	0.917208	ARPP19	0.68697
								PIP	0.918135	TBCA	0.687197
								TBL1X	0.918406	EI24	0.687633
								PHOSPHO2	0.9185	APITD1	0.689037
								LOC723809	0.918853	PARVA	0.69083
								RBM5	0.920973	YPEL1	0.692321
								FLJ14107	0.921748	SNHG6	0.692423
								FAM70B	0.926297	UPRT	0.692658
								WNK4	0.926458	GGCT	0.694308
								FAM38B	0.927251	DIABLO	0.694416
								SEMA4F	0.928381	HBXIP	0.695582
								KCNIP4	0.929379	C12orf49	0.695852
								KCNC4	0.929977	TPRKB	0.696233
								SLIT2	0.930799	CHCHD3	0.696389
								CNIH4	0.93532	MAD2L1	0.697058
								RCAN2	0.937876	BIRC5	0.697142
								MAN1C1	0.940123	SORL1	0.697915
								TRIO	0.941709	AKR1A1	0.698238
								NSMCE4A	0.942838	FAM82B	0.698338
								ENG	0.948705	GOLGA5	0.69891
								VASH2	0.950664	C11orf71	0.700612
								KCNMA1	0.95204	ZFAND1	0.700859
								CDKAL1	0.957271	MKKS	0.702224
								LOC283875	0.957635	ZNHIT1	0.70247
								TSKS	0.957666	UQCRB	0.702805
								ENPP2	0.95915	C22orf32	0.703372
								GRP	0.960922	ZNF226	0.703591
								LOC284749	0.961277	SLC25A11	0.703736
								CPNE1	0.961319	M1	0.703752
								TPM2	0.96615	MRPL53	0.703873
								PAX6	0.967116	AP3M1	0.703951
								SREBF2	0.967318	TNIK	0.704933
								MOSC2	0.968165	SERBP1	0.705314
								TMEM45A	0.970449	HDDC2	0.705653
								PDE3A	0.970633	LASP1	0.705924
								TCF24	0.971144	C6orf168	0.706426
								SHISA2	0.971194	CLASP1	0.706462
								AS3MT	0.974296	SRP72	0.706645
								LPPR1	0.974395	GTF2A2	0.707221
								SLC25A27	0.976476	WIPI2	0.707526
								C8orf46	0.97694	SNRPD1	0.707601
								FAIM2	0.977517	BIK	0.708041
								TTLL9	0.977769	CHCHD1	0.708701
								ANGPT1	0.978914	BIVM	0.709026
								COL9A1	0.982314	KITLG	0.709674
								SCN9A	0.982885	PF4V1	0.709696
								LOC100507577	0.983273	ZNF271	0.70981
								LMOD3	0.983384	BTF3L4	0.710565
								CELF4	0.983512	SLU7	0.710731
								EXOSC8	0.984367	TSPYL1	0.711038
								PITPNM3	0.98508	BDH2	0.711701
								MED12L	0.986211	TMEM167A	0.71272
								ZBTB16	0.98813	SHMT2	0.712982
								IFNGR1	0.98832	CKS2	0.713181
								TSGA14	0.988433	DQX1	0.713237
								GLUL	0.98956	PSME3	0.713247
								MYCBPAP	0.989629	TRIAP1	0.713856
								KIAA1984	0.989761	SLC25A46	0.714453
								ARMCX4	0.992407	C20orf108	0.714694
								ADAM12	0.992699	SSR1	0.716003
								PSME4	0.99425	GORASP2	0.716805
								KCNA1	0.994583	LOC440335	0.717386
								H6PD	0.998251	PAPOLA	0.717633
								SOS1	0.99873	ATP5L	0.7181
								ADAM29	1	PCNP	0.718783
								ALDH8A1	1	ZMAT2	0.719095
								C15orf43	1	DUT	0.719299
								CFHR2	1	CCNB1IP1	0.720176
								CYSLTR2	1	TMEM125	0.720634
								DCT	1	RWDD1	0.721804
								EBF3	1	GLO1	0.72181
								FAM170B	1	ARFIP2	0.721864
								GPR144	1	C7orf60	0.722147
								HNF4A	1	EIF4E	0.722437
								LOC100505768	1	MTMR12	0.722644
								LOC100506013	1	CAMLG	0.723905
								LOC100507206	1	LOC100129361	0.724371
								LOC100507537	1	LUC7L2	0.724637
								LOC283177	1	GFPT1	0.725095
								LOC285740	1	COL4A3BP	0.72561
								LOC641518	1	METTL9	0.725992
								MTUS2	1	PMM2	0.726457
								NCAM1	1	UROS	0.726735
								NRSN1	1	PRDX3	0.727245
								PRR4	1	RAB2A	0.728593
								PTGDR	1	CNIH	0.728708
								RPRML	1	DSTNP2	0.728869
								SEC14L3	1	HSPA14	0.729356
								SGCD	1	CCDC72	0.730033
								SHD	1	HNRNPA1L2	0.730125
								SLC22A7	1	NUDT15	0.730269
								SYT4	1	TBC1D15	0.730489
								WIF1	1	MAPK8	0.730559
								ZNF117	1.00228	CALU	0.730681
								NR2E3	1.00286	ZC3H15	0.731052
								ZNF492	1.00605	RPL6	0.732002
								C10orf103	1.00634	CHCHD5	0.732055
								CHST15	1.00683	PTAR1	0.732161
								TJP2	1.00705	RASSF5	0.732894
								HIF3A	1.01023	JOSD2	0.732966
								DDX26B	1.01084	HOMER2	0.733127
								LOC100506123	1.01088	SLC35B3	0.733961
								C19orf18	1.01261	GCAT	0.733984
								MACF1	1.01404	FAM98A	0.7341
								NANOG	1.01486	SLC7A1	0.734726
								LOC100190938	1.01498	R3HDM1	0.736216
								N4BP2L1	1.0154	MXRA7	0.736577
								KCNJ15	1.01768	RAB22A	0.736957
								RIMKLB	1.01833	VBP1	0.738006
								RALGPS2	1.01855	UBXN8	0.739227
								SNRPN	1.01923	TMEM11	0.739256
								MCTP1	1.01953	C1QBP	0.739715
								CDH4	1.0197	SNCA	0.740791
								USP6	1.02014	CCDC25	0.742052
								LOC400960	1.02461	SH3RF1	0.742314
								SAA4	1.02773	GART	0.743409
								HSPBAP1	1.02879	TRIM6	0.743711
								THSD4	1.02899	SFXN1	0.743811
								OCA2	1.02945	EIF3I	0.744637
								CCR6	1.03007	ARAF	0.744807
								LMF1	1.03596	RNPEP	0.744913
								STRC	1.03668	SLC16A7	0.745372
								NUAK2	1.03887	MORF4L2	0.746117
								SCN3A	1.04267	SETD5	0.746532
								WIPI1	1.04711	BTF3	0.747272
								LOC284551	1.04832	BCL2L2	0.747285
								RAB3GAP2	1.04899	FAM103A1	0.748016
								GLI3	1.04918	CWC27	0.748075
								LOC100128788	1.04953	SREK1IP1	0.748385
								KCNQ3	1.05065	RNASEK	0.749087
								PAPPA	1.05208	SIAH2	0.749209
								FMNL2	1.05856	COMMD1	0.749375
								ZNF519	1.06132	SLC35F2	0.749428
								ALX3	1.07872	CBLL1	0.750095
								EPB41L5	1.08006	HIST1H2BI	0.750182
								PON2	1.08955	SLC48A1	0.750302
								FZD4	1.09295	TPMT	0.751442
								STEAP4	1.09517	FOXJ3	0.751727
								AKT3	1.10242	POLR2H	0.752878
								OFD1	1.10409	PDXDC1	0.755178
								LOC100272228	1.10705	MFSD1	0.755532
								PRSS3	1.10729	C11orf73	0.756426
								SCML1	1.11058	CISD2	0.756516
								BTAF1	1.11193	APEH	0.756791
								ALDOB	1.11322	LOC100505495	0.757655
								CEP70	1.11443	SRSF10	0.757925
								LRP2	1.12027	PPIL1	0.758183
								ACTN1	1.12726	C16orf61	0.758381
								BAHCC1	1.13232	CSNK2B	0.758965
								EPAS1	1.13335	CUEDC2	0.758974
								TPH1	1.14471	TSPAN3	0.759153
								CRIM1	1.14845	PARL	0.759233
								TCF20	1.1535	PAIP2	0.759291
								CALD1	1.15771	WWP1	0.759292
								DSP	1.15893	FAM107B	0.759911
								CA12	1.16298	SKAP1	0.759964
								ZNF221	1.16576	EDEM3	0.760261
								PLA1A	1.16578	MTRF1	0.760677
								PPFIA1	1.16872	SEC23IP	0.760926
								RASA2	1.17079	PDE6D	0.761068
								GPRIN1	1.17393	NFE2L2	0.761367
								FKBP5	1.17962	RUNX2	0.761909
								PDLIM5	1.19537	EGFL6	0.762067
								SORD	1.1987	C2orf69	0.762632
								SCGB3A1	1.19923	TMBIM6	0.762972
								ZBTB20	1.20309	LEPROT	0.763382
								APH1A	1.20407	TTLL12	0.763975
								ABAT	1.20877	TMEM33	0.764101
								FAM46C	1.21149	CDC26	0.764898
								MUC5B	1.22085	RYBP	0.765115
								ANKDD1A	1.22182	GTF3C6	0.766937
								ABCC3	1.22224	SNX3	0.767039
								ASPRV1	1.22538	ZNF548	0.767448
								VNN1	1.24091	LYPD6	0.767454
								N4BP3	1.24389	STX3	0.767958
								CHST4	1.26991	GTPBP4	0.768211
								CYP24A1	1.2725	PTHLH	0.768974
								RGAG4	1.27761	VPS13D	0.769916
								SAA3P	1.313	IKBIP	0.770895
								PDE4D	1.31874	ETFDH	0.771006
								RIMS2	1.3289	PLEKHB2	0.771087
								PATL2	1.32981	YTHDF3	0.771614
								C15orf39	1.33997	TP53RK	0.771695
								GPR37	1.37663	CDC42	0.771971
								SCGB1A1	1.4091	NDUFS3	0.772088
								SIK1	1.43996	ATP8B1	0.772164
								DOCK4	1.52124	PKP4	0.772418
								C3	1.55022	TMEM111	0.772442
								TRAF3IP2	1.56707	ZWINT	0.772502
								EBF4	1.59221	KAZALD1	0.773009
								IRS2	1.61808	RGS10	0.773137
								PGAP1	1.62159	PPP1R11	0.773146
								FOSL2	1.62673	ZNF585A	0.773432
								CFLAR	1.68599	EIF3H	0.773609
								ITPR2	1.69341	PPP1R8	0.773776
								ADAM17	1.70084	C4orf46	0.775329
								SLC25A37	1.7309	ASRGL1	0.775342
								QKI	1.75882	FAM3C	0.775577
								FAM83A	1.7954	USP53	0.77569
								PCDH17	1.92322	IGF2BP3	0.775818
								TNFSF14	1.94407	MUDENG	0.775976
								PTGES	1.96496	SHFM1	0.776396
								DAPP1	1.97082	SLC25A5	0.77657
								SLC28A3	2.02589	LOC254128	0.77849
								PLXNA2	2.16007	BSCL2	0.779503
								ERAP2	2.22595	C7orf70	0.779794
								CD47	2.52297	ERLEC1	0.779818
								RBMS2	2.53616	AP2B1	0.78051
								KIF26B	2.76017	COPZ1	0.780772
								CXCL2	3.03185	CISD3	0.782086
								PLSCR1	4.28247	BRWD1	0.782327
								BIRC3	4.50197	PEX13	0.783962
								LMO2	8.6205	EIF4G2	0.784262
										LDLRAD3	0.784281
										CBX3	0.785086
										ZNF706	0.786993
										RPE	0.787079
										CLIC5	0.787969
										SRXN1	0.787993
										NMT2	0.788284
										MRPS33	0.788347
										RNF10	0.788571
										TMEM167B	0.789111
										TMEM182	0.789422
										AMMECR1	0.789609
										ARL1	0.789786
										PPP2R5C	0.790126
										MRS2	0.790541
										GALNT7	0.791809
										TXNL4A	0.792048
										CHRAC1	0.79205
										PHKB	0.792301
										ARMC1	0.792475
										HIST1H2BG	0.792502
										LSMD1	0.792547
										ARMCX3	0.792639
										LOC729852	0.792833
										PFDN5	0.792841
										CISD1	0.7931
										LOC100289361	0.793438
										TBC1D16	0.793687
										ATG4A	0.794099
										FKBP1A	0.794348
										AMD1	0.795396
										WBP5	0.795754
										TMEM60	0.796259
										FAM96A	0.796818
										LSM4	0.797834
										POLR3K	0.799232
										ST6GAL1	0.799238
										HS6ST2	0.799633
										CDC123	0.799723
										ARMCX5	0.800191
										GALNT1	0.800498
										C11orf1	0.800759
										CCNG1	0.80114
										IDH1	0.801187
										FAM84A	0.80185
										TOMM7	0.801919
										SSFA2	0.802168
										FAM108C1	0.802328
										PEX19	0.803094
										FAM3B	0.803365
										C12orf23	0.804054
										EXOSC1	0.804172
										ERH	0.804839
										HTRA2	0.804946
										BUD31	0.806662
										TMEM70	0.806726
										ADK	0.807068
										PPHLN1	0.807323
										QSER1	0.807474
										IBTK	0.80751
										PCNA	0.807694
										SPATS2	0.807819
										HIST1H2BD	0.808628
										ATP5J	0.809711
										ACTR6	0.81015
										TIMM17A	0.810654
										CNOT2	0.811322
										C17orf37	0.811346
										RNF141	0.813393
										ZDHHC4	0.814632
										LOXL4	0.814688
										RGS4	0.816355
										CCNI	0.81638
										C20orf196	0.816586
										RPS6KA3	0.816908
										ALG13	0.816956
										DCTN3	0.817085
										GMFB	0.817223
										ACP1	0.817456
										SCP2	0.817724
										NUDT3	0.817924
										SF3B14	0.818067
										DYNC1LI1	0.818087
										ATP13A5	0.818459
										UBE2D2	0.81891
										JTB	0.819123
										TALDO1	0.819538
										PLEKHA1	0.819672
										CCDC59	0.819911
										ITGAE	0.820408
										C14orf166	0.820642
										HIST1H2AE	0.8219
										GOLGA7	0.822777
										DR1	0.823882
										LACTB2	0.824909
										CENPP	0.825155
										DUSP11	0.825318
										YPEL5	0.826021
										RGS7BP	0.826486
										SEC61G	0.826894
										VEZT	0.827001
										DAP	0.827429
										GHITM	0.827578
										LYPLA1	0.827913
										SP2	0.828236
										FBXO28	0.828262
										FAM192A	0.828426
										GLRX3	0.829088
										SPESP1	0.829212
										UBE2N	0.829991
										NHP2	0.830841
										DGKA	0.830903
										ATP5G3	0.831999
										C6orf162	0.832654
										GUCY1B3	0.832984
										PLAGL2	0.83336
										RAD23B	0.833417
										STOM	0.833969
										RPS27A	0.834456
										NXT1	0.835933
										COPS2	0.836516
										HIST1H2BE	0.836628
										RPS13	0.836883
										NFYB	0.837039
										C12orf62	0.83806
										HPGDS	0.83981
										PRTFDC1	0.839926
										DHX35	0.840176
										UGP2	0.840765
										INO80C	0.840993
										RAB27A	0.84115
										C2orf43	0.841461
										MAP2K6	0.84283
										MRPL20	0.842923
										RBM18	0.843109
										RFK	0.843398
										NDUFA11	0.843527
										MRPS23	0.843654
										UQCRQ	0.844287
										VPS4B	0.844715
										ZCCHC9	0.845159
										CDC37L1	0.845428
										SDHC	0.845481
										SWAP70	0.845689
										PSMD5	0.846254
										PPP1CC	0.846285
										CLDN10	0.846321
										SPTY2D1	0.847273
										COMMD6	0.847454
										C12orf44	0.847959
										LRRC8D	0.848788
										OTUD7B	0.849869
										TSPO	0.85001
										PSAT1	0.850292
										CAPZB	0.85126
										FAM110C	0.851603
										PPA2	0.852858
										MLLT3	0.854724
										STAG3L4	0.855097
										DNAJC12	0.855881
										C11orf31	0.856374
										MTERFD2	0.856398
										ATP5O	0.857373
										BICD1	0.858569
										CXorf26	0.858571
										LOC100505549	0.859191
										SCOC	0.8599
										RPL35A	0.860653
										TAGLN2	0.860747
										YIPF5	0.860781
										GTF2F2	0.860844
										RPL22L1	0.861424
										DCAF12	0.862729
										MAPK13	0.863917
										C12orf32	0.864098
										FAM18B1	0.864221
										PPP6C	0.864336
										ARFGAP3	0.864929
										UTP11L	0.865558
										PNO1	0.865915
										UTP23	0.866461
										CD36	0.866649
										LIN7C	0.866875
										SEC14L1	0.867979
										PDCD2	0.868042
										SERP1	0.868259
										NDUFB6	0.86903
										EMG1	0.869443
										AK3	0.87042
										VTA1	0.87073
										OCIAD2	0.871304
										RPS20	0.871311
										CAPNS1	0.871342
										GTF2H5	0.871744
										RAP1A	0.871772
										SLK	0.872142
										SPCS1	0.872268
										C5orf62	0.872713
										SVIP	0.873257
										TCEB1	0.873362
										PUS7L	0.873946
										NSL1	0.874411
										C5orf28	0.87551
										HEPACAM2	0.876249
										CCDC53	0.877473
										RAB14	0.87794
										PIGP	0.879911
										ZNF79	0.880217
										CHDH	0.880908
										GGPS1	0.880949
										SELO	0.882669
										MRPL13	0.882724
										MGC16275	0.883613
										NIPSNAP3A	0.883654
										ARF3	0.883912
										AP3S1	0.884294
										RNF11	0.884624
										HIVEP3	0.885102
										RPS16	0.885266
										ACTR3	0.885327
										MLF2	0.885327
										PRNP	0.885377
										PTGS1	0.885925
										RPL31	0.886354
										BSPRY	0.88701
										METTL10	0.887501
										CRLF3	0.887819
										LOC100507086	0.888312
										NACC1	0.888421
										MCTS1	0.888493
										DCTN5	0.889192
										SRP19	0.890511
										FAH	0.891797
										SLC16A9	0.892185
										COX7C	0.893696
										CYCS	0.894147
										ERGIC1	0.89469
										UBTD2	0.894838
										SLC39A14	0.895276
										SYTL5	0.896212
										SPECC1	0.896429
										PRDX4	0.897902
										LARP6	0.898109
										CHCHD7	0.898218
										ATP5H	0.899176
										MBD4	0.899267
										COPB2	0.899537
										HSBP1	0.899619
										PPIA	0.899665
										UBE2L3	0.899986
										ATF6	0.900104
										HNRNPR	0.901163
										RPL34	0.90147
										SYPL1	0.901687
										STRA13	0.902436
										SLC39A7	0.902686
										TMED2	0.902762
										GALNT12	0.903104
										TIFA	0.903327
										ZNF326	0.903737
										MUM1L1	0.904602
										CDH26	0.90484
										ORMDL2	0.905249
										RPS7	0.906252
										IDH3G	0.906669
										CAMTA1	0.907809
										NOP10	0.907896
										EIF3K	0.908306
										RORA	0.909861
										MUTED	0.910534
										CNPY2	0.910637
										TCF12	0.910945
										ARNTL	0.911033
										GLCCI1	0.911052
										PDIA5	0.911216
										OSBPL8	0.911935
										NDUFS5	0.91257
										SNAPIN	0.912591
										C6orf48	0.914127
										ARID5B	0.914495
										RBM3	0.915137
										MRPL47	0.916239
										RNF7	0.916514
										VDAC1	0.917308
										C1orf97	0.917398
										HOOK3	0.917466
										EIF3J	0.917944
										RPL18	0.918405
										C6orf106	0.918495
										RPL38	0.918543
										MED4	0.920662
										PAWR	0.921151
										FBL	0.922343
										GPX2	0.922946
										RAC1	0.923229
										LUZP1	0.923778
										RPL27	0.924125
										MPPED2	0.924754
										ZDHHC2	0.924862
										SMARCE1	0.924921
										HCCS	0.926227
										TANC1	0.927048
										RPL8	0.927594
										RPL28	0.92822
										OTUD5	0.928445
										TMEM93	0.92852
										POLR3GL	0.92865
										HNMT	0.929929
										STX6	0.930878
										ACTR8	0.931335
										ADRA2A	0.931824
										UTP20	0.932272
										COX6C	0.932633
										RNF181	0.933038
										ROD1	0.933117
										VANGL1	0.93357
										IFI27L2	0.933795
										SEC22A	0.935516
										MAPRE1	0.935854
										EIF4E3	0.936354
										MRPS15	0.93652
										GALNT10	0.936799
										RGP1	0.937354
										PAPD5	0.938839
										UBA5	0.938889
										USMG5	0.939343
										LSM7	0.939776
										HMGCS2	0.940273
										HERPUD1	0.940495
										COX4I1	0.941999
										AHR	0.9423
										GSN	0.942359
										SLC10A7	0.942724
										PRSS8	0.942724
										NDFIP2	0.942862
										DEDD	0.943881
										LOC221710	0.944686
										PRSS16	0.945214
										KDELR2	0.947772
										POLR2G	0.948005
										SSR3	0.94821
										FCER1A	0.948596
										HOXA1	0.948635
										CAPN1	0.949005
										SH3RF2	0.949933
										RNF144A	0.950954
										SLC24A3	0.951035
										MOBKL3	0.951459
										GPX1	0.952076
										LSM2	0.952398
										CPA3	0.95299
										KDELR1	0.952997
										STX8	0.954237
										CPT1A	0.954255
										NKPD1	0.954361
										CROT	0.954884
										ME1	0.95519
										C18orf21	0.956106
										GTDC1	0.956245
										CCDC117	0.956662
										ARRB2	0.957386
										NDUFA12	0.957485
										NMD3	0.957706
										ATOX1	0.95775
										LOC654433	0.957927
										CREM	0.958428
										SNRPD2	0.959959
										AP1S2	0.959993
										C3orf70	0.960636
										RALA	0.961012
										MON1B	0.961787
										RPS19BP1	0.962017
										MCEE	0.962098
										ATP5G1	0.962509
										GLT25D2	0.963138
										PPIC	0.963265
										DUSP28	0.963473
										AADAC	0.96382
										GORAB	0.964039
										TPM1	0.965534
										PFKP	0.966087
										EAF2	0.966519
										PRKD1	0.96736
										FGL2	0.967818
										POP4	0.968576
										C1orf144	0.969764
										COX6B1	0.970134
										UBE2V2	0.971034
										HIGD1A	0.971712
										DENND4A	0.971825
										MTHFD2L	0.972691
										C3orf14	0.972961
										NDUFA3	0.97308
										BRMS1	0.973097
										YWHAB	0.97341
										CFL1	0.974219
										FAU	0.974872
										ALDH1A3	0.974976
										RC3H2	0.975276
										TPI1	0.975625
										NDUFA13	0.976226
										GGCX	0.976489
										C1orf186	0.977764
										AKAP12	0.978097
										SRPR	0.978362
										HIST1H2BF	0.980066
										PPP2R5A	0.982547
										DLC1	0.983217
										ARHGEF3	0.983542
										PFDN1	0.983896
										SH3BGRL3	0.983958
										TAL1	0.984174
										PDCD10	0.984788
										GLTP	0.985228
										C12orf57	0.98711
										HDHD2	0.988148
										TNPO1	0.988278
										SEC13	0.991186
										TDP2	0.991297
										SLC17A5	0.991643
										RPS5	0.991847
										UBE2W	0.992828
										ARHGEF6	0.992835
										ZNF766	0.994031
										LSM5	0.994292
										SNAPC5	0.995447
										ICA1	0.996312
										RAB13	0.996844
										DHTKD1	0.997218
										SLC25A26	0.998462
										FAM120A	0.999023
										ANAPC10	1
										ATP8B3	1
										BTK	1
										C10orf128	1
										C11orf52	1
										C1orf85	1
										CD1C	1
										CLC	1
										CLCA1	1
										CNRIP1	1
										ECT2	1
										HPCAL1	1
										IGJ	1
										IL1RAPL1	1
										ITLN1	1
										KIAA0391	1
										MS4A2	1
										NBPF3	1
										P2RY14	1
										PKHD1L1	1
										PRB1	1
										RAB18	1
										RPL10L	1
										SAMSN1	1
										SNX12	1
										TMEM200A	1
										TMSB15B	1
										TNR	1
										UBE2NL	1
										ZMAT4	1
										ICK	1.00103
										PRELID2	1.00243
										ALDOA	1.00287
										ADAMTS3	1.00349
										PRR15	1.00453
										OSBPL10	1.00609
										DNAJC15	1.00618
										SMTNL2	1.00649
										C20orf197	1.00664
										GALNT6	1.00768
										ALKBH7	1.00768
										PIGA	1.00804
										C11orf46	1.00809
										TRIM47	1.00823
										CTDSP1	1.00837
										SF3B5	1.00845
										C1orf31	1.00868
										C4orf3	1.00909
										C9orf46	1.00926
										LRRC59	1.00982
										LOC100287015	1.01011
										COG5	1.01027
										RPS11	1.01305
										TWF1	1.01321
										NTRK2	1.01365
										SLC12A2	1.01389
										NDUFS8	1.01444
										LBH	1.01492
										PGM3	1.01608
										CCDC90B	1.01621
										SSBP1	1.01633
										ACOT7	1.01658
										PUF60	1.01676
										DAZAP1	1.01698
										LARP7	1.01793
										UBE2J1	1.01796
										ARL8B	1.02025
										TSEN15	1.02141
										KCMF1	1.02229
										SNRPB2	1.02301
										FMOD	1.02413
										SLMO2	1.02575
										MED21	1.02626
										COPZ2	1.02641
										PPP2R1B	1.02678
										RNPEPL1	1.02722
										RPS19	1.02768
										GDAP1	1.02844
										PITPNB	1.03293
										RAB1A	1.03378
										SLC35A1	1.03566
										ZCCHC10	1.03673
										NFATC2IP	1.03738
										LOC100289255	1.03753
										ACER3	1.03882
										LPIN2	1.03905
										IDH2	1.0392
										MRPS18C	1.03931
										TUBA1C	1.03957
										RPL24	1.03963
										FOLH1	1.03968
										TAF4B	1.04006
										MRPS36	1.04041
										STK38L	1.04166
										CAP1	1.04201
										BACE2	1.04245
										GATA2	1.04395
										RPS14	1.04405
										RPL36	1.04418
										SHH	1.04755
										STAMBP	1.04827
										USO1	1.04857
										MOBKL1B	1.04945
										RCHY1	1.05097
										ITGA10	1.05539
										MRPL27	1.05609
										COMMD8	1.05709
										TMED3	1.0589
										SPTLC1	1.06266
										SPCS3	1.0642
										TMEM40	1.06502
										NAV1	1.06763
										TMEM85	1.06863
										ANO5	1.06893
										TIMM10	1.06905
										MRPL54	1.06966
										SERINC2	1.06974
										CSDE1	1.06978
										UAP1	1.07072
										EFHD2	1.07192
										SNX7	1.07206
										RIT1	1.07415
										SNX2	1.07441
										NDUFS7	1.07479
										BPGM	1.07616
										TRPM6	1.07649
										SLPI	1.07649
										UEVLD	1.07696
										SDPR	1.07703
										CD69	1.07777
										CCNC	1.08021
										MRFAP1	1.081
										TPT1	1.08121
										PADI2	1.08179
										PSMD14	1.08236
										SGSH	1.08432
										LOC100505989	1.08494
										TPM4	1.08533
										ARF4	1.08664
										CD44	1.08778
										MYL6	1.08848
										C22orf13	1.09009
										GSTM3	1.0917
										CA13	1.09281
										CEP72	1.09399
										ZBTB8OS	1.09539
										TAF13	1.09587
										LSM3	1.09677
										NDEL1	1.09828
										ATP7B	1.09834
										SERPINE2	1.0988
										SEC61B	1.09934
										MYO1C	1.09976
										CLPP	1.09995
										COX7A2	1.10603
										FUT6	1.1068
										RPL18A	1.10749
										CHMP4A	1.10851
										GALNT4	1.10941
										ZFAND2A	1.10961
										RNF115	1.10997
										TTC37	1.11119
										SLC12A8	1.11178
										VPS24	1.11252
										COX5B	1.11309
										MTERF	1.11415
										CASP3	1.11493
										RALB	1.11501
										FXYD3	1.11531
										CYP2C9	1.11828
										C5orf22	1.1204
										FAM177A1	1.12077
										COX7B	1.12079
										SLC35A4	1.12092
										S100A10	1.12206
										GNPNAT1	1.12398
										CYB5B	1.12467
										STK24	1.1253
										CREB3L1	1.12723
										FAM59A	1.12831
										PIGF	1.12998
										HIST1H2AC	1.13088
										TMPRSS4	1.13106
										MIA3	1.13243
										CAMKK2	1.13558
										EPHA7	1.13559
										FAM110A	1.1376
										ADCY7	1.13797
										SSR2	1.13837
										CDKN2AIPNL	1.13907
										CAPN14	1.1403
										YIPF1	1.14219
										EIF2AK3	1.14367
										PIGY	1.14403
										INTS6	1.14634
										C12orf45	1.1465
										MMADHC	1.14749
										ARHGAP25	1.15253
										TCF20	1.1535
										VSIG2	1.15371
										RAB9A	1.15397
										FAM109B	1.15755
										SERPINB10	1.15802
										BOLA3	1.15966
										ATP6V1G1	1.1601
										RPLP2	1.16087
										SLC30A7	1.16177
										C7orf49	1.16438
										C6orf115	1.16493
										TMBIM4	1.16634
										DHRS9	1.16772
										HIST1H2BK	1.16887
										C12orf29	1.173
										MRPL1	1.17334
										HN1	1.17937
										YWHAZ	1.17946
										COX17	1.18155
										UBA52	1.1831
										HSPC159	1.18414
										ARF6	1.18431
										MANF	1.18732
										MRPS17	1.18944
										UCHL3	1.18996
										GNAI3	1.19064
										TMEM219	1.19127
										WSB2	1.2044
										EXOC6	1.20558
										COX5A	1.20621
										RPS21	1.21114
										RAB25	1.21336
										MED8	1.21639
										SNRPF	1.21818
										PSMB2	1.21831
										CAV2	1.21915
										ETFA	1.22075
										HIST1H2AB	1.2224
										PTPN12	1.22299
										PSMA5	1.2283
										TMEM208	1.22916
										PP14571	1.23068
										CAPZA2	1.23082
										RAB11A	1.23162
										USP6NL	1.23807
										RNF39	1.23851
										DNAJB4	1.241
										GMPPA	1.24151
										MYEOV2	1.24245
										ATP5I	1.24255
										SLC9A9	1.24341
										FUT3	1.24458
										SMS	1.24903
										ASPH	1.25287
										GOLT1B	1.25643
										UPK1B	1.25676
										MFSD9	1.25713
										TPM3	1.25773
										TAOK3	1.25952
										MIER1	1.26669
										FRS2	1.26724
										ARHGAP20	1.26782
										SNX11	1.28147
										MTHFD2	1.28414
										USP28	1.29039
										NSF	1.29131
										TRIM7	1.30019
										DISP1	1.30778
										UBE2F	1.30968
										OBFC2A	1.31103
										WASL	1.31157
										HSCB	1.3123
										PNRC2	1.3132
										C19orf10	1.31335
										TNC	1.31545
										PEX11B	1.3155
										VSNL1	1.31687
										GGH	1.31808
										DENND2D	1.31866
										ARPC5	1.32212
										NDUFS4	1.32515
										TLE1	1.33473
										SFN	1.34684
										GRK5	1.34713
										SAP18	1.34816
										COX16	1.35324
										NXT2	1.35477
										DYNLT3	1.36212
										C1orf174	1.36346
										CXCL17	1.3639
										LRRC8A	1.36607
										ANXA1	1.37343
										MAL2	1.37455
										ATG7	1.37584
										B3GALNT1	1.37682
										TPD52	1.37857
										GMDS	1.38031
										GRB10	1.38452
										UBE2B	1.39381
										CHMP5	1.39626
										ARPC5L	1.39653
										DHRS7	1.39921
										UBE2Z	1.40086
										GLIPR2	1.40198
										GPR180	1.41024
										MAGT1	1.41097
										TMPRSS2	1.41674
										EFR3A	1.41813
										SEC11C	1.42742
										GUK1	1.42882
										FEZ2	1.43096
										SERPINB13	1.43567
										RAB38	1.44094
										DYNLT1	1.44173
										S100A14	1.44662
										BCL10	1.45316
										CPE	1.45814
										SP1	1.45825
										TIMP1	1.46313
										FRMD4B	1.46545
										SAR1A	1.46619
										SHC1	1.46986
										SS18L2	1.47044
										SIX1	1.47143
										MMP1	1.47274
										CSTA	1.476
										LRRC31	1.47714
										SNIP1	1.47877
										TFF3	1.4846
										TMEM50A	1.48931
										POSTN	1.4987
										HMGA1	1.50929
										TMEM126A	1.5123
										LIPH	1.51941
										SERPINB2	1.52179
										IL33	1.52332
										GRHL1	1.52443
										TIPARP	1.53126
										FA2H	1.53723
										STAP2	1.5413
										BIN1	1.54146
										GPR160	1.54371
										ANO1	1.54917
										CPNE4	1.55527
										PSME1	1.5642
										TSPAN13	1.57403
										PHLDB2	1.5901
										PRICKLE1	1.59063
										FGF13	1.59411
										SCEL	1.5963
										COMMD10	1.60566
										DPP4	1.606
										RBM7	1.61856
										SLC25A30	1.61948
										BLNK	1.62359
										TCN1	1.62624
										ANXA3	1.62719
										SUB1	1.62845
										UHMK1	1.63309
										CLTB	1.64357
										PSMF1	1.66604
										ARNTL2	1.6812
										PSMA3	1.69414
										POMP	1.69772
										XPNPEP1	1.72025
										DNPEP	1.72052
										RRBP1	1.72306
										ZNF467	1.72738
										TNFAIP8	1.72765
										CADPS2	1.75875
										CTSC	1.76999
										FZD5	1.77685
										TBC1D1	1.77746
										MYL12A	1.80874
										RABGAP1L	1.81821
										FAM120AOS	1.81856
										CTTNBP2NL	1.83978
										KAT2B	1.85538
										FERMT1	1.86608
										RAB27B	1.86742
										RIPK1	1.8873
										AGR2	1.91005
										SLC39A8	1.91979
										ATP12A	1.92265
										LARGE	1.93871
										GIMAP2	1.96615
										CDC42EP5	1.99044
										S100A16	2.01097
										GABRP	2.01617
										AHCYL2	2.05615
										SELK	2.06598
										AIDA	2.07166
										HDAC9	2.07598
										LDLR	2.0859
										ADAMTSL3	2.1835
										GALNT5	2.18442
										OSTalpha	2.18999
										SLC6A14	2.22243
										ID2	2.23112
										RTKN2	2.23598
										PSME2	2.23722
										TMEM62	2.25727
										SNX6	2.27393
										PTPRH	2.27854
										CMYA5	2.28228
										S100P	2.2883
										PROCR	2.29452
										HS3ST1	2.31025
										RCAN1	2.33313
										KRT23	2.35895
										EPS8L1	2.4205
										RABAC1	2.43411
										PSMA2	2.45544
										SCIN	2.47497
										PSMA6	2.49834
										HK2	2.55429
										LOC645638	2.61209
										KLF4	2.71441
										CYB5R2	2.85482
										RBCK1	2.91209
										GPT2	2.91548
										CCRN4L	3.18163
										BLZF1	3.31669
										CCDC109B	3.64612
										CH25H	4.48621
										SP100	4.52874
										IFI27	5.04641
										APOBEC3B	6.19591
										STARD5	6.5352
										MLKL	6.64301
										CD274	10.2104
										TNFSF10	11.2595
										OAS1	16.3303
										SOCS1	20.6611
