# Supplementary material for: Phenotypic Responses of Differentiated Asthmatic Human Airway Epithelial Cultures to Rhinovirus
Source: PLoS One. 2015 Feb 23;10(2):e0118286. doi: 10.1371/journal.pone.0118286 (PMC4338293; doi:10.1371/journal.pone.0118286)
Supplement: S3 Dataset — (XLSX) [file pone.0118286.s005.xlsx]

## Sheet: Proud Study Comparison
Proud_ ALI_Common Downregulted gene list	Proud_ ALI_Common Downregulted gene list
OSBPL6	TNFSF13B
USP2	IFIT1
C11orf16	IL18BP
C20orf96	MMP13
ARHGAP18	GBP5
STOX1	GBP1
CACNG6	GBP4
GATS	RASGRP3
ACSBG1	FZD5
FAM92A1	EDN1
C10orf95	CD274
DYX1C1	IL1A
TAF6L	ISG15
PPIL6	IL1RN
CRY2	CXCL9
YSK4	PRIC285
KIF9	ICAM1
CCDC81	SERPINB9
IQCH	C8orf4
TFDP1	SP110
LOC401321	IFIT2
TCP11L2	PML
DTHD1	IFIT3
CDC14A	ATP10A
C9orf72	ZFP36
CAB39L	GTPBP1
FLJ90757	NCF1
SRGAP3	RSAD2
HHLA2	PLAUR
DNAH6	NOS2
CAPS	IRF7
XPNPEP3	NAMPT
STK33	EPSTI1
ERBB4	NCF1C
KCNRG	AIM2
	DDX60
	ATF3
	ISG20
	CXCL10
	XAF1
	SOCS1
	HTR2B
	MLKL
	LAMP3
	SOCS3
	SAMD9L
	MX2
	OAS3
	OASL
	DHX58
	PMAIP1
	CLEC2D
	DDX58
	OAS2
	BATF2
	IFIH1
	TAGAP
	DDX60L
	ZBP1
	CXCL11
	HDX
