# Supplementary material for: Phenotypic Responses of Differentiated Asthmatic Human Airway Epithelial Cultures to Rhinovirus
Source: PLoS One. 2015 Feb 23;10(2):e0118286. doi: 10.1371/journal.pone.0118286 (PMC4338293; doi:10.1371/journal.pone.0118286)
Supplement: S5 Dataset — (XLSX) [file pone.0118286.s007.xlsx]

## Sheet: Sheet1
Th2 signature in lung epithelial brushings, Woodruff 2007 and 2009_DownRegulated (from Curated Expression Signatures)
Symbol	Type	Species	FoldChange (Asthma/Non-Asthma)	Pval (Wilcoxon)
CLK4	Gene Symbol	Homo sapiens	0.610645	0.0021645
SCML1	Gene Symbol	Homo sapiens	0.609373	0.004329
WDR60	Gene Symbol	Homo sapiens	0.73401	0.004329
ERBB4	Gene Symbol	Homo sapiens	0.761009	0.00865801
SIRT5	Gene Symbol	Homo sapiens	0.81533	0.00865801
TNFSF14	Gene Symbol	Homo sapiens	0.7789	0.00962172
KIAA0319	Gene Symbol	Homo sapiens	0.723409	0.0151515
ZNF84	Gene Symbol	Homo sapiens	0.759109	0.0151515
CCDC30	Gene Symbol	Homo sapiens	0.709274	0.0151515
SPEF2	Gene Symbol	Homo sapiens	0.738579	0.0151515
PRSS12	Gene Symbol	Homo sapiens	0.781674	0.0151515
CDHR3	Gene Symbol	Homo sapiens	0.553595	0.025974
GDA	Gene Symbol	Homo sapiens	0.676892	0.025974
LRRC6	Gene Symbol	Homo sapiens	0.644586	0.025974
SEC14L5	Gene Symbol	Homo sapiens	0.837084	0.0411255
LOC157381	Gene Symbol	Homo sapiens	0.655702	0.0411255
LAMA2	Gene Symbol	Homo sapiens	0.791232	0.0411255
ZNF273	Gene Symbol	Homo sapiens	0.746209	0.0411255
C4orf47	Gene Symbol	Homo sapiens	0.641117	0.0411255
DNAH11	Gene Symbol	Homo sapiens	0.668888	0.0411255
CLGN	Gene Symbol	Homo sapiens	0.753509	0.0411255
C5AR1	Gene Symbol	Homo sapiens	0.675396	0.0411255
DNAH6	Gene Symbol	Homo sapiens	0.746508	0.0411255
Cilium (from SwissProt Keywords)
Symbol	Type	Species	FoldChange (Asthma/Non-Asthma)	Pval (Wilcoxon)
SPAG17	Gene Symbol	Homo sapiens	0.557225	0.0021645
BBS1	Gene Symbol	Homo sapiens	0.762964	0.0021645
DNAH7	Gene Symbol	Homo sapiens	0.644939	0.004329
BBS12	Gene Symbol	Homo sapiens	0.588305	0.0151515
TMEM17	Gene Symbol	Homo sapiens	0.645441	0.025974
DNAH12	Gene Symbol	Homo sapiens	0.715004	0.025974
LRRC6	Gene Symbol	Homo sapiens	0.644586	0.025974
TMEM67	Gene Symbol	Homo sapiens	0.803168	0.025974
DNAH11	Gene Symbol	Homo sapiens	0.668888	0.0411255
DNAH6	Gene Symbol	Homo sapiens	0.746508	0.0411255
MAK	Gene Symbol	Homo sapiens	0.751061	0.0411255
ENKUR	Gene Symbol	Homo sapiens	0.688737	0.0411255
