# Supplementary material for: Phenotypic Responses of Differentiated Asthmatic Human Airway Epithelial Cultures to Rhinovirus
Source: PLoS One. 2015 Feb 23;10(2):e0118286. doi: 10.1371/journal.pone.0118286 (PMC4338293; doi:10.1371/journal.pone.0118286)
Supplement: S6 Dataset — (XLSX) [file pone.0118286.s008.xlsx]

## Sheet:  Viral_differential response 
geneName	geneID	HRVexacb_logFC	FC	HRVexacb_t	HRVexacb_pval	A.HRV(_)s_12_A_24_HRV_b	A.HRV(_)s_14_A_24_HRV_r	A.HRV(_)s_15_A_24_HRV_r	A.HRV(_)s_18_A_24_HRV_b	A.HRV(_)s_26_A_24_HRV_r	A.HRV(_)s_28_A_24_HRV_r	A.Veh(_)s_12_A_24_Veh_r	A.Veh(_)s_14_A_24_Veh_r	A.Veh(_)s_15_A_24_Veh_b	A.Veh(_)s_18_A_24_Veh_b	A.Veh(_)s_26_A_24_Veh_r	A.Veh(_)s_28_A_24_Veh_r	N.HRV(_)s_11_N_24_HRV_r	N.HRV(_)s_20_N_24_HRV_b	N.HRV(_)s_21_N_24_HRV_r	N.HRV(_)s_22_N_24_HRV_r	N.HRV(_)s_23_N_24_HRV_b	N.HRV(_)s_30_N_24_HRV_b	N.Veh(_)s_11_N_24_Veh_r	N.Veh(_)s_20_N_24_Veh_b	N.Veh(_)s_21_N_24_Veh_r	N.Veh(_)s_22_N_24_Veh_r	N.Veh(_)s_23_N_24_Veh_r	N.Veh(_)s_30_N_24_Veh_r
LOC100131726	g14132	0.52223	3.32836	3.5109	0.00178568	0.303265	0.735025	0.53429	0.398152	0.488898	0.170378	0	0	0	0	0.49119	0.155549	0	0	0.212036	0	0.299889	0.338209	0	0.364901	0.359802	0.273662	0.331873	0.670009
C10orf55	g12282	0.400348	2.5139	3.35987	0.00259178	0.633752	0.332458	0.430833	0.457816	0.390724	0.479886	0.412372	0.133897	0.248582	0.0751323	0	0.256373	0.455172	0	0.274587	0.240409	0.0907095	0.261439	0	0.348302	0.492518	0.348287	0.444958	0.491229
CHRNA1	g18202	0.385154	2.42747	3.35238	0.00263985	0.643601	0.323355	0.808641	0.580687	0.706705	0.187275	0	0	0	0.16252	0	0	0	0.36372	0	0	0.192618	0.220483	0	0	0	0	0	0
GLOD5	g15255	0.406318	2.5487	3.29918	0.00300707	0.413164	0	0	0	0	0.399897	0	0	0	0	0	0	0	0	0	0	0	0	0.383332	0	0.481276	0.227994	0.532244	0
ATRIP	g10246	0.354027	2.25958	3.23455	0.00352008	0.584205	0.454126	0.383432	0.607081	0.731477	0.662723	0.313711	0.795941	0.406417	0.605333	0.348033	0.534081	0.314146	0.189462	0.338275	0.174448	0.379771	0.323058	0.355244	0.499478	0.604249	0.611016	0.766059	0.587748
SELL	g14282	0.299894	1.99477	3.11675	0.00468046	0.535375	0.495947	0.439036	0.589874	0.54469	0.816082	0	0	0.413599	0.142757	0	0.0817925	0.320238	0.193655	0.114898	0.304446	0.291652	0.195118	0.156413	0	0	0	0.136084	0.144017
PPP1R12A	g04066	0.192429	1.5575	3.06819	0.00525915	1.1078	1.11821	1.18084	1.14421	1.05138	1.20369	0.8543	0.884479	0.8867	1.02298	0.925785	0.911632	1.11698	0.893746	0.984702	1.00885	1.06881	0.883768	1.06564	0.939593	0.924846	0.94626	0.958202	0.956618
CXCL10	g14291	0.525494	3.35347	3.05366	0.00544522	3.38247	3.27112	3.42416	3.19786	3.34918	3.42202	0.628287	0	0	0.521613	0.302096	0.149972	3.32169	2.88132	2.69483	3.08961	3.58059	2.97529	0.725446	0.546804	0.349309	0.546784	0.391777	0.691336
ZDHHC23	g10735	0.230705	1.701	2.94321	0.00708096	0.353509	0.116065	0.243854	0.11769	0.329077	0.341488	0.381463	0.292693	0.359097	0.399555	0.362762	0.343521	0.231682	0	0	0.219213	0	0.238852	0.428364	0.563736	0.447959	0.483968	0.3851	0.402256
TLE4	g03545	0.170907	1.4822	2.91017	0.00765516	1.36638	1.28783	1.30161	1.26907	1.39045	1.27756	1.11501	1.0995	1.16459	1.05331	1.10325	1.04624	1.21906	1.20086	1.26581	1.32449	1.22086	1.32176	1.35459	1.12649	1.22108	1.16036	1.16226	1.24251
MBD4	g05349	0.262518	1.83028	2.88467	0.00812846	1.02581	0.963816	1.00935	0.742167	0.92582	1.0345	0.822752	0.892383	0.726547	0.7187	0.941394	1.0888	1.04029	0.778138	0.805479	1.00167	0.854413	0.932985	1.20418	1.02979	1.00876	1.01687	1.09553	1.12208
FCAR	g17921	0.201524	1.59046	2.84172	0.00898891	0	0	0.154054	0.130935	0.135477	0.126392	0.254122	0.104442	0	0	0	0	0	0	0	0	0.13025	0	0.119518	0.165242	0.16241	0.116821	0.317138	0.26997
OLR1	g13677	0.267381	1.85089	2.81808	0.00949864	0.381294	0.374905	0.580795	0.455912	0.171142	0.276779	0	0.133123	0	0	0	0.145999	0.312022	0	0	0.0951085	0.283953	0	0	0	0	0.148361	0.185304	0
CKMT1A	g11754	0.444125	2.78051	2.80316	0.00983457	0.564571	0.79274	0.41493	0.95096	1.07931	0.681923	0.510663	0.635456	0.571856	0.76402	0.576619	0.43246	0	0.520346	0.425358	0.714589	0.74812	0.250066	0.713145	0.557424	0.937877	0.651167	0.702526	0.767733
MCCC1	g07882	0.291127	1.95491	2.79687	0.00997941	0.734071	0.743295	0.638175	0.766433	0.873585	0.697483	0.754974	0.707223	0.564263	0.766643	0.800501	0.789435	0.713943	0.678088	0.772954	0.592973	0.28248	0.74935	0.83317	0.849146	1.08948	0.702727	0.959147	1.03289
APITD1	g11795	0.307733	2.03111	2.79496	0.0100237	0.262351	0.417918	0.600228	0.422186	0.3584	0.339127	0.455944	0.213499	0.372579	0.476017	0.435097	0.494419	0.1659	0.387094	0.406624	0.271081	0.148725	0.591471	0.507796	0.806616	0.719026	0.500022	0.504869	0.826309
C6orf155	g11477	0.248052	1.77032	2.76344	0.0107838	0.257558	0.14446	0.237478	0.146419	0.263462	0.197931	0.162285	0.285408	0.175219	0.21697	0	0.308621	0	0.166679	0.302902	0.0833006	0.254554	0	0.500487	0.454303	0.180906	0.348477	0.453064	0.259705
SYNPO2	g09728	0.220273	1.66063	2.76091	0.0108471	0.489664	0.657819	0.477435	0.609898	0.72457	0.529261	0.0544415	0.301998	0.0404705	0.196752	0.241431	0.233519	0.393036	0.400879	0.241372	0.210388	0.337401	0.263684	0.0837927	0.117609	0	0.117602	0.25836	0.171002
TNFAIP6	g18651	0.207761	1.61347	2.75982	0.0108746	0.423235	0.25632	0.298604	0.259403	0.26722	0	0	0	0	0	0	0	0	0	0	0	0.258219	0	0	0	0	0	0	0
UTP6	g08600	0.288056	1.94114	2.74917	0.0111456	0.864729	0.918379	0.647915	1.05117	0.924582	0.908865	0.625059	0.854906	0.632881	0.922393	0.783576	0.788628	0.741413	0.952981	0.49816	0.898021	0.764264	0.847357	1.09815	1.01563	0.787987	0.902715	0.946117	0.971738
ZNF22	g10951	0.291202	1.95525	2.74169	0.0113397	0.187132	0.491452	0.417318	0.594895	0.576977	0.404263	0.399208	0.387897	0.274582	0.688491	0.264623	0.452848	0.20523	0.407639	0.22301	0.327458	0.314004	0.353502	0.615149	0.312405	0.612185	0.717008	0.585925	0.530993
RIMS2	g13633	0.215325	1.64182	2.73534	0.011507	0.230096	0.357395	0.427295	0.327271	0.278752	0.175593	0.0775511	0	0.109222	0	0.162421	0.0602862	0.0776893	0.147292	0	0.321154	0	0.148462	0.0628692	0.0890737	0	0.245211	0.145083	0.0573889
PAPD7	g05963	0.261121	1.82441	2.72883	0.0116811	1.00203	1.2527	1.11217	0.984882	0.9571	1.14544	0.64668	0.718076	0.904671	0.822606	0.697371	0.853973	0.915027	0.978062	0.683151	1.00568	0.99596	0.660676	0.730463	0.732147	0.849323	0.891806	0.92576	0.864832
C1orf38	g10950	0.27673	1.89117	2.72861	0.0116869	1.57794	1.41629	1.40312	1.49156	1.55955	1.46527	0.536563	0.222024	0.62448	0.794851	0.448904	0.395642	1.39722	1.39683	1.42818	1.38841	1.47984	1.48432	0.738092	0.551094	0.944087	0.758537	0.633487	0.718635
SNX11	g09064	0.221336	1.6647	2.72374	0.0118189	0.840776	0.940016	1.0203	0.9808	0.88204	0.953758	0.575894	0.712723	0.627016	0.841036	0.870209	0.680552	0.79698	0.723001	0.539481	0.687767	0.850193	0.702116	0.65573	0.741093	0.618545	0.687068	0.866882	0.747973
SLC25A34	g21684	0.147452	1.40427	2.71744	0.0119912	0	0.1351	0	0	0	0.071128	0	0	0	0	0	0	0	0	0	0	0	0	0	0.172546	0.169612	0.21758	0.0575337	0.0612108
STARD4	g09967	0.268767	1.85681	2.69799	0.0125392	1.26253	1.29359	1.22305	1.34314	1.439	1.43423	0.484913	0.580836	0.646783	0.679242	0.601564	0.59172	1.41487	1.30302	0.992117	1.22045	1.32499	1.3261	0.606342	0.810741	0.779637	0.854344	0.660138	1.07244
KCNQ5	g24173	0.131554	1.3538	2.68744	0.0128463	0.132555	0.129691	0.215306	0.25419	0.136037	0.126919	0	0	0	0.0579965	0.073851	0	0	0.0426306	0.0457853	0.0742506	0	0	0	0	0.0891391	0	0	0
TCHP	g07489	0.227221	1.68741	2.66549	0.0135077	0.781927	0.631858	0.661701	0.577546	0.878346	0.585151	0.490611	0.71209	0.592227	0.844615	0.821938	0.762402	0.460725	0.649404	0.605421	0.572532	0.616173	0.630921	0.802115	0.893722	0.828238	0.792597	0.922513	0.766672
RNASEL	g07016	0.189053	1.54544	2.62969	0.0146556	0.638048	0.749823	0.904062	0.733904	0.881303	0.874815	0.458258	0.612153	0.622748	0.649289	0.636504	0.712635	0.717778	0.701414	0.650682	0.666616	0.763713	0.556573	0.776185	0.665948	0.691542	0.654423	0.608546	0.70408
AP4S1	g11743	0.206064	1.60718	2.59875	0.0157205	0.180195	0.138632	0.348851	0.380366	0.184685	0.370114	0.387225	0.173762	0.289401	0.328812	0.102798	0.219497	0.197763	0.0601688	0.064528	0	0.212959	0.0606955	0.282677	0.337055	0.260222	0.222776	0.390896	0.237522
THTPA	g13772	0.293965	1.96773	2.59662	0.0157965	0.315761	0.556991	0.510868	0.366176	0.376054	0.481901	0.203661	0	0	0.215333	0.324352	0.163077	0.203977	0	0	0.192689	0.312289	0.351647	0	0	0.373783	0.165666	0.147556	0.436059
SLC9A4	g09144	0.257559	1.8095	2.5858	0.0161876	0.195573	0.228722	0.373583	0.266043	0.336949	0.289286	0.529907	0.156959	0.285844	0.467658	0.580511	0.485884	0.214304	0.394337	0.185135	0.202568	0.230466	0.366853	0.88052	0.655301	0.648298	0.705649	0.417424	0.648431
LOC100505738	g20959	0.155677	1.43112	2.56972	0.0167853	0	0	0	0	0	0	0	0	0	0.237747	0	0	0	0	0	0	0	0	0.295411	0.168685	0.285508	0.11939	0.190699	0.112118
KIAA1239	g13612	0.206323	1.60814	2.56802	0.0168498	0.356057	0.209303	0.43342	0.383005	0.259628	0.162255	0.0710435	0	0	0.140293	0.0662922	0.0551366	0.15992	0.190488	0.144779	0.0666539	0.352297	0.136873	0.153752	0.308505	0	0.150407	0.0253442	0.180038
RGL1	g04262	0.234085	1.71429	2.55915	0.0171894	1.32154	1.22941	1.323	1.14238	1.10055	1.28862	0.859587	1.07981	1.05167	0.962766	0.915646	0.935572	1.19983	0.794711	0.899989	1.12222	1.00129	0.985353	0.927082	0.79906	0.961481	1.03683	1.12965	0.953349
AMY2B	g11529	0.285411	1.92935	2.54793	0.0176283	0.316368	0	0.215485	0.184948	0	0.178884	0	0	0.157979	0.269073	0.192197	0.374904	0.342855	0.117187	0.222143	0	0.184035	0	0.291361	0.652519	0.610551	0.456779	0.304117	0.361827
GSPT2	g11989	0.236661	1.72449	2.52554	0.0185354	0.210158	0.147541	0.396566	0.422281	0.154616	0.473191	0.16568	0.119775	0.225137	0.300278	0.26997	0.275181	0.165948	0.170148	0.0998551	0.271151	0.148769	0.237083	0.324317	0.418715	0.313751	0.133709	0.288316	0.585777
LOC441208	g15286	0.222094	1.66761	2.50541	0.0193876	0	0	0	0.198148	0	0.191739	0	0	0	0	0	0	0	0	0	0	0	0	0	0	0.509916	0.178148	0.0866817	0.167933
PELI1	g03156	0.244111	1.75433	2.49341	0.0199129	1.65592	1.47397	1.80271	1.46702	1.44252	1.62238	1.11821	1.27663	1.15741	1.09481	0.961656	1.18919	1.51921	1.52017	1.44412	1.36451	1.63556	1.34016	1.47696	1.27431	1.2158	1.32056	1.11014	1.22401
PARP8	g02956	0.192037	1.5561	2.47934	0.0205457	1.35561	1.36514	1.45132	1.28164	1.40305	1.4454	0.839173	0.987042	1.11878	0.909917	0.817234	0.96485	1.33662	1.25887	1.31422	1.36905	1.35231	1.2627	1.24766	0.896307	1.01116	1.13141	1.07169	1.0226
KRIT1	g04898	0.197346	1.57524	2.4712	0.0209202	0.80245	0.703595	0.82577	0.595678	0.779535	0.694925	0.530629	0.784697	0.671635	0.752784	0.884362	0.868077	0.579518	0.685239	0.685576	0.69647	0.676009	0.560285	1.00477	0.8378	0.858384	0.789616	0.888957	0.777872
MBD5	g06570	0.182271	1.52149	2.45489	0.0216897	0.675713	0.733468	0.757249	0.715291	0.8565	0.692874	0.633921	0.63486	0.741225	0.693626	0.609191	0.630633	0.862771	0.62167	0.582067	0.513457	0.69656	0.690504	0.918242	0.729231	0.78892	0.722226	0.760974	0.653418
CASP5	g20130	0.334744	2.16144	2.45446	0.0217102	0.254741	0.249898	0.982573	0	0.422331	0.515354	0	0	0	0	0	0	0	0.164674	0	0	0.251761	0	0	0	0	0	0	0
ZNF257	g14200	0.171818	1.48531	2.44595	0.0221224	0.125779	0.123041	0.14695	0.221547	0.129108	0.064355	0	0.24829	0	0	0	0.0581226	0	0	0	0	0	0	0	0.273158	0.154985	0	0.0983959	0
DENND2D	g05829	0.176211	1.50041	2.44512	0.0221627	1.3859	1.20833	1.36973	1.2971	1.31344	1.31618	1.14267	1.07172	1.1066	1.11338	1.09207	1.11481	1.15341	1.23814	1.1434	1.22112	1.2946	1.05734	1.03163	1.24326	1.00806	1.14632	1.3321	1.15448
EPC1	g05555	0.151447	1.41725	2.4447	0.0221834	1.12806	1.06923	1.11287	1.06055	1.10585	1.12716	1.06893	1.05876	1.10299	1.06457	1.07938	1.00147	1.06117	1.00798	0.935342	0.958552	1.10162	0.96945	1.25286	1.02371	1.05711	1.23776	1.1201	1.02364
FAM107A	g15634	0.180883	1.51664	2.44223	0.0223047	0.127948	0.301492	0	0.126904	0.131326	0.122482	0	0	0	0	0	0	0	0.144888	0.15439	0	0	0	0.115793	0	0	0.277164	0.181471	0
KLHL20	g08825	0.188137	1.54219	2.43979	0.0224251	0.704523	0.616705	0.768771	0.686488	0.938484	0.811278	0.51518	0.722404	0.67605	0.692989	0.654938	0.573258	0.401308	0.572922	0.661542	0.5833	0.636965	0.619229	0.705679	0.65626	0.604956	0.709273	0.696707	0.539781
FAM198B	g13158	0.143743	1.39233	2.42976	0.0229264	0.0950181	0.169354	0	0	0.0976215	0.0908145	0.105088	0.138102	0.146254	0.0776549	0.0519284	0.082253	0	0	0	0	0	0	0.320266	0.12017	0.210707	0.0836822	0.0737674	0.202342
EME1	g16553	0.233245	1.71098	2.42083	0.0233814	0.301328	0	0.204162	0	0.307926	0.234065	0.193252	0.140887	0.149177	0	0.36175	0	0	0	0	0	0	0	0.277166	0	0.214632	0.156864	0.40072	0.147672
C2orf66	g13049	0.226018	1.68274	2.41074	0.0239057	0.183415	0.17966	0.212164	0.250626	0.569133	0.176019	0	0	0	0	0	0.160784	0	0	0.218743	0.190063	0.181104	0.11613	0.166925	0	0	0.281765	0.203225	0
FA2H	g03349	0.198708	1.58019	2.40956	0.0239676	1.75375	1.66608	1.83304	1.61107	1.68966	1.6956	1.53257	1.4425	1.66667	1.24748	1.30373	1.3397	1.67637	1.55296	1.61116	1.7743	1.56843	1.60214	1.5767	1.50869	1.52473	1.52398	1.58654	1.5404
GEMIN8P4	g13399	0.377801	2.38672	2.38775	0.0251405	0.37738	0.480683	0.542721	0.531467	0.233854	0.560276	0.569599	0	0	0.262741	0.387022	0.201444	0.249527	0	0.270094	0.388527	0	0.147306	0	0	0.656557	0.342994	0.589048	0.428084
HNF4G	g08610	0.172219	1.48669	2.37296	0.0259655	0.590476	0.627953	0.741211	0.758257	0.616209	0.686096	0.418325	0.387405	0.384134	0.418662	0.342948	0.555269	0.717718	0.565465	0.663404	0.731211	0.601259	0.504507	0.554082	0.604056	0.554717	0.42076	0.694104	0.475703
KCNQ4	g23336	0.323372	2.10558	2.37219	0.0260089	0.689631	0.640929	0.888824	0.660039	0.615007	0.855597	0	0	0.0920533	0	0	0	0.390165	0.477158	0.545998	0	0.958719	0.30309	0	0.138596	0	0	0.218794	0
KCTD21	g06893	0.256659	1.80575	2.33565	0.0281586	0.841523	0.761297	0.862441	0.976981	0.818494	0.822908	0.708303	0.900704	0.735232	0.738588	0.591583	0.80378	0.337693	0.823264	0.530915	0.947052	0.664067	0.482763	0.777291	0.810741	0.615309	0.767879	0.842228	0.906807
BTBD19	g19190	0.307947	2.03211	2.32646	0.0287247	0.244319	0	0	0.242557	0.335942	0.626513	0.266072	0	0	0	0	0	0.356111	0.272511	0.288013	0	0	0	0.223624	0.297607	0.29316	0.364047	0	0.402617
LOC100130691	g12385	0.162903	1.45513	2.31651	0.0293486	0	0.221368	0	0	0.0914005	0.156032	0	0.182379	0.0741062	0.0726019	0.0920454	0.142256	0	0.183394	0	0	0	0	0.206317	0.339452	0.110646	0.252842	0.155377	0.190761
ST20	g12226	0.337797	2.17669	2.3127	0.0295907	0.520659	0.328222	0	0	0	0.322509	0	0.442925	0.289607	0.284923	0	0.473475	0	0	0	0	0.33048	0	0.486546	0.244225	0.735258	0.478948	0.2734	0.458427
LRRC3	g20957	0.223051	1.67129	2.3078	0.0299049	0.555209	0.376198	0.328245	0.380201	0.431241	0.510538	0	0.133714	0	0	0	0	0.184221	0.188792	0	0.17382	0.455651	0.423059	0	0	0	0	0.31593	0
MEIG1	g22620	0.271434	1.86825	2.30745	0.0299279	0	0.449354	0	0	0	0	0	0	0	0	0.293655	0	0	0	0	0	0	0	0.424792	0	0	0.417761	0.231537	0.398816
ZNF775	g13037	0.206735	1.60966	2.30091	0.0303524	0.100683	0.178624	0	0.0998365	0	0	0	0.254972	0	0.151597	0	0.159837	0	0	0	0	0	0	0	0.372964	0.476906	0.280304	0.144576	0.152923
NUB1	g04619	0.189859	1.54831	2.29996	0.0304146	1.98304	2.01687	2.01388	1.97049	2.05492	2.00614	1.04167	1.16262	1.16343	1.25521	1.15679	1.07181	1.84077	1.75402	1.72031	1.92069	2.03157	1.90243	0.936547	1.1569	1.26381	1.31004	1.17075	1.27708
CPT1B	g15672	0.305161	2.01912	2.29687	0.0306174	0.146834	0.251504	0.23636	0.622001	0.424612	0.403162	0.224132	0.208382	0	0	0.263794	0	0	0.165833	0.544838	0	0	0.167124	0.133146	0.183081	0	0.183072	0.401849	0.419451
TWIST1	g12102	0.259669	1.81832	2.28401	0.0314748	0	0	0.432195	0.231619	0	0.304193	0	0	0	0.19574	0	0.344957	0.254727	0	0	0	0	0	0.213345	0.284903	0.280591	0.349481	0.257113	0
CATSPER2P1	g22013	0.215862	1.64385	2.27613	0.0320111	0.235505	0.230938	0	0.233791	0.241032	0	0.256681	0	0.112155	0	0	0	0	0.262955	0	0	0.232695	0.264801	0.215385	0.28743	0.28309	0.118185	0.188917	0.390186
TMEM191A	g22844	0.168944	1.47552	2.26967	0.0324565	0	0	0	0	0.20912	0	0	0	0	0.170399	0	0	0	0	0	0	0	0	0	0.250972	0.24704	0.182265	0	0.294665
MRPL39	g09325	0.268163	1.85423	2.26895	0.0325064	0.745228	0.898672	0.949323	0.814465	0.891601	0.963536	0.696512	1.0448	0.927826	0.996837	0.922767	0.898437	0.95226	0.963909	0.781947	0.719056	0.999276	0.339011	1.14952	1.2094	1.10202	1.02895	0.975043	1.12385
PIK3R4	g04467	0.138208	1.3747	2.26132	0.0330412	0.849925	0.861428	0.85521	0.831835	0.853926	0.909246	0.953346	0.827732	0.927549	0.995187	0.802226	0.912515	0.795456	0.797217	0.666623	0.820706	0.681052	0.65761	0.929713	0.811896	0.957043	0.863141	0.969298	0.973807
C13orf29	g11683	0.162245	1.45293	2.2572	0.0333332	0.0747349	0.190122	0.0881652	0.0740883	0.142091	0.103071	0.152407	0.197245	0	0.0608212	0.0773816	0.170349	0.0830015	0	0	0.201003	0	0.27331	0.176786	0.370353	0.292012	0.218176	0.23318	0.226209
TNFSF14	g19445	0.31207	2.05149	2.25668	0.03337	0	0.505113	0.693161	0.628464	0.641675	0.200068	0	0	0	0	0	0	0	0	0.357513	0.497325	0.205698	0.386637	0	0.186014	0.101005	0.0712228	0.117443	0.175424
MED17	g08668	0.175415	1.49767	2.25223	0.0336883	0.675244	0.59976	0.668591	0.604925	0.579653	0.467901	0.681237	0.712404	0.544194	0.681668	0.746926	0.590432	0.245875	0.471575	0.548744	0.469924	0.336427	0.340087	0.534284	0.697424	0.650023	0.779189	0.624507	0.540487
LOC100216545	g23587	0.168234	1.4731	2.24726	0.0340469	0.297797	0.292377	0.376157	0.295764	0.178302	0.210742	0.239345	0.30219	0.369976	0.312088	0.127457	0	0.239703	0.195724	0.148965	0.226906	0.171725	0.247059	0.336757	0.433308	0.264458	0.268578	0.350816	0.285484
USP15	g06907	0.162354	1.4533	2.23787	0.0347347	0.908168	0.931423	0.932883	0.8969	0.896112	0.896597	0.586447	0.536975	0.490044	0.720939	0.627581	0.502077	0.948259	0.918969	0.793454	0.686111	0.978703	0.867653	0.76876	0.626987	0.689696	0.597554	0.82208	0.664175
NR2C2	g03546	0.153522	1.42404	2.23743	0.0347671	0.704287	0.778311	0.721861	0.827203	0.827888	0.784064	0.737725	0.711368	0.799896	0.858409	0.791044	0.830687	0.647036	0.767856	0.658147	0.68764	0.75592	0.573276	0.640293	0.966892	0.850947	0.89951	0.876607	0.862272
HSD11B2	g08713	0.297947	1.98585	2.23741	0.0347681	0.640213	0.396607	0.505367	0.605561	0.733741	0.679833	0.485149	0.458537	0.398554	0.296723	0.463554	0.793786	0	0.382978	0	0.465228	0.664342	0.234089	0.502983	0.414304	0.408786	0.456651	0.577576	0.508996
APOBEC3F	g05692	0.192527	1.55785	2.23728	0.0347782	1.34861	1.43643	1.31501	1.28141	1.36844	1.30258	0.642313	0.867543	0.735577	0.710957	0.656784	0.811871	1.15094	1.22766	0.998171	1.32555	1.32973	1.35754	0.629626	0.748433	0.862124	0.926973	0.83405	0.916111
MKX	g10664	0.2953	1.97379	2.23405	0.0350176	0.295256	0.32376	0.469087	0.656694	0.545114	0.116814	0.389712	0.626235	0.221192	0.600728	0.265453	0.377209	0.390212	0.32743	0	0.37222	0	0.139449	0.437207	0.394537	0.457032	0.681849	0.434513	0.66978
FAM65B	g07383	0.226553	1.68482	2.23365	0.0350471	1.15007	0.945852	1.08579	0.865745	0.899402	0.920404	0.802332	0.690436	0.429338	0.556983	0.843385	0.587434	0.955732	0.770172	0.715222	0.961956	0.88212	0.946845	0.622527	0.883453	0.85091	0.742322	0.640206	0.894589
GBP5	g06008	0.213283	1.63411	2.23163	0.0351982	1.88028	1.8124	1.91401	1.80955	2.05696	1.76396	0.630325	0.899214	0.649957	0.744992	1.01717	0.827807	1.70992	1.70143	1.57484	1.62364	1.88435	1.69507	0.654761	0.801337	0.806586	0.894934	0.935851	0.907761
SMCR8	g02228	0.13477	1.36386	2.23039	0.0352913	1.05988	1.05254	1.09515	1.11407	1.00787	0.963897	1.02428	1.0493	0.996851	1.11149	0.884423	1.01278	0.878269	0.929305	1.06331	0.926722	1.01133	0.928648	1.06508	0.979899	1.05592	1.03035	1.07554	1.12511
PDXP	g09241	0.346335	2.21991	2.22029	0.0360555	0.587114	0.509803	0.375393	0.584074	0.338643	0.420708	0.5521	0.694302	0	0.546874	0.687359	0.690895	0.358917	0.220695	0	0.341867	0.194267	0.222315	0.179256	0.510589	0.668124	0.901429	0.727303	0.785166
ERBB4	g07732	0.132968	1.35821	2.21349	0.0365783	0.145403	0.0769543	0.234264	0.187984	0.221669	0.23276	0.347159	0.420932	0.228336	0.393116	0.285409	0.339783	0.236727	0.146808	0.137233	0.181655	0.111818	0.198644	0.42888	0.428871	0.540945	0.481438	0.350584	0.495678
PECAM1	g13805	0.171146	1.48302	2.20823	0.036987	0.229206	0.266516	0.309961	0.128496	0.186761	0.365887	0	0	0.0298424	0.106616	0	0.060006	0.250332	0.0794976	0	0.134539	0.127822	0.178083	0.334939	0.0886727	0	0	0.053675	0.0294991
HOXB1	g22326	0.243259	1.75089	2.20124	0.0375375	0.336607	0	0.380812	0.334397	0.343715	0	0	0	0	0	0	0	0	0	0	0	0.332983	0	0	0	0.397004	0	0	0
SDS	g23622	0.247106	1.76647	2.18918	0.038504	0.50493	0.586353	0.273783	0	0.513969	0	0	0	0	0	0	0	0.149507	0	0	0.246894	0	0	0	0	0	0	0	0
STX19	g12991	0.288223	1.94188	2.18749	0.0386414	0.474485	0.533441	0.340005	0	0.305618	0.460101	0	0	0.25796	0.412727	0.307333	0.265964	0	0	0	0.308628	0.295711	0	0.275023	0.360136	0	0.434889	0.138321	0.255639
LOC100294362	g11216	0.21961	1.6581	2.18598	0.0387643	0.292875	0.211073	0.519584	0.463515	0.474873	0.47477	0.235146	0.0953888	0.183393	0.141571	0.367983	0.321082	0.35407	0.241027	0.414895	0.264406	0.212713	0.397549	0.109315	0.570426	0.421417	0.353116	0.206111	0.449806
PRIM1	g11950	0.321408	2.09608	2.18121	0.0391551	0.479654	0	0.293881	0.255134	0.262857	0.24735	0.664025	0	0	0.554401	0.715261	0.434595	0	0	0	0	0	0	0.387295	0.312153	0.307556	0.618618	0.537015	0.595216
SLAMF7	g10471	0.273055	1.87523	2.16688	0.0403506	1.16288	1.03993	1.06636	0.868144	1.06187	0.783194	0.651399	0.37294	0.714536	0.584942	0.377377	0.461496	0.776911	0.855062	0.867242	0.714129	0.673778	0.858553	0.853794	0.621693	0.765009	0.40554	0.223401	0.694869
NEXN	g19720	0.229689	1.69703	2.16603	0.0404226	0.129897	0.528852	0.459479	0.487445	0.446622	0.521251	0	0.102721	0	0.192628	0.0722725	0	0.374487	0.147054	0.156673	0.134895	0.573586	0.258526	0.210015	0	0.159896	0	0.253278	0.194239
C11orf93	g06370	0.338279	2.17911	2.1633	0.0406543	0.97292	1.03434	0.604121	0.712503	1.23063	1.00782	0.524972	1.1707	0.981852	0.957384	0.967742	1.19518	0.880312	0.534794	0.558135	0.8537	0.985851	0.595338	1.03075	1.11518	1.00477	1.24988	1.29553	0.977198
ZBTB8A	g10675	0.169767	1.47832	2.15873	0.0410452	0.375855	0.252661	0.294521	0.120814	0.352436	0.247915	0.104426	0.337875	0.40209	0.162446	0.177376	0.22792	0.0724582	0.30732	0.14719	0.245789	0.120175	0.26716	0.388063	0.393936	0.285565	0.231295	0.296748	0.351019
KLRD1	g13813	0.136953	1.37073	2.14277	0.0424371	0	0.0710099	0.157385	0.236005	0.194037	0.12921	0.148563	0.106829	0.203183	0.0591281	0.0752662	0.117492	0.259433	0.152646	0.0888465	0.0756728	0.133142	0	0.258256	0.290003	0.229877	0.213039	0.261852	0.201248
LRRC37A2	g11247	0.225717	1.68158	2.14179	0.0425241	0.375915	0.445496	0.1055	0.225752	0.289067	0.272447	0.446765	0.440234	0.138482	0.2829	0.169243	0.250989	0.307308	0.102143	0	0.235278	0.224685	0.415949	0.483709	0.567143	0.273829	0.555235	0.291164	0.483024
CCDC109B	g11844	0.265737	1.8439	2.14178	0.0425249	1.40983	1.26455	1.34981	1.30158	1.31794	1.34848	0.609732	0.883654	0.676089	0.668468	0.462382	0.523658	1.27762	0.97576	0.953132	1.07877	1.47444	1.18767	0.770408	0.76105	1.06101	0.621039	0.488125	0.671992
TICAM1	g06053	0.169372	1.47697	2.14094	0.0425996	1.72623	1.70466	1.87562	1.72749	1.71157	1.71878	1.22626	1.13015	1.17829	1.3121	1.03025	0.979394	1.61574	1.81729	1.64198	1.73045	1.63351	1.73908	1.10861	1.30121	1.38635	1.3073	1.23	1.25289
LOC388692	g09954	0.155804	1.43154	2.13785	0.0428747	0.563633	0.526195	0.513483	0.411913	0.469061	0.518613	0.172448	0.181406	0.233751	0.0324065	0.0415963	0.18648	0.515779	0.409261	0.429451	0.47299	0.56442	0.430337	0.435549	0.0752568	0.337197	0.26502	0.247776	0.241454
TIMM50	g06101	0.194079	1.56343	2.13507	0.0431236	0.93529	0.913832	0.941787	0.882502	0.99123	0.867145	1.0018	1.19967	0.951069	1.10173	1.08013	0.993626	0.711073	0.415059	0.942698	0.79965	0.743859	0.931413	1.0366	1.08385	1.0647	1.14093	1.06001	1.11838
LOC645513	g13257	0.277836	1.89599	2.13456	0.043169	0.194896	0	0	0.326765	0.335942	0.317484	0.462693	0.436788	0.284944	0	0.33777	0.293537	0.356111	0	0.382273	0	0	0	0.547232	0.39383	0.388479	0.647855	0.359118	0.709532
PAPD4	g04904	0.210953	1.62537	2.13319	0.0432925	1.13469	1.17023	1.19147	1.13089	1.13039	1.21435	0.784765	1.06829	0.874032	1.1274	0.96496	1.00216	1.23202	0.989607	1.14661	1.16821	1.05884	0.850874	1.34314	1.08635	0.896689	1.13786	1.12201	0.975399
SLC25A18	g19206	0.184624	1.52976	2.12913	0.0436599	0.195573	0	0	0	0	0.187785	0	0	0.166026	0	0.201619	0	0	0	0	0	0	0	0.178199	0.240901	0.389585	0	0	0.283345
AASDH	g13287	0.201946	1.59201	2.12657	0.0438929	0.300323	0.390538	0.25443	0.298278	0.404982	0.50674	0.241503	0.304741	0.188636	0.563463	0.435443	0.10832	0.325907	0.404176	0.150445	0.309924	0.363333	0.249268	0.309012	0.500414	0.522823	0.556084	0.353636	0.459574
CWF19L2	g10947	0.194902	1.5664	2.12344	0.0441791	0.524909	0.313242	0.361636	0.445586	0.557152	0.307708	0.34509	0.191219	0.24044	0.271357	0.193966	0.348781	0.450845	0.426647	0.371223	0.139111	0.496218	0.355045	0.416883	0.460011	0.283913	0.353337	0.321025	0.653951
CABP4	g13262	0.15856	1.44065	2.12181	0.0443287	0.274712	0.109505	0	0	0	0	0	0.0463234	0	0	0	0.0971807	0	0.17897	0	0	0.05873	0	0	0.1973	0.194031	0.179305	0.0873043	0.290403
EPG5	g05123	0.142909	1.38966	2.11377	0.0450746	0.546645	0.550089	0.655642	0.636436	0.45151	0.470312	0.610984	0.552969	0.744095	0.742095	0.607958	0.524821	0.57084	0.592596	0.536935	0.455356	0.466932	0.429496	0.733447	0.705581	0.769888	0.682397	0.692185	0.798396
C19orf66	g09071	0.146756	1.40203	2.10042	0.0463372	1.83526	1.78386	1.81643	1.69836	1.92247	1.9222	0.957903	0.867559	0.866904	0.84498	0.865753	0.720876	1.71635	1.61037	1.70872	1.72342	1.7976	1.7008	0.950337	0.756027	0.867865	0.79965	0.97324	0.936086
OSR2	g12262	0.282451	1.91625	2.09485	0.0468736	0.943562	1.06527	0.557704	0.891156	0.90618	0.875753	0	0.290678	0.0985724	0.543047	0.360435	0.314184	0.57895	0.446982	0.688265	0.469992	0.793078	0.897616	0.191781	0.535822	0.253998	0.187772	0.288353	0.479157
CCL5	g12739	0.268822	1.85704	2.09185	0.0471645	2.08264	2.1128	2.59086	2.13954	1.99959	2.21821	0.56651	0.452746	0.471877	0.519151	0.543071	0.347786	1.81319	1.86722	1.77519	2.15496	2.3557	2.1726	0.49689	0.615652	0.60884	0.544263	0.630337	0.613313
STK16	g04093	0.193987	1.5631	2.0865	0.0476874	0.801422	0.895838	0.907076	0.921917	0.983735	0.969771	1.05848	1.25288	0.973823	1.04964	1.12894	1.14565	0.843743	0.905326	0.721775	0.69704	0.601944	0.658362	0.872245	1.04818	1.06794	1.31214	1.24482	1.17644
SLIT2	g12234	0.187505	1.53995	2.08432	0.0479021	0.0933598	0.0912552	0.109737	0.233681	0.24092	0	0.103274	0	0	0.141132	0	0.148895	0.186942	0	0	0	0.0920635	0.107144	0.397452	0.210901	0	0.0822036	0.0724497	0.372523
CR1L	g14182	0.233056	1.71023	2.07989	0.0483407	0.216491	0.212209	0	0	0.221676	0.208052	0	0.174525	0	0	0	0.105677	0	0	0	0.224059	0.291016	0	0.332978	0.547396	0.261265	0.193543	0	0
KIF23	g10484	0.222058	1.66747	2.07557	0.0487723	0.120937	0.211163	0.141418	0.119943	0.299462	0.452123	0.235245	0.434622	0.183473	0.405241	0.653403	0.374542	0.318149	0	0	0.125639	0	0.138189	0.43429	0.594364	0.610078	0.449252	0.431607	0.336216
C11orf45	g13884	0.131908	1.3549	2.07179	0.0491528	0	0	0	0.12103	0.125275	0.116786	0	0.175114	0.102292	0.100279	0	0.106061	0	0	0	0.12677	0.12039	0	0.271388	0.266176	0.150509	0.231662	0.0953776	0.144151
CCRL1	g12338	0.226893	1.68614	2.06861	0.0494747	0.77395	0.927833	0.876016	0.908421	0.836164	0.790284	0.191234	0.329354	0.257474	0.377451	0.35857	0.265467	1.08228	0.698869	0.539481	0.887202	1.21936	0.957736	0.441393	0.553485	0.547011	0.646934	0.601296	0.62305
CD7	g12379	0.317126	2.07551	2.06788	0.0495491	0.663023	0.27374	0.499589	0.44474	0.521224	0.433466	0	0	0	0	0	0.404129	0.547217	0.488862	0	0.288034	0.657753	0.183393	0	0.524783	0.435338	0	0.22578	0.450459
ZBP1	g20513	0.182448	1.52212	2.06531	0.0498107	1.45168	1.40437	1.46433	1.50622	1.44835	1.44976	0.196191	0.143156	0	0.148728	0	0	1.07449	1.35263	1.20243	1.19472	1.51714	1.23975	0	0.221399	0.217822	0	0	0
NEDD4	g07638	0.159766	1.44466	2.06528	0.0498135	0.53812	0.497447	0.667374	0.524467	0.65187	0.543201	0.46138	0.487299	0.377398	0.667992	0.33079	0.479836	0.384294	0.374466	0.445802	0.349652	0.263073	0.339246	0.399393	0.534651	0.452602	0.485349	0.381715	0.243638
EPHB3	g06189	-0.226124	0.594122	-2.06412	0.0499323	0.77134	0.555944	0.604737	0.650478	0.690279	0.436661	0.871219	0.646744	0.719837	0.93041	0.954656	0.796515	0.649244	0.717096	0.729726	0.560673	0.63475	0.706637	0.301077	0.716228	0.6435	0.536077	0.920249	0.734189
ARMCX6	g08108	-0.177338	0.664755	-2.06592	0.0497481	0.810946	0.876172	0.730107	0.96041	0.989905	0.792564	0.785549	1.0322	1.14418	0.931589	0.900086	0.858478	0.893059	0.904498	0.799456	1.08328	0.912848	0.888588	0.875365	0.865591	0.652443	0.865567	0.843963	0.806744
LOC100507034	g11258	-0.162067	0.688546	-2.06841	0.0494948	0	0.0574358	0.229251	0	0	0	0.122105	0.249674	0.0925192	0.165655	0.2048	0.270796	0.217639	0.125562	0.23623	0	0.196214	0.126584	0	0.244545	0.240687	0.177254	0.0862015	0
FAM104B	g05960	-0.228032	0.591519	-2.06849	0.0494867	0.681439	0.632988	0.303798	0.545423	0.557789	0.6247	1.15354	1.19174	1.29391	1.04713	1.17729	1.25356	1.07547	0.690776	0.618923	0.951575	0.777533	0.694007	1.25418	1.16927	0.9836	1.3108	1.38068	1.11261
ZDHHC17	g08959	-0.172555	0.672118	-2.06873	0.0494626	0.242159	0.39016	0.241953	0.372109	0.382087	0.168276	0.426698	0.3853	0.482424	0.379192	0.554419	0.46379	0.470332	0.270171	0.456396	0.250393	0.296654	0.272054	0.275919	0.217125	0.549157	0.295103	0.194532	0.343915
PYGB	g00736	-0.226438	0.593694	-2.06907	0.0494281	1.59351	1.4209	1.63371	1.73767	1.51045	1.50353	1.81515	1.57542	1.81045	1.8452	1.71007	1.64224	1.491	1.60775	1.55954	1.52989	1.57566	1.57262	1.05613	1.65332	1.59074	1.50801	1.52953	1.63886
DHX32	g02590	-0.221288	0.600776	-2.06918	0.0494162	1.10039	0.911872	0.785229	1.0899	1.00715	1.02371	1.45463	1.35135	1.24205	1.42892	1.58379	1.3603	1.16617	1.42652	1.0907	0.958088	0.972018	1.16909	1.14402	1.46575	1.35169	1.297	1.25118	1.44801
MAPKAPK3	g03051	-0.150329	0.70741	-2.07126	0.0492065	1.06871	0.894184	0.834903	0.910617	0.965262	0.91513	1.24483	1.18081	1.12316	1.25146	1.25518	1.2923	0.925744	0.95933	0.966266	0.941212	0.887225	0.917661	0.850074	1.08536	1.02935	1.21938	1.11209	1.15816
ULBP1	g10749	-0.181687	0.658133	-2.07227	0.0491046	0.138515	0	0	0	0.198863	0.132662	0.0828787	0	0.0621167	0.204526	0.200111	0.387629	0.152697	0	0.230994	0.337956	0.240491	0.219442	0	0.173087	0.093352	0.173078	0.0577383	0.0614275
PPM1A	g04910	-0.15997	0.691879	-2.07286	0.0490446	0.657302	0.548716	0.463376	0.216048	0.566125	0.505166	0.755405	0.667643	0.701088	0.763721	0.826533	0.688721	0.593185	0.685212	0.568495	0.552448	0.63088	0.568112	0.663773	0.74954	0.671353	0.575652	0.712596	0.711975
CNFN	g06243	-0.52997	0.295141	-2.07511	0.0488187	0.810608	1.28146	1.00741	1.07292	0.889827	1.01518	1.4824	1.40247	1.31568	1.76254	1.22777	1.61359	1.03374	2.16899	2.08228	1.09415	0.982732	1.13842	0.768967	1.62653	1.36789	1.49684	1.47657	1.31074
FAM59B	g12420	-0.12231	0.754553	-2.07546	0.0487836	0	0	0	0	0	0	0	0.130832	0.0748173	0.135996	0.169406	0.143521	0.0995354	0	0	0	0.162041	0	0	0	0	0	0.182288	0
GRPEL1	g09471	-0.311753	0.487806	-2.07705	0.048624	0.836412	0.463141	0.820903	0.832906	0.533555	0.765733	0.825185	0.971926	0.905109	0.975262	0.99691	0.801444	0.926876	1.00145	0.893009	0.94235	0.854659	1.04257	0.22968	0.910118	0.999109	0.733506	0.924021	1.21715
TIMM8A	g13305	-0.221617	0.60032	-2.07769	0.0485606	0.419512	0	0	0	0	0	0.281213	0.21025	0.221691	0.470431	0.266024	0.228843	0.281615	0.287911	0.304021	0	0.255543	0	0	0.184767	0.309365	0.232228	0.208422	0.123547
SYDE1	g12188	-0.166911	0.680908	-2.079	0.04843	0.135075	0	0	0	0	0	0.259294	0.106945	0.11349	0.199788	0.32976	0.210076	0	0.152804	0	0.246083	0.133283	0	0.122335	0	0	0.324171	0.0561737	0.1123
TBK1	g07681	-0.193887	0.639901	-2.08082	0.0482487	0.566123	0.98196	0.781935	0.713947	0.968167	1.00476	0.757266	0.708074	0.832707	0.814368	0.730628	0.746161	0.982063	0.784874	0.992686	0.681543	0.931749	0.934514	0.572171	0.543732	0.621156	0.668615	0.651361	0.659385
WDR82	g02293	-0.152077	0.704567	-2.08163	0.0481678	1.0286	1.04583	1.08302	1.03597	1.2295	1.03598	1.26701	1.20206	1.09855	1.29955	1.34187	1.27153	1.22585	1.15436	1.23547	1.09896	1.22518	1.10097	0.989315	1.19814	1.26668	1.22066	1.23355	1.24164
GJA3	g13181	-0.106766	0.782049	-2.08258	0.0480744	0	0	0	0	0	0	0	0.0697019	0.0741584	0.0726532	0.16806	0.0769806	0.179041	0	0	0	0	0	0	0	0	0	0	0
CDR2	g11815	-0.258435	0.551525	-2.08268	0.0480645	0.273858	0	0.252842	0.271942	0.372614	0.544922	0.596685	0.730089	0.608211	0.71773	0.281642	0.327108	0.539551	0.443643	0.684131	0.710221	0.469323	0.404457	0.409481	0.586957	0.511025	0.682819	0.397353	0.658369
KDM2B	g05301	-0.173472	0.670699	-2.08334	0.0479985	0.538512	0.530729	0.45834	0.588233	0.659526	0.562718	0.922796	0.838493	0.84129	0.751771	0.824813	0.801341	0.602532	0.612391	0.62311	0.629933	0.68541	0.6671	0.413748	0.932724	0.710309	0.814772	0.795074	0.755461
RDH12	g14227	-0.187339	0.649622	-2.08391	0.0479431	0	0.278231	0	0	0	0	0.22714	0.167257	0.176807	0.297278	0.120171	0.100946	0	0.383636	0	0	0.114671	0	0	0	0	0.185639	0	0
SLC23A2	g02438	-0.173927	0.669997	-2.08543	0.0477926	0.403576	0.582366	0.483055	0.526558	0.580707	0.723587	0.774972	0.912146	0.981063	0.881502	0.781114	1.05341	0.597742	0.765116	0.761495	0.667208	0.604018	0.631274	0.726603	0.931805	0.728202	0.920352	0.93803	0.822662
BBIP1	g08736	-0.249605	0.562853	-2.0882	0.0475203	0	0.296134	0.342784	0.175106	0.249196	0.385649	0.640183	0.666993	0.652077	0.682388	0.666979	0.722162	0.889139	0.557217	0.73018	0.490672	0.174233	0.593784	0.615917	0.692016	0.786757	0.691994	0.773305	0.959517
CCL17	g11969	-0.345234	0.451612	-2.08824	0.0475166	0	0.4597	0.333827	0.464209	0.697116	0.452655	0.499786	0.393991	0.619122	0.611789	0.477834	0.708796	0.500363	0.509361	0.532136	0.302842	0.681339	0	0	0	0.539615	0.427682	0.391148	0
PHACTR2	g01883	-0.134857	0.733066	-2.08861	0.0474802	0.954378	0.970486	1.06817	1.00634	0.992053	0.98517	1.00117	1.05015	1.10694	1.18586	1.04542	1.00797	1.07587	0.998506	1.08632	1.01663	1.03662	1.06288	0.983157	0.91495	1.10948	1.01538	0.806562	1.05906
FRMD6	g03688	-0.167218	0.680428	-2.08886	0.0474558	0.798594	0.699923	0.948889	0.803172	0.86326	0.880515	0.879579	0.767732	0.824566	0.935595	0.851509	1.00515	1.0524	0.961493	0.826828	0.734065	0.912489	0.855579	0.706561	0.871246	0.72848	0.763425	0.650307	0.889306
ANKMY1	g03392	-0.308637	0.491319	-2.08895	0.0474477	0.593326	0.814033	0.439375	0.590271	0.900911	0.713139	1.22882	1.26955	0.971607	1.06148	1.38593	1.21911	0.963238	1.03805	1.04166	0.972694	0.546041	0.904577	0.628963	1.28597	1.22647	1.08849	1.26828	1.2017
FGFR1OP	g07555	-0.157881	0.695214	-2.09007	0.0473378	0.676225	0.667573	0.640148	0.837184	0.686588	0.564782	0.93878	0.911982	0.853158	0.953985	1.0433	0.940324	0.883669	0.984853	0.980212	0.745439	0.85402	0.98849	0.995909	0.825729	1.05532	1.07358	1.0829	1.02498
FASTKD2	g05713	-0.198701	0.632848	-2.09057	0.0472893	0.530591	0.544056	0.0809478	0.538473	0.581904	0.525955	0.565698	0.766453	0.653033	0.74696	0.553198	0.666839	0.577469	0.564345	0.738197	0.565707	0.605238	0.567298	0.682246	0.537915	0.471876	0.622547	0.633422	0.6283
MRPS35	g07248	-0.239079	0.576661	-2.09095	0.0472521	0.726753	0.569866	0.885002	0.669946	0.711305	0.837774	1.00009	1.10845	1.08425	1.1575	1.18001	0.974923	0.880312	0.827393	0.899668	0.973227	0.91955	0.726769	0.541915	1.16754	1.00356	0.957255	1.0156	1.21116
C5orf55	g11419	-0.268763	0.538564	-2.09299	0.0470536	0.235836	0	0	0.23412	0.241369	0	0.257034	0.19089	0.442664	0.333398	0.397629	0.454042	0	0.544183	0.278443	0	0.314953	0.265162	0.121102	0	0.453545	0	0.189197	0.390655
LOC100303728	g14019	-0.148029	0.711166	-2.09316	0.0470372	0	0.13722	0.163403	0	0	0.134311	0	0.19958	0.286885	0.206876	0.144834	0.122192	0	0.158515	0.168749	0.145559	0	0	0	0	0	0	0.11008	0
LRRC57	g09212	-0.223087	0.598292	-2.09632	0.0467312	0.433284	0.5295	0.524426	0.389802	0.400071	0.490409	0.772888	0.64041	0.30125	0.595149	0.783937	0.657515	0.603928	0.719359	0.668086	0.51847	0.78224	0.722643	0.531385	0.785355	0.458389	0.523423	0.508073	0.853238
NLK	g07266	-0.165376	0.68332	-2.09695	0.0466711	0.713838	0.757471	0.79264	0.617262	0.724428	0.682213	0.807537	0.69561	0.751823	0.793299	0.816208	0.744713	0.820716	0.806436	0.694848	0.668693	0.829545	0.571386	0.509687	0.778542	0.684559	0.622384	0.422111	0.703426
C3orf52	g11748	-0.220135	0.602372	-2.09838	0.0465329	0.613021	0.892406	0.909943	0.707349	0.801308	0.772099	0.677786	0.774265	0.878544	0.870157	0.72397	0.365954	0.704084	0.912309	0.832389	0.806312	0.881839	0.828067	0.377189	0.567694	0.665622	0.446693	0.69143	0.490109
LOC728643	g11953	-0.58506	0.25998	-2.09851	0.0465201	0	0	0	0.727486	0.512856	0	0	0.264387	1.03588	0.731073	0.515206	0.753473	0.538638	0.35523	0.571603	0.746377	0.626831	0.68423	0	0	1.03289	0	1.03934	0
C9orf100	g14225	-0.177874	0.663936	-2.10444	0.045954	0	0	0	0.118101	0	0	0.313741	0.0494994	0.308135	0.177568	0.421334	0.0547993	0	0.189483	0.0779276	0	0.209843	0.239584	0.107669	0.149587	0.14698	0.260628	0.0930045	0.0987041
MGMT	g08618	-0.427313	0.373841	-2.10519	0.0458823	0.458921	0.709052	0.640941	0.818071	0.890425	0.860163	1.2376	0.983128	0.804648	1.10191	1.33182	0.973184	0.716842	0.807779	1.01513	1.03361	0.67172	1.1828	0	0.813201	1.09277	0.876403	0.927323	1.20902
KIRREL	g09454	-0.249883	0.562492	-2.10598	0.0458076	0.218647	0.46452	0.471452	0.257758	0.480488	0.380262	0.238685	0.653801	0.596204	0.757028	0.733858	0.509452	0.239042	0.58395	0.510866	0.610318	0.416782	0.731613	0.43948	0.495887	0.352801	0.384095	0.661963	0.474948
MCEE	g14114	-0.336758	0.460513	-2.10676	0.0457337	0	0	0	0	0	0.359876	0	0	0.324408	0.319342	0.493286	0.333797	0	0.251419	0.429829	0.383361	0.477659	0	0	0	0	0	0	0.632679
SRP68	g02127	-0.146247	0.714091	-2.1074	0.0456734	1.3331	1.31784	1.28754	1.38283	1.42785	1.42097	1.47799	1.41072	1.32809	1.55116	1.49688	1.51844	1.50832	1.58403	1.47449	1.39651	1.47442	1.45118	1.25646	1.47591	1.40493	1.54458	1.44122	1.50153
S100A12	g11038	-0.479569	0.33146	-2.10746	0.0456677	1.04883	0.857907	0.851696	1.17258	1.34249	1.54303	1.29082	0.835643	0.713553	1.12177	0.951238	0.986232	1.42674	1.64045	1.5151	0.953502	1.41635	1.11021	1.22798	0.883142	0	0.506975	0.9402	0.709365
HTR3B	g13787	-0.216347	0.607649	-2.10749	0.045665	0.209231	0	0	0.207665	0	0	0.129179	0	0	0	0	0.184041	0.228958	0.497794	0	0.468343	0.206665	0	0	0	0	0	0	0
CACNA1D	g08130	-0.152109	0.704516	-2.10757	0.0456573	0	0.113238	0	0.114828	0.118885	0.19896	0.287914	0.38076	0.352284	0.238993	0.486107	0.408741	0.180125	0.184614	0.221729	0.235079	0	0.132408	0.320131	0.300068	0.143031	0.328022	0.33373	0.225207
PTOV1	g03524	-0.239712	0.575821	-2.1086	0.0455601	1.20744	1.30201	1.20698	1.32809	1.25247	1.15176	1.51037	1.45099	1.41954	1.31008	1.53628	1.42793	1.39842	1.28349	1.27103	1.30301	1.33813	1.45589	0.782302	1.42928	1.37887	1.34932	1.41167	1.46667
RRP1B	g04125	-0.183108	0.655981	-2.10968	0.0454578	0.507446	0.584801	0.666185	0.722356	0.447745	0.647368	0.803121	0.684853	0.968946	0.977742	0.76699	0.952244	0.6437	0.691192	0.558344	0.711373	0.765307	0.616068	0.543757	0.800923	0.760934	0.856392	0.799315	0.704008
SLC25A21	g09289	-0.193091	0.641076	-2.11035	0.0453952	0.204536	0.30672	0.18774	0.310221	0.319084	0.456237	0.338128	0.283478	0.415032	0.615967	0.503351	0.484509	0.455651	0.40899	0.397771	0.435891	0.394567	0.183659	0.416544	0.296679	0.247469	0.310764	0.530277	0.172182
PEX6	g06358	-0.255383	0.555414	-2.11048	0.0453832	0.401439	0.219786	0.147659	0.125367	0.22951	0.170819	0.870911	0.833633	0.55957	0.62792	0.771769	0.848108	0.461568	0.374144	0.354647	0.313628	0.124707	0.526972	0.532794	0.766683	0.360567	0.872609	0.445623	0.862423
BTD	g07942	-0.255421	0.555366	-2.11054	0.0453775	0.722337	0.378368	0.572157	0.874796	0.655694	0.628738	1.06187	0.877716	0.903162	1.06065	0.908849	0.864501	0.887319	0.861003	0.908729	0.59973	0.47201	0.883801	0.784272	1.0845	0.898467	0.625342	0.820274	0.711876
C4orf27	g12347	-0.365825	0.4307	-2.11338	0.0451111	0	0.45901	0.33326	0	0	0	0.317589	0.596328	0.727118	0.61099	0.698978	0.421893	0.806122	0.324874	0.342353	0.302311	0	0.511432	0.434141	0.545288	0	0.779551	0.39052	0.523266
ZNF275	g06347	-0.186653	0.65065	-2.11379	0.0450723	0.398407	0.391841	0.224134	0.137398	0.334756	0.277184	0.572102	0.386968	0.509144	0.649199	0.548548	0.639799	0.212722	0.188307	0.336505	0.375432	0.360706	0.45679	0.336988	0.322577	0.29208	0.537584	0.300015	0.563344
FAP	g19930	-0.235098	0.581972	-2.11817	0.0446653	0	0	0.179089	0	0	0	0	0.122508	0.438194	0.127389	0.159044	0	0.169544	0.0955479	0.529875	0	0	0.17516	0	0	0	0	0	0.227585
STAG3L4	g11011	-0.222551	0.599031	-2.11838	0.0446453	0.186103	0	0.215179	0.313845	0.261745	0.402481	0.446621	0.347987	0.273204	0.358859	0.577301	0.450943	0.278758	0.285008	0.636785	0.379731	0.183765	0.351864	0.385849	0.310897	0.22608	0.285486	0.147669	0.500186
ZNF622	g11658	-0.253824	0.557411	-2.11888	0.0445994	0.816493	0.430105	0.636346	0.532363	0.497814	0.474302	0.858345	0.720215	0.95212	0.816751	0.663262	0.443371	0.653575	0.870376	0.791695	0.728506	0.874686	1.11891	0.612328	0.808157	0.857572	0.603797	0.879039	0.820551
ANKRD53	g08491	-0.272361	0.53412	-2.11974	0.0445202	0	0.189201	0.223031	0.191645	0.436369	0	0.459459	0.723108	0.452332	0.160854	0.521984	0.795998	0.409947	0.554974	0.490403	0.336476	0.190706	0.362981	0.511523	0.593228	0.49757	0.238001	0.430647	0.51384
TCTA	g03839	-0.258583	0.551337	-2.12009	0.0444877	0.988779	0.966608	0.747101	1.00877	0.905312	1.01518	1.22014	1.38034	1.19769	1.38755	1.42862	1.32779	1.19623	0.782046	1.0628	1.1414	1.10853	1.1581	0.731347	1.26608	1.24049	1.29575	1.3106	1.3637
RBBP4	g01572	-0.120356	0.757956	-2.12133	0.0443735	0.924178	0.88254	0.939686	0.97831	0.886504	0.998005	1.12916	1.13115	1.09692	1.17779	1.24192	1.14208	1.06297	1.03183	1.05799	1.02222	1.07246	0.92484	1.13975	1.22728	1.15414	1.01765	1.10025	1.1209
RNF44	g02368	-0.154233	0.701079	-2.12278	0.0442394	0.77832	1.0316	0.834091	1.04897	0.914743	0.899373	1.21797	1.27233	1.31993	1.31314	1.22364	1.27395	0.905962	0.917449	0.979914	0.824407	0.856835	0.946322	0.967794	1.11135	1.08387	1.15872	1.26781	1.02983
SLC45A4	g06619	-0.213167	0.612115	-2.12314	0.0442063	0.854527	0.811948	0.734456	0.963112	0.970119	0.63789	1.06549	1.05544	0.935912	0.948519	1.03588	0.835451	0.948785	0.988499	1.02691	0.813631	0.779609	0.72491	0.545163	0.908705	0.773646	0.951526	0.827561	0.901373
NUAK2	g05839	-0.166261	0.681928	-2.12491	0.0440443	0.825368	0.816037	0.790015	0.810554	0.962507	1.02156	1.04277	0.788586	0.849319	0.905187	1.12566	0.913936	1.02807	1.00717	0.991542	0.863567	1.02838	0.975333	0.760896	0.947663	0.855066	0.921161	0.932937	0.878173
PPP1R3C	g10934	-0.351597	0.445044	-2.12691	0.0438619	0.377037	0.161165	0.323209	0.163312	0	0.157835	0.663794	0.382169	0.244151	0.531229	0.341761	0.410213	0.752181	0.762985	0.434989	0.170695	0.0887985	0.625933	0.539827	0.204301	0.485602	0	0.229861	0.65717
KIAA1211	g11169	-0.122574	0.754095	-2.1271	0.0438441	0	0	0	0	0	0	0.19547	0.2169	0.129181	0.148153	0.070341	0.197913	0.0754927	0.143428	0	0	0	0.144572	0.0610627	0.124163	0	0.158738	0.0523627	0.189681
CCDC71	g04140	-0.24751	0.565574	-2.12728	0.043828	0.739525	1.01619	0.854309	0.981214	1.21834	0.979488	1.26925	1.15391	1.18113	1.24764	1.25495	1.35409	1.1215	0.791635	0.913393	1.11598	0.964212	0.820333	0.646586	1.04262	1.0661	0.983963	1.21842	0.956205
FHOD1	g07501	-0.227356	0.59244	-2.1277	0.0437901	0.207983	0.113767	0.239634	0.281663	0.21301	0.059202	0.777087	0.582172	0.513602	0.622894	0.724835	0.680986	0.227621	0.495565	0.542527	0.326982	0.244534	0.234697	0.291978	0.477368	0.861768	0.595017	0.616879	0.6511
VTI1B	g06727	-0.293257	0.50903	-2.12803	0.0437599	1.00799	0.998085	1.19536	1.02253	0.863982	0.676118	1.3892	1.26502	1.10776	1.36942	1.28269	1.18103	1.19638	1.29462	1.27842	0.841419	1.02014	1.008	0.754439	1.21467	1.23538	0.914931	1.31946	1.27161
ANAPC7	g05413	-0.169432	0.676968	-2.12895	0.0436765	0.736148	0.756847	0.627832	0.717131	0.867837	0.718411	0.994466	0.84005	0.883513	1.02516	1.16601	0.995706	0.792691	0.911232	0.831343	0.92809	0.915602	0.877471	0.765526	1.06387	1.01618	0.868278	0.983858	1.02283
MBD3	g05662	-0.242715	0.571854	-2.12922	0.0436513	0.751204	1.03944	0.970392	0.933607	1.08761	1.0019	1.10325	0.89892	0.996694	1.26611	1.22167	1.04477	0.810439	0.871256	1.197	0.942247	1.102	0.919433	0.590629	1.02835	1.02019	0.883708	0.731557	0.8789
MAPK10	g04294	-0.188941	0.647231	-2.13207	0.0433939	0.681602	0.604451	0.703556	0.578783	0.67899	0.775053	0.83475	1.02518	0.844927	0.908793	0.977152	1.00558	0.84538	0.968732	0.784681	0.75666	0.787641	0.979895	0.630113	1.09291	0.941223	0.94013	0.949007	1.00991
CRCP	g04451	-0.174404	0.669262	-2.13528	0.0431043	0.91936	0.802233	0.667326	1.03542	0.909055	0.844004	1.09194	1.16173	1.04009	1.26823	1.13502	1.1345	1.04195	0.789603	0.907399	0.98644	0.990837	0.854655	1.01749	1.06371	0.902808	0.967881	1.11334	1.11335
MUM1	g09183	-0.214708	0.609947	-2.13563	0.0430733	0.329161	0.191101	0.225192	0.326984	0.111307	0.370665	0.620446	0.543436	0.591121	0.715847	0.778523	0.484906	0.586726	0.517659	0.349505	0.276107	0.470357	0.423833	0.275266	0.704504	0.548161	0.597205	0.732296	0.658377
CLUAP1	g05589	-0.260024	0.54951	-2.13623	0.0430195	0.92855	1.04775	0.623605	0.83405	0.86539	0.895536	1.33529	1.38593	0.926252	1.33323	1.36561	1.10886	1.20376	1.27685	1.10226	0.958914	0.848315	1.25133	1.18471	1.2129	1.2567	1.18744	1.07644	1.42338
LOC494141	g14191	-0.14155	0.721855	-2.13688	0.0429613	0	0	0	0	0	0.103699	0	0	0	0	0.112122	0.0940492	0	0.218956	0.131414	0	0.192693	0.299426	0	0	0	0.0956617	0	0
RSRC1	g08483	-0.156605	0.697261	-2.13748	0.0429075	0.663126	0.904589	0.848056	0.722962	0.841527	0.763289	0.895313	0.912305	0.857052	0.929488	0.965445	0.889858	0.767184	0.929328	0.888502	0.846613	0.62258	0.75014	0.831576	0.755676	0.670314	0.705078	0.877801	0.730184
SCAND1	g08836	-0.260752	0.548591	-2.13804	0.0428573	0.645531	0.884864	0.938967	0.430472	0.929025	0.668395	0.912772	0.896156	1.0044	1.16714	0.908849	0.899137	0.938216	0.99552	0.953886	0.833036	0.547319	0.698229	0.851392	0.690351	0.631004	0.962585	0.790952	0.766607
IVD	g05811	-0.191557	0.643344	-2.13811	0.0428513	0.443775	0.474438	0.451334	0.441152	0.387384	0.266127	0.755268	0.689189	0.636219	0.784213	0.923666	0.799793	0.616382	0.485078	0.708842	0.593238	0.39807	0.527777	0.498634	0.634597	0.824489	0.715494	0.73424	0.896729
TRPV4	g02307	-0.239906	0.575564	-2.14069	0.0426217	0.997784	1.04727	0.915099	0.952323	0.784048	1.00882	1.35152	1.43805	1.23418	1.25784	1.35822	1.38384	1.11678	1.30558	1.24581	1.26397	1.0298	1.20183	0.875944	1.39869	1.47922	1.42921	1.35613	1.50345
ZFAND2B	g08030	-0.303609	0.497039	-2.14313	0.0424051	1.01912	0.796932	0.725527	1.06813	0.87465	0.685881	1.09988	0.982747	0.976475	1.13383	1.08699	1.02498	0.816362	0.993113	1.06646	0.755998	1.04886	0.863348	0.255918	0.905181	1.05465	0.691089	0.978468	0.971828
MPHOSPH8	g06465	-0.150318	0.707427	-2.14349	0.0423731	0.488516	0.41867	0.543191	0.52308	0.699057	0.60559	0.579056	0.761575	0.725339	0.668659	0.714023	0.758044	0.660543	0.685412	0.63169	0.606601	0.631072	0.609974	0.540716	0.807642	0.541343	0.640801	0.659777	0.661697
RPL39L	g12227	-0.451559	0.353542	-2.14692	0.0420713	0.417494	0.618	0.467758	0.414963	0.777693	0.404143	0.807795	0.672883	0.561615	0.873034	1.37378	0.57451	0.664918	0.927761	1.04385	0.782644	0.413342	0	0.38747	0.922632	0.486	0.380822	0.346869	0.362939
SLC35F2	g09004	-0.195251	0.637895	-2.14774	0.0419991	0.326033	0.389891	0.369353	0.393984	0.61002	0.1318	0.63737	0.645845	0.591007	0.445742	0.651793	0.586696	0.570316	0.55458	0.379068	0.295313	0.552628	0.437751	0.543306	0.345358	0.586128	0.514243	0.473582	0.492906
SRSF4	g04524	-0.17408	0.669762	-2.1492	0.0418712	0.963559	1.11726	1.0873	1.0922	1.09978	1.07594	1.05007	1.17546	1.21816	1.27864	1.31596	1.1811	1.15815	1.02005	1.10278	0.991526	1.21606	1.17413	0.835502	1.14045	1.13209	1.14042	1.16578	0.987312
RPF1	g05243	-0.21313	0.612167	-2.15049	0.0417586	0.764072	1.01607	0.950628	0.842247	0.612502	0.767802	0.957798	1.19009	0.971495	1.11494	1.07648	1.19328	1.07138	0.816783	0.867234	0.962081	0.83999	1.06143	0.838643	1.04863	0.853632	0.933128	1.05938	1.15746
KGFLP2	g11367	-0.181823	0.657926	-2.15221	0.041609	0	0	0.114372	0	0	0.234792	0.231314	0.141371	0.149684	0.176974	0.251202	0.243052	0.355751	0.058906	0.167251	0	0.241156	0	0.0878398	0	0	0.0857882	0.196123	0.206805
KLHL26	g10990	-0.278889	0.526152	-2.15238	0.0415946	0.245634	0.482742	0	0.487374	0.471204	0.236339	0.550697	0.390074	0.457521	0.206507	0.411585	0.361121	0.396658	0.32197	0.635134	0.529384	0.193564	0.443194	0	0.350063	0	0.299109	0.197469	0.454143
LIPE	g09980	-0.236681	0.579854	-2.15537	0.0413349	0	0.345659	0.137947	0.405665	0.442164	0.202281	0.465426	0.263762	0.40346	0.4583	0.555307	0.435935	0.230359	0.235795	0.335643	0.516024	0.347995	0.5029	0.10659	0.419326	0.254402	0.500801	0.338567	0.177416
PCDHGA10	g09740	-0.165363	0.683341	-2.15618	0.0412649	0.466631	0.398663	0.377836	0.246524	0.390482	0.238937	0.435668	0.376127	0.596236	0.611469	0.531934	0.403901	0.500074	0.467134	0.292505	0.369804	0.442811	0.46981	0.452475	0.337055	0.364178	0.277297	0.497069	0.458151
DUSP12	g10702	-0.431894	0.369919	-2.15622	0.041262	0.580015	0	0	0.750207	0.726861	0.801359	0.861717	0.497561	0.608347	0.739286	0.863669	0.697377	0.862445	0.767765	0.652377	0.803941	0.575055	0.68251	0	0.76861	0.529533	0.418815	0.494308	0.950978
ARHGEF38	g05297	-0.197271	0.634935	-2.16174	0.0407881	0.691653	0.598792	0.958327	0.668766	0.682332	0.654906	0.731106	0.753032	0.820238	0.684137	0.642457	0.791992	0.900632	0.742487	0.905732	0.716464	0.803165	0.564133	0.705438	0.514388	0.489018	0.52675	0.761665	0.619916
THSD4	g04577	-0.184043	0.654572	-2.16176	0.0407863	0.607516	0.52394	0.759352	0.618095	0.392981	0.689187	0.644905	0.646176	0.785378	0.721051	0.583363	0.68786	0.54096	0.577015	0.723149	0.600291	0.743298	0.613292	0.345491	0.481497	0.682293	0.569023	0.601746	0.491361
WASH2P	g11709	-0.358475	0.438051	-2.16261	0.0407134	0.447658	0	0	0.202875	0.541313	0.196346	0.479791	0.3766	0	0.388029	0.729993	0.404395	0.37075	0.489159	0.558866	0.459992	0.443332	0.580372	0	0	0.518789	0.182491	0.373835	0.667118
DVL1	g04031	-0.273598	0.532601	-2.16568	0.0404523	0.906541	0.9849	1.0083	1.03327	0.969414	0.876543	1.23719	1.00491	1.12142	1.15378	1.18933	1.17927	0.904014	1.04262	1.16374	1.09295	0.988711	1.07305	0.387382	1.1667	1.2026	0.981943	1.00718	0.984622
GRAMD1A	g07960	-0.24821	0.564664	-2.16861	0.0402051	0.61384	0.361641	0.531027	0.322272	0.796962	0.521632	0.952169	0.785371	0.856291	0.88974	1.12903	0.772641	0.776911	0.58257	0.507089	0.817575	0.693458	0.487622	0.576758	0.813002	0.720486	0.867441	0.941278	0.694869
DPP9	g03176	-0.18665	0.650654	-2.16895	0.0401762	0.975331	0.965516	1.13932	1.12089	0.96746	0.980482	0.999619	0.995789	1.23006	1.12406	1.06612	1.13463	0.993586	1.06315	1.13891	1.1094	1.0808	1.15869	0.683841	0.895386	1.05133	1.0903	1.05609	1.04897
RRAGC	g08867	-0.209521	0.617276	-2.16994	0.0400926	1.15143	0.992528	1.0739	1.17212	1.13756	0.982807	1.09757	0.932525	0.782068	1.19031	1.01728	0.884687	0.872927	1.15601	1.17167	1.0539	1.22546	1.09781	0.669414	0.929994	0.831262	0.827531	0.820117	0.636436
C9orf123	g06447	-0.273345	0.532911	-2.17035	0.0400582	0.703921	0.335158	0.385679	0.556378	0.734595	0.514504	0.928417	0.889786	0.769696	1.01545	1.11055	0.970485	0.744333	0.68683	0.659779	0.71925	0.493444	0.75844	0.431817	0.70278	1.07806	0.882865	0.769231	1.01141
SMA5	g12618	-0.283844	0.520182	-2.17251	0.0398771	0	0	0	0.301638	0.310333	0.120871	0.399831	0.521713	0.323237	0.418444	0	0.332604	0	0.52378	0.265033	0.313374	0.221281	0.14417	0.114259	0	0.360288	0	0.17923	0.373781
RAD52	g08418	-0.29185	0.510682	-2.17467	0.0396968	0.276056	0.27092	0	0.44087	0.16367	0	0.510157	0.482797	0.23732	0.276199	0.671203	0.713088	0.572821	0.306788	0.467875	0.165543	0.272897	0.181318	0.144911	0.271448	0.583755	0.198336	0.3701	0.386841
TMED1	g08629	-0.327049	0.470925	-2.17645	0.0395485	0.555334	0.596421	0.825817	1.06812	0.995823	0.539694	1.00808	0.951105	0.689306	0.934925	1.10265	0.922539	0.76679	0.812424	0.840167	0.775593	0.892397	0.932488	0.248107	0.82156	0.992293	0.710027	0.471599	0.841374
RRN3	g07301	-0.250947	0.561116	-2.17646	0.0395476	0.547092	0.348438	0.679653	0.717665	0.556507	0.568296	0.83431	0.629457	0.710376	0.848985	0.993414	0.724662	0.689581	0.450823	0.656929	0.665259	0.479937	0.762391	0.381501	0.454976	0.780727	0.588713	0.46404	0.852834
DCAF6	g03193	-0.172265	0.672566	-2.17724	0.0394831	0.886413	0.876864	0.849482	0.873538	1.04543	1.10749	1.29346	1.27025	1.1016	1.21574	1.26668	1.20153	1.25184	1.2121	1.01554	1.07644	0.993326	0.96363	1.18823	1.21868	1.13081	1.13464	1.28005	1.23691
C20orf108	g02176	-0.160374	0.691235	-2.17832	0.0393938	1.1571	1.04155	1.19367	1.23322	1.09941	1.14262	1.35129	1.34322	1.30823	1.51755	1.27637	1.42731	1.26922	1.20392	1.22842	1.22991	1.23558	1.30045	1.09927	1.42713	1.31748	1.38706	1.24453	1.38618
RASSF7	g06677	-0.287913	0.515332	-2.17856	0.0393741	0.910575	0.751312	0.705431	1.21724	1.13395	1.15397	1.27612	1.09511	1.16543	1.25221	1.35294	1.07969	1.20057	1.19142	1.2329	1.23901	0.939445	1.14888	0.719714	1.2724	1.23193	1.01921	1.10849	1.22203
CXorf26	g06793	-0.213584	0.611527	-2.17883	0.0393518	1.13711	1.18473	1.17799	0.833273	0.957237	1.17461	1.22716	1.18241	1.23069	1.26061	1.38669	1.21548	1.29324	1.24028	1.19371	1.04986	1.11511	1.16704	1.16189	0.867634	1.04088	1.26524	1.26471	1.21547
GDPD1	g08926	-0.207188	0.620601	-2.18234	0.0390621	0.278852	0.231046	0.0848846	0.351939	0.137098	0.306972	0.5339	0.574797	0.366753	0.70215	0.51116	0.57562	0.257176	0.458399	0.567339	0.28797	0.275669	0.264921	0.415988	0.677208	0.332344	0.503879	0.373506	0.439013
C17orf59	g12980	-0.322097	0.476324	-2.18301	0.039007	0.348092	0.203875	0.733932	0.206468	0.213054	0.559848	0.486207	0.422587	0.65523	0.393702	0.622325	0.182952	0.376265	0.584437	0.518098	0.656178	0.344387	0.498405	0	0.255487	0	0.255475	0.52188	0.510081
ADI1	g03678	-0.172377	0.672392	-2.18349	0.0389677	1.16845	0.932276	1.09344	1.0595	1.12527	1.22388	1.34817	1.37378	1.22686	1.37735	1.38113	1.45226	1.12214	1.14704	1.02761	1.18621	1.19221	1.18709	1.00478	1.33569	1.27849	1.18712	1.27568	1.30299
TSPY26P	g13748	-0.221236	0.600847	-2.18413	0.0389155	0	0	0	0	0.302537	0	0	0.397177	0	0.337118	0.30424	0.263172	0	0.328249	0	0	0	0	0	0	0	0	0	0
MRPL52	g09204	-0.330377	0.46733	-2.18484	0.038857	0.571352	0.563336	0.502308	0.835866	0.458424	0.64911	1.1209	0.713843	0.792997	0.810077	1.05635	0.880097	0.785141	0.973375	0.583367	0.93437	0.861224	0.719505	0.257838	0.939572	0.901059	1.00358	0.574303	0.992238
ATL3	g04279	-0.199074	0.632304	-2.18558	0.0387973	1.19683	1.16423	1.03248	1.31823	1.24404	1.20446	1.26426	1.17303	1.39632	1.43996	1.2266	1.25644	1.52833	1.28436	1.22365	1.18452	1.3522	1.33993	1.30623	1.1471	1.13874	1.0613	1.28158	1.37992
SLC25A10	g05115	-0.301504	0.499455	-2.18567	0.0387897	0.63661	0.657365	0.389522	0.785316	0.676259	0.865451	1.18292	1.05805	0.985725	0.904757	1.45279	1.21042	0.808508	0.86337	0.823479	0.993841	0.713861	0.774268	0.53539	1.12177	1.1506	1.04136	1.11129	0.992039
KAZN	g02749	-0.174206	0.669567	-2.18625	0.0387419	0.701092	0.724827	0.688664	0.614001	0.434529	0.62053	1.12405	1.067	1.07363	1.06478	1.06074	1.05605	0.813214	0.967665	0.894822	0.854502	0.557439	0.908508	1.12241	1.08845	1.01697	1.13426	1.09492	1.15651
CIAPIN1	g05395	-0.249167	0.563421	-2.1871	0.0386734	1.07889	0.847918	0.703639	1.09506	0.868661	1.08839	1.01973	1.17043	1.15078	1.23096	1.30794	1.15279	1.00719	0.945402	1.03475	0.95185	1.1209	0.915628	0.700856	0.940246	0.805992	1.02328	1.26705	1.09337
OTUB2	g08775	-0.208808	0.61829	-2.18756	0.0386357	0.376451	0.11356	0.190643	0.345279	0.461701	0.390483	0.553067	0.524518	0.478177	0.55346	0.52991	0.557908	0.406024	0.603305	0.463832	0.358117	0.27998	0.385689	0.320862	0.446819	0.337245	0.721086	0.437783	0.299226
MRTO4	g07729	-0.333653	0.463818	-2.1895	0.0384784	0.182492	0.178752	0.615966	0.825487	0.567175	0.299582	0.754116	0.715765	0.645449	0.714422	0.891027	0.859383	0.484322	0.718152	0.515562	0.877828	0.662718	0.40198	0.28591	0.706243	0.477161	0.76079	0.473745	0.865501
SULF2	g04500	-0.216843	0.606956	-2.19005	0.0384339	0.836866	0.717945	0.779929	0.815346	0.648952	0.919513	0.841579	1.07193	1.20678	0.847601	0.946307	0.975816	0.779221	1.02239	1.0314	0.7755	0.888806	0.691307	0.758562	0.798069	0.919794	0.767624	1.03064	0.784326
C19orf53	g04487	-0.216035	0.608086	-2.19048	0.0383985	1.56334	1.47889	1.24941	1.57418	1.51973	1.55694	1.68079	1.86034	1.70262	1.78918	1.77149	1.60219	1.49046	1.55942	1.49262	1.65787	1.45532	1.75289	1.34184	1.52251	1.59253	1.76249	1.64637	1.71076
PTGES2	g08549	-0.287617	0.515683	-2.19457	0.0380691	0.679487	0.59648	0.570432	0.795401	0.792049	0.859253	0.718666	0.520465	0.831041	0.766608	0.862307	0.741368	0.51341	0.62373	0.678389	0.758908	0.84235	0.818702	0.278555	0	0.46696	0.559665	0.682676	0.669283
INPP5A	g06934	-0.209339	0.617534	-2.19672	0.0378969	0.646845	0.710675	0.665815	0.681462	0.543886	0.70197	0.86523	0.658622	0.696284	0.790677	0.765397	0.84688	0.742862	0.753616	0.780649	0.661652	0.746251	0.460251	0.318287	0.619088	0.486199	0.670837	0.639939	0.827337
TMEM135	g05890	-0.182154	0.657425	-2.19898	0.0377168	0.251125	0.356448	0.352421	0.335114	0.370096	0.312755	0.593416	0.601624	0.473639	0.551357	0.569438	0.564664	0.440297	0.50337	0.391506	0.259582	0.333698	0.315057	0.311187	0.267257	0.713028	0.412837	0.32958	0.492878
RIN1	g08747	-0.245359	0.568383	-2.20027	0.0376142	0.534028	0.526278	0.253126	0.651946	0.793431	0.427119	0.714874	0.640244	0.523904	0.844366	0.954135	0.676828	0.624041	0.482067	0.504197	0.710739	0.60558	0.552278	0.409874	0.517727	0.667568	0.683329	0.425759	0.470918
ORC5	g08636	-0.249815	0.56258	-2.20425	0.0372993	0.664575	0.595572	0.590197	0.446011	0.350896	0.517801	0.974986	0.886171	0.840452	0.862001	0.879592	0.788382	0.568923	0.578521	0.741125	0.546655	0.736747	0.231414	0.317216	0.813159	0.685783	0.715419	0.688537	0.75091
HSD17B2	g08001	-0.296447	0.505304	-2.20698	0.0370853	1.05026	0.530595	0.771103	0.667173	0.64075	0.407574	0.81257	0.93014	0.846807	1.23991	0.841888	0.987638	0.669352	0.583994	0.608337	0.894219	0.894707	0.682883	0.667292	0.721442	0.489813	0.927586	0.541242	0.798935
GOLPH3L	g02936	-0.166828	0.681039	-2.20903	0.0369245	1.01078	0.951224	0.815884	1.05169	0.981407	0.932784	1.32832	1.45009	1.28955	1.21497	1.36363	1.29259	1.26556	1.17942	1.30395	1.02798	1.14973	1.02996	1.25915	1.40411	1.29879	1.39715	1.37199	1.41983
C4orf48	g17151	-0.497556	0.318013	-2.21022	0.0368322	0	0	0	0.535887	0.548146	0	0.813077	0.287927	0.478851	0.47241	0.550577	0	0	0.584437	0.85278	0	0.534019	0.58744	0	0	0.616766	0	0	0.475386
ZBTB47	g07601	-0.167909	0.679346	-2.21222	0.0366765	0.316917	0.353569	0.359454	0.185316	0.367146	0.305748	0.466046	0.656702	0.646448	0.532576	0.60351	0.552081	0.343434	0.374054	0.532747	0.410218	0.35594	0.419916	0.369516	0.692099	0.3492	0.55801	0.50463	0.524613
NDUFA5	g09130	-0.325758	0.472326	-2.21787	0.0362407	0.648018	0.819583	0.45272	0.644838	0.527368	0.856785	0.94031	0.904942	0.616453	0.995219	1.15001	0.816273	1.00084	0.857146	0.761289	0.623326	0.891358	0.565934	0.374034	0.928756	0.470637	0.823247	0.651143	0.971425
YARS2	g09087	-0.326197	0.471849	-2.21857	0.0361869	0.189296	0.185444	0.218756	0.31855	0.668353	0.181709	0.85219	0.263931	0.277476	0.503349	0.951534	0.715338	0.453034	0.411394	0.529233	0.330727	0.417251	0.356939	0.536066	0.384556	0.490285	0.33979	0.150311	0.442095
TMEM38A	g08925	-0.341604	0.455403	-2.22166	0.0359504	0.501456	0.382448	0	0.661568	0.326273	0.376137	0.70362	0.756787	0.487873	0.704057	0.741454	0.816761	0.25824	0.427227	0.663694	0.514574	0.496849	0.266009	0	0.288711	0.520049	0.460598	0.829754	0.440527
UBE2E3	g05880	-0.172032	0.672928	-2.22212	0.0359156	0.801422	0.765358	0.942421	0.847227	0.983735	1.01761	1.2354	1.18408	1.20304	1.33085	1.31749	1.21962	1.2362	0.971347	0.883181	1.0547	1.12615	1.11373	1.23801	1.15833	1.28937	1.2979	1.22664	1.27558
ZNF627	g10109	-0.280375	0.524355	-2.22365	0.035799	0.150603	0.480107	0.542107	0.610606	0.268195	0	0.913375	0.722862	0.642771	0.843417	0.687952	0.494212	0.628817	0.725258	0.486555	0.556105	0.482954	0.641993	0.763853	0.703463	0.561799	0.523877	0.692154	0.847259
PPIF	g02702	-0.300223	0.50093	-2.22683	0.0355589	1.10726	0.99526	0.870991	1.19349	0.968142	1.16949	1.41863	1.44867	1.46395	1.5156	1.55753	1.47774	1.00107	1.14678	1.27982	1.22976	1.19102	1.26774	0.704709	1.39397	1.42621	1.47902	1.50049	1.38793
HS3ST2	g13316	-0.218894	0.604097	-2.22761	0.0354998	0	0	0	0	0	0	0.371151	0	0.394693	0.171114	0	0.180212	0	0.379212	0	0	0	0	0	0	0	0.183021	0	0
GLYCTK	g09929	-0.244807	0.569106	-2.22904	0.0353922	0.118067	0.115475	0.327031	0.34983	0.293557	0.340117	0.599054	0.386428	0.445624	0.528391	0.703808	0.43637	0.411062	0.279381	0.469273	0.330894	0.348373	0.281309	0	0.482294	0.254706	0.585477	0.404346	0.480225
DYNLT3	g07268	-0.379865	0.416999	-2.23099	0.0352456	0.720882	0.250068	0.785673	0.71756	0.731513	0.817482	0.911196	0.649647	0.438243	0.664874	0.776436	0.917087	0.878957	1.1437	0.952291	0.664189	1.00743	0.876305	0	0.88034	0.570363	0.650221	0.73502	0.742035
CTSZ	g03478	-0.225323	0.59522	-2.23271	0.0351173	1.23153	1.30265	1.54119	1.46678	1.24386	1.32414	1.54064	1.49894	1.46518	1.58646	1.54578	1.52322	1.34369	1.46971	1.35124	1.42739	1.45259	1.46692	0.987839	1.31993	1.49791	1.38842	1.44643	1.56913
TRIM39	g09673	-0.189978	0.645687	-2.23288	0.035105	0.262323	0.417881	0.445549	0.559823	0.432918	0.119098	0.598915	0.499475	0.441758	0.661413	0.680404	0.47424	0.456453	0.465013	0.654557	0.53485	0.446646	0.521478	0.527269	0.499999	0.463307	0.537872	0.513273	0.516023
ANKRD37	g09537	-0.488755	0.324522	-2.23525	0.0349287	0	1.0126	0.935387	0.679169	0.795157	0.344139	1.42503	1.03051	0.890027	1.2112	1.34484	0.960352	1.29074	1.10562	1.13575	0.919267	0.860766	1.17862	0.823977	1.24469	1.545	0.912669	0.726698	1.40071
CCDC87	g11150	-0.253305	0.558078	-2.23904	0.0346478	0.346694	0.253856	0.238606	0.34444	0	0.142166	0.544967	0.457905	0.301056	0.296243	0.548754	0.378194	0.163385	0.422844	0.304246	0.267399	0.447836	0.462484	0.237142	0.366803	0.181818	0.541201	0	0.42276
PKP2	g04509	-0.176167	0.666551	-2.2392	0.0346364	0.846163	0.735016	0.984759	0.634621	0.857411	0.923002	1.13267	1.07739	1.06512	1.1642	0.988996	0.958775	0.845022	1.03089	0.945995	0.91722	0.997934	1.0021	0.917739	1.01018	1.11794	1.06777	0.918445	1.05626
METTL21B	g10012	-0.232082	0.586027	-2.23958	0.0346082	0.262764	0.14776	0	0.0813021	0.268755	0.339622	0.379458	0.549622	0.483097	0.726392	0.604456	0.495038	0.420228	0.465652	0.308742	0.36226	0.421114	0.294448	0.637123	0.188022	0.413628	0.524728	0.649447	0.604864
KAL1	g12553	-0.119104	0.760144	-2.24012	0.034569	0	0	0	0	0	0	0.0829503	0.155852	0.0902101	0.114289	0.200263	0.120772	0.0830972	0	0.0914094	0.201207	0.106421	0.0861322	0.125598	0.0951909	0	0.173213	0.0840353	0.139941
TMPRSS11B	g24322	-0.443338	0.360298	-2.24304	0.0343544	0	0	0	0.159746	0	0	0.30207	0	0	0.56759	0	0	0.604253	1.0252	0.8544	0	0	0.490602	0.255406	0.200029	0.434401	0	0	0.134506
PRPF31	g05359	-0.316892	0.482067	-2.24633	0.034115	0.725492	1.13421	0.891446	1.09646	0.757761	0.976036	1.19005	0.817754	0.894513	1.21865	1.28346	1.13501	1.06394	1.17688	1.00314	1.0007	1.16261	1.23958	0.46599	1.006	1.01266	1.10435	1.00802	1.1065
CDKN1B	g07509	-0.199242	0.632059	-2.24857	0.0339524	0.472447	0.614675	0.734225	0.711166	0.850296	0.735968	0.754422	0.967726	0.984917	0.938525	0.89754	0.850162	0.814096	0.860652	0.937643	0.885476	0.642537	0.955971	0.765398	0.905994	0.779927	0.970144	0.963465	0.790509
LOC100133050	g13807	-0.275174	0.530672	-2.24975	0.0338669	0	0	0	0	0	0	0.461744	0	0.377722	0.372125	0	0.388076	0	0	0	0	0.426085	0	0	0	0	0	0	0.374709
CDK2	g07694	-0.248835	0.563852	-2.25067	0.033801	0.608906	0.651745	0.57451	0.547644	0.84828	0.72998	0.646332	0.904942	0.808456	0.688705	0.882478	0.85093	0.845898	0.757507	0.508759	0.967013	0.918528	0.737819	0.571965	0.563725	0.691177	0.717226	0.977873	0.541328
RAET1E	g06882	-0.289526	0.513421	-2.2524	0.033676	0.695391	0.710603	0.674732	0.666667	0.815398	0.804715	1.18311	1.32039	0.846255	1.07432	1.06348	0.98586	0.846708	0.992347	1.03606	0.923564	0.852808	1.13153	0.546788	1.11937	1.16787	0.935353	1.13449	1.24791
MYEOV2	g13195	-0.461101	0.345859	-2.25247	0.0336715	0.75528	0.402257	0.676656	0.612646	0.625708	0.737367	0.989179	0.530732	0.551535	1.04206	1.14601	0.368012	1.26815	1.23731	0.68999	0.630246	0.939511	0.919042	0	0.705629	0.698407	0.891816	0.758603	0.68082
C19orf57	g12661	-0.214062	0.610855	-2.25555	0.033451	0	0.169759	0.200852	0.0944592	0.177697	0	0.32185	0.24326	0	0.143862	0.305143	0.263987	0	0.195073	0.207157	0.404414	0	0	0.157605	0	0	0	0	0
BAX	g09019	-0.289069	0.513962	-2.25566	0.0334431	1.00129	0.836922	0.830761	1.04679	0.986133	0.646883	1.04563	1.06435	1.05494	1.34645	1.22094	1.01024	1.0464	1.1082	1.24308	1.01846	1.16532	1.00564	0.625445	1.20162	0.975608	0.946745	1.22916	1.26786
PLIN4	g12074	-0.174673	0.668848	-2.25591	0.0334252	0	0.18937	0.0877757	0.0737558	0.0764868	0.132068	0.182677	0.269069	0.299784	0.182864	0.294561	0.120125	0.0826327	0.380921	0.166033	0.0774509	0.190876	0.0856523	0	0.0946659	0.0929154	0.0653411	0.266868	0.205361
KIAA0889	g03794	-0.178994	0.662226	-2.25709	0.0333413	0.419127	0.302815	0.314383	0.41659	0.374788	0.265504	0.62578	0.55636	0.665381	0.710897	0.575406	0.815701	0.366509	0.389415	0.480689	0.349225	0.289014	0.376365	0.252972	0.567694	0.526006	0.502711	0.638969	0.545219
FLJ45445	g09700	-0.261651	0.547456	-2.26153	0.0330261	0.0946677	0.290013	0.111246	0.448634	0.398997	0.257843	0.3735	0.241959	0.203616	0.483924	0.48056	0.38981	0.421442	0.297838	0.605823	0.246353	0.292088	0.26776	0	0.119739	0.433	0.394698	0.073489	0.112442
FAM173A	g14264	-0.309562	0.490273	-2.26168	0.0330156	0	0	0	0.22303	0	0	0.400874	0	0.507679	0	0	0.198027	0	0.409326	0	0	0.564497	0	0	0	0	0	0	0
LBR	g06258	-0.162096	0.688501	-2.26411	0.0328445	0.700882	0.372443	0.618285	0.640606	0.587677	0.579226	0.726649	0.767475	0.773691	0.833821	0.851607	0.824216	0.767746	0.625163	0.466498	0.688324	0.667963	0.62826	0.661533	0.665522	0.743689	0.652703	0.726953	0.699322
LOC100506472	g14298	-0.120498	0.757708	-2.26687	0.0326519	0	0	0	0	0	0	0	0.140566	0	0.102608	0.128972	0.0576342	0	0	0.150694	0	0	0.142515	0	0	0	0	0	0
PNCK	g07840	-0.392564	0.404982	-2.26727	0.0326234	0.460345	0.575045	0.513361	0.21028	0.743203	0.446204	0.74624	0.846059	0.709077	0.302492	0.516642	0.901416	0.773526	0.855984	0.409411	0.796259	0.817682	0.633591	0.666985	0	0.532521	0.602586	0.897717	0.304745
ARHGAP20	g14698	-0.135193	0.732498	-2.26814	0.032563	0.0760051	0.0387147	0.255847	0.195448	0.14433	0.0725737	0.0842501	0.111518	0.167225	0.0618714	0.14529	0	0.243228	0.220946	0.290752	0.203974	0.24384	0.160254	0.0683975	0	0.0948785	0	0.0587215	0.117072
SLC50A1	g04772	-0.257143	0.553169	-2.27287	0.0322349	1.21064	1.35516	1.1788	1.40067	1.21111	1.03899	1.42872	1.43665	1.43743	1.5504	1.36481	1.40663	1.38817	1.44214	1.31248	1.49809	1.34262	1.30765	0.902594	1.42395	1.2609	1.33108	1.53523	1.52383
C1orf53	g11866	-0.424835	0.37598	-2.27363	0.0321826	0	0	0	0.429294	0	0	0.463373	0.3624	0.379167	0.373557	0.656874	0.728876	0.463927	0	0	0.443961	0.42764	0	0	0.507852	0	0	0	0.813621
TMEM168	g07182	-0.201616	0.628614	-2.27414	0.0321473	0.342787	0.306497	0.58897	0.277129	0.20933	0.331009	0.525604	0.588219	0.671116	0.483526	0.717095	0.718242	0.338346	0.556873	0.242729	0.409863	0.394305	0.380613	0.31636	0.573033	0.543236	0.409326	0.450183	0.468976
FOLH1	g10014	-0.338844	0.458307	-2.27423	0.0321415	0	0	0.40819	0.49807	0.509877	0.14998	0.171876	0.562971	0.233024	0.437139	0.568556	0.507695	0.295107	0.398639	0.418517	0.513987	0.43268	0.480607	0.14202	0	0	0.328501	0.332268	0.618829
SHARPIN	g04035	-0.168812	0.677935	-2.27547	0.0320561	1.263	1.26028	1.10563	1.25131	1.10687	1.27224	1.40049	1.4194	1.3804	1.42558	1.42262	1.37751	1.17406	1.21722	1.27691	1.34581	1.24086	1.13304	1.01402	1.23525	1.29617	1.28276	1.34788	1.36563
VGLL4	g03254	-0.154278	0.701007	-2.27626	0.0320021	0.842753	0.905101	0.783761	0.787394	0.891624	0.878827	1.14055	1.18442	1.18347	1.17806	1.25008	1.17355	0.932825	0.832735	0.883495	1.11829	0.846641	1.01436	0.985688	1.13607	1.17672	1.19656	1.07219	1.15612
POU6F1	g11522	-0.17101	0.674512	-2.28093	0.031683	0.0897232	0	0.190374	0.0467537	0.131862	0	0	0.183816	0.243392	0.303291	0.234283	0.200571	0.383023	0.145471	0.234226	0.342187	0.161936	0.256052	0.207902	0.203639	0.200288	0.078963	0.271513	0.24117
RNMTL1	g10506	-0.330671	0.467013	-2.28189	0.0316183	0.296905	0.214239	0	0.294877	0.223775	0	0.451842	0.398251	0.316146	0.643799	0.945103	0.578442	0.392193	0.400026	0.419945	0.530422	0	0.246279	0.199569	0.684516	0.426514	0.329727	0.174676	0.493624
SAAL1	g12086	-0.348021	0.448724	-2.28328	0.0315241	0	0	0.283531	0.140058	0.253308	0.321402	0.269535	0.525345	0.546042	0.208206	0.579014	0.363653	0	0.564005	0.530645	0.255941	0.400202	0.566956	0	0.477556	0.29687	0	0.335114	0.613579
EIF1AX	g05387	-0.183906	0.654777	-2.28619	0.0313277	0.676766	0.588092	0.511613	0.64837	0.467279	0.671573	0.676576	0.757106	0.703921	0.918678	0.747529	0.86223	0.826666	0.673584	0.69948	0.51045	0.633198	0.598737	0.559704	0.795049	0.693143	0.5655	0.62787	0.699755
ITGB2	g10153	-0.241208	0.573842	-2.28991	0.0310784	0.578795	0.522809	0.912212	0.814926	0.671978	0.625658	0.615381	0.590999	0.961932	0.762569	0.590986	0.482864	0.681379	0.649036	0.542119	0.636787	0.756747	0.674125	0.384272	0.181775	0.402648	0.51217	0.399553	0.490879
NFKBIB	g07249	-0.280244	0.524513	-2.29135	0.0309828	0.921043	0.660593	0.880616	0.640949	0.654273	0.811755	0.905268	0.983379	0.757357	0.850279	0.860961	0.911148	1.05258	1.0291	0.857575	0.811299	0.872187	0.747119	0.580307	0.306364	0.825261	0.825588	0.854284	0.995754
C19orf25	g07988	-0.236425	0.580196	-2.2937	0.0308262	0.587566	0.70487	0.581315	0.752055	0.766256	0.737523	0.753644	0.731687	0.78701	0.930239	0.748568	0.816824	0.440115	0.532952	0.744237	0.771181	0.552393	0.606673	0.285634	0.643375	0.221644	0.449138	0.694459	0.573137
TOMM5	g10008	-0.45438	0.351253	-2.30285	0.0302254	0.936636	1.03883	0.746663	0.899801	0.559359	0.344648	1.09364	0.835643	0.793332	1.154	1.11082	0.875984	1.24126	0.922281	1.0537	0.883883	0.930678	1.27492	0.329596	0.424917	1.14641	0.883118	0.831565	1.30234
TAPT1	g07173	-0.231175	0.587253	-2.30347	0.0301852	0.520824	0.301963	0.349215	0.635096	0.413692	0.433645	0.74912	0.693884	0.717336	0.774347	0.754402	0.664891	0.589741	0.489052	0.685771	0.652976	0.606652	0.371436	0.813703	0.655548	0.298035	0.681578	0.715256	0.544005
CNIH2	g10785	-0.344104	0.452789	-2.30425	0.0301347	0	0.424014	0.304735	0	0.272889	0	0.759612	0.855506	0.650612	0.570224	1.01091	0.628966	0.462907	0.173306	0.493403	0.275669	0.151596	0	0.244716	0.734326	0.419122	0.789658	0.293035	0.485592
AGBL4	g12561	-0.265497	0.542629	-2.30592	0.0300268	0	0	0.340557	0	0	0.139193	0.508346	0.589808	0.122291	0.213815	0.455906	0.224656	0.276734	0.452846	0.395345	0.262493	0.143382	0.284898	0.0708368	0.308712	0.355648	0.376729	0.279267	0.466594
SLC12A8	g10096	-0.297189	0.504442	-2.31047	0.0297338	0.178205	0.365308	0	0.453726	0.597999	0.590475	0.461339	0.360646	0.377362	0.584667	0.580962	0.436189	0.366915	0.337019	0.661058	0.540768	0.367729	0.339212	0.114488	0.322649	0	0.441415	0.30623	0.260239
ABCG1	g08319	-0.385694	0.411439	-2.31167	0.0296565	0.561671	0.0734218	0.280071	0.601425	0.870688	0.317628	0.93514	0.605986	0.500376	0.848154	0.525642	0.672517	0.549311	0.795229	0.822774	0.527432	0.556787	0.828054	0.303386	0.539367	0.846916	0.219211	0.516941	0.722512
PHGDH	g05438	-0.330334	0.467375	-2.31656	0.0293457	0.905728	0.699751	1.04958	1.00082	0.884175	0.509795	1.08557	1.14028	1.37291	1.48608	1.40491	1.16203	0.980656	1.02141	0.594127	0.723939	0.97248	0.948474	0.643957	1.14661	0.86771	0.997023	1.05026	1.15544
PCNA	g07764	-0.276531	0.529017	-2.31941	0.0291654	0.948656	0.787125	0.618099	0.985814	0.864535	0.92934	1.10613	1.24125	0.851017	1.04805	1.22852	1.0447	0.896428	1.06569	1.11421	1.11057	0.963541	0.706606	0.783816	1.05221	0.887104	0.850642	0.799728	1.21048
LSM4	g07753	-0.286173	0.5174	-2.3217	0.0290216	0.814852	0.805562	0.523633	0.98672	0.922944	0.700779	1.00439	0.887675	0.913207	1.14671	1.32079	0.928759	0.878863	0.984373	0.768121	1.09876	0.922479	0.988009	0.591135	1.06439	0.859033	0.858366	0.936126	1.06156
CCDC85C	g04844	-0.245134	0.568677	-2.32425	0.0288619	0.582744	0.40325	0.62961	0.728729	0.813001	0.503762	0.910989	0.551871	0.678512	0.809321	0.843808	0.826805	0.66643	0.890699	0.724579	0.730309	0.633238	0.778641	0.380245	0.729616	0.77408	0.62149	0.636258	0.771611
NUDT7	g08374	-0.315766	0.483319	-2.32592	0.0287577	0.89522	0.463892	0.337273	0.468424	0.479848	0	0.632378	0.795712	0.914672	0.906182	0.936017	1.00801	0.633025	0.43108	0.536668	0.707004	0.466685	0.516608	0.652648	0.828982	0.544179	0.550616	0.672768	0.695596
VAT1	g01878	-0.24536	0.568381	-2.32595	0.0287562	1.31354	1.2652	0.824475	1.19618	1.1349	1.15544	1.55255	1.53076	1.61641	1.64756	1.54931	1.51998	1.40858	1.22842	1.48426	1.29858	1.20533	1.17786	1.20852	1.43278	1.61976	1.59888	1.46757	1.53021
C15orf23	g09376	-0.265348	0.542815	-2.32672	0.0287081	0.558702	0.431842	0.229906	0.620346	0.447169	0.543014	0.815549	0.832051	0.529301	0.902623	0.809055	0.696456	0.557738	0.702239	0.236899	0.53569	0.747094	0.570205	0.555844	0.744541	0.673609	0.400992	0.611201	0.525646
CCDC94	g07848	-0.254011	0.557171	-2.32729	0.028673	0.83038	0.974693	1.1089	1.04925	1.13784	0.946176	0.815113	0.932792	1.10727	1.26664	1.0987	1.00566	1.06541	1.002	1.14086	1.07037	1.24621	0.962366	0.595372	0.87173	1.0993	0.778923	0.91231	0.884432
GPSM3	g06155	-0.308138	0.491884	-2.33412	0.0282525	0.937592	0.907241	0.890244	1.00805	0.859355	0.777072	1.1626	1.18175	1.23488	1.06643	1.07516	1.20756	0.981944	0.819089	0.931281	1.19715	0.951359	0.880041	0.446865	0.893906	0.709127	1.13396	1.25753	1.01948
DCAKD	g05647	-0.296414	0.505343	-2.33566	0.0281584	0.689829	0.536797	0.477319	0.710529	0.880596	0.31356	1.07563	1.2562	0.918529	0.986247	1.42691	1.11728	0.729928	0.788625	0.650049	0.960977	0.829545	0.855443	0.793214	1.0183	1.18214	1.02823	1.16709	1.01927
PLA2G15	g09244	-0.306577	0.493655	-2.33857	0.0279811	0.359548	0.264233	0.180362	0.357241	0.275375	0	0.615423	0.49647	0.516576	0.375727	0.75466	0.594338	0.466395	0.175061	0.565349	0.160987	0.266174	0.439941	0.140836	0.510444	0.189859	0.137729	0.556421	0.615595
KLHDC3	g03059	-0.236097	0.580635	-2.34303	0.0277117	1.09374	1.04072	0.653847	0.999278	1.10579	1.15696	1.43972	1.44858	1.36682	1.43505	1.61393	1.46142	1.1293	1.0056	1.22203	1.26532	1.09765	1.05074	1.20061	1.32652	1.33326	1.32388	1.55079	1.33418
PCDHGA5	g12544	-0.158591	0.694079	-2.35607	0.0269379	0	0.0974349	0	0	0	0	0.11017	0.202024	0.35545	0.0815314	0.186353	0.158324	0.19828	0	0	0	0	0	0	0	0	0.160851	0	0.0823017
KIFC3	g07777	-0.391562	0.405918	-2.35891	0.0267725	0.768816	0.402603	0.695755	0.975269	0.724614	0.599743	0.835287	0.791984	0.852802	1.03706	1.17892	0.699478	0.797233	1.02754	0.985558	0.729437	0.834123	1.01449	0.209722	0.983126	1.03241	0.604656	0.510459	0.927367
C15orf27	g13983	-0.166378	0.681744	-2.35996	0.0267115	0	0	0	0	0	0	0	0.138739	0	0	0	0.152069	0	0.195463	0	0.180065	0	0.331935	0	0	0	0	0	0
PBXIP1	g02706	-0.271896	0.534692	-2.36208	0.0265884	1.07553	1.05869	0.983903	1.09153	1.1619	0.958152	1.33604	1.45161	1.33682	1.40234	1.52161	1.32229	1.15413	1.11254	1.22148	1.25491	1.18149	1.09424	0.709179	1.27459	1.40298	1.37646	1.35823	1.30699
AHI1	g06852	-0.18145	0.658491	-2.36222	0.0265804	0.428326	0.404272	0.302675	0.309812	0.361627	0.255125	0.595544	0.700789	0.307959	0.586589	0.683028	0.625837	0.494326	0.535174	0.525901	0.404305	0.42411	0.392891	0.472449	0.503965	0.478875	0.60345	0.48686	0.580318
LOC100134868	g12976	-0.288135	0.515069	-2.364	0.0264775	0.244795	0	0	0	0	0	0.598371	0.43749	0	0.205773	0.251972	0.216298	0.266966	0.273027	0	0	0	0.274924	0	0	0	0.219541	0.331675	0
MYLPF	g20825	-0.386529	0.410649	-2.36622	0.0263496	0	0	0	0	0	0	0.593108	0.698174	0	0	0	0	0.295499	0	0.500469	0	0	0.481139	0.249213	0	0	0	0	0
CCM2	g07517	-0.277023	0.528417	-2.36993	0.0261373	0.912229	0.949527	0.558199	1.03671	0.831429	0.939922	1.13234	1.00289	1.10514	1.05047	1.09107	0.93992	0.883273	0.894673	0.834201	1.03226	1.06978	0.784765	0.577524	0.628458	0.730611	1.0926	0.94387	0.957564
TGM3	g11875	-0.501134	0.315403	-2.37506	0.0258467	0.159303	0.155958	0	0.504439	0.163365	0.152717	0.599461	0.372286	0.319777	0.812817	0.41679	0.329077	0.396367	1.28292	0.190929	0.333934	0.157244	0.612996	0	0.333477	0.32867	0.141458	0.125624	0.75278
LAT2	g13147	-0.217568	0.605944	-2.37603	0.0257924	0	0	0	0	0	0	0	0	0	0.27053	0	0.164435	0.205602	0	0.479714	0	0.185125	0	0	0	0	0	0	0
AIF1L	g08741	-0.315797	0.483285	-2.37655	0.025763	0.12581	0.123071	0.146985	0.221596	0.22855	0.120423	0.138657	0.382816	0.292856	0.652919	0.65225	0.587131	0.138888	0.752866	0.518868	0.380976	0.175004	0.25141	0.278526	0.364342	0.359248	0.55962	0.276518	0.225171
RNU5A-1	g12867	-0.852727	0.14037	-2.38127	0.0254989	0	0	0	1.0434	0	1.02731	0.824699	0.688672	0	0	0	0.984564	0	1.38838	1.41971	0	1.041	0.840043	0	0	0	0	0	0
INSIG2	g10783	-0.250668	0.561477	-2.38168	0.0254759	0.163756	0.325592	0.190047	0.088789	0.288701	0.272095	0.707687	0.538289	0.327308	0.452287	0.425692	0.440468	0.306926	0.184518	0.330684	0.291593	0.44774	0.185925	0	0.341221	0.33634	0.578139	0.30965	0.240777
MOCS1	g11233	-0.233143	0.584598	-2.38261	0.0254241	0.108958	0	0.127692	0.10805	0	0	0.291726	0.218734	0.38032	0.451219	0.466158	0.29502	0.120516	0.219905	0	0.310217	0.193552	0.300619	0.0984079	0	0.237569	0.474535	0.360817	0.333101
SGPP1	g11694	-0.278709	0.52637	-2.38352	0.0253738	0.445016	0	0.358821	0	0.136142	0.225172	0.255221	0.374219	0.336413	0	0.395193	0.281888	0.34282	0.261468	0.407893	0.396717	0.53935	0.15131	0	0	0.163184	0.285832	0.257988	0.198086
SNX30	g04884	-0.203395	0.626045	-2.38409	0.0253422	0.250265	0.545012	0.457639	0.364072	0.416044	0.498223	0.714961	0.698668	0.628771	0.749509	0.610244	0.714854	0.599002	0.589136	0.65282	0.391936	0.34787	0.502743	0.664111	0.509853	0.651511	0.461814	0.710099	0.451503
RPL31	g02446	-0.305559	0.494813	-2.38667	0.0251998	1.62873	1.50183	1.42875	1.66075	1.75441	1.69017	1.87933	1.63599	1.62206	1.92384	2.02691	1.80756	1.79874	1.84304	1.67679	1.64191	1.74314	1.84704	1.17801	1.76762	1.78822	1.63832	1.75066	1.82552
C17orf51	g08062	-0.166444	0.681642	-2.39093	0.0249664	0.113971	0.059295	0.0718266	0.202629	0.141945	0.154746	0.223187	0.365603	0.444193	0.318283	0.320333	0.403996	0.125988	0.069457	0.286628	0.211398	0.112424	0.0700586	0.18618	0.0775737	0.291757	0.163249	0.317855	0.171858
CDKN2AIP	g10433	-0.195772	0.63713	-2.39574	0.0247046	0.599772	0.389568	0.444889	0.393659	0.40399	0.460694	0.73609	0.663702	0.536382	0.790087	0.553699	0.493677	0.469671	0.769235	0.726766	0.614094	0.645612	0.703714	0.61274	0.658897	0.585724	0.707427	0.536934	0.733805
RPS7	g01372	-0.226928	0.593024	-2.39608	0.0246861	2.11947	1.94065	1.93448	2.00869	2.0853	2.09517	2.21539	2.14999	1.90967	2.30242	2.35269	2.19089	2.21386	2.09483	2.09723	2.04809	2.08846	2.0858	1.89065	2.20662	2.08287	1.97204	1.87612	2.1757
PPM1M	g09109	-0.266017	0.541979	-2.39715	0.0246284	0.186651	0	0	0	0.191268	0.179149	0.39838	0.260519	0.273937	0.2161	0.470098	0.709269	0.204712	0	0.222457	0.32673	0.412618	0.352735	0.169923	0.230405	0.307107	0.166289	0.419255	0.401405
CTU2	g12469	-0.323895	0.474356	-2.39928	0.0245138	0	0.636089	0.259546	0.371377	0.581213	0.361279	0.607971	0.489775	0.509738	0.729933	0.77528	0.335134	0.683582	0.41115	0.267194	0.384822	0.369863	0.529944	0.206412	0.564405	0.272074	0.394804	0.180831	0.322984
DDX54	g03669	-0.173887	0.670058	-2.40075	0.0244349	0.849113	0.886597	0.801492	0.899958	1.01311	0.932581	1.10095	1.09876	1.0342	1.07938	1.18409	1.0634	0.900554	0.886426	0.932324	0.948685	0.958792	1.01189	0.726502	1.04879	0.990129	1.03958	1.07242	0.895868
ATG16L2	g12389	-0.348431	0.4483	-2.4051	0.024203	0	0.316331	0.219789	0.188766	0	0	0.610237	0.152484	0.278708	0.505139	0.616964	0.287168	0	0.356127	0.53107	0.434987	0.187838	0.623882	0.173231	0.386089	0.380804	0	0.351818	0.477188
ZNF254	g07879	-0.227323	0.592485	-2.40554	0.0241797	0.113216	0.481824	0.497199	0.526361	0.53851	0.51399	0.713257	0.622339	0.620073	0.761064	0.700826	0.633572	0.564927	0.695381	0.508738	0.597259	0.68233	0.53559	0.435602	0.752683	0.563661	0.468468	0.652678	0.72723
GNA12	g04045	-0.248829	0.56386	-2.40713	0.0240956	0.841255	0.768549	0.790763	1.02086	0.747413	0.77855	1.00279	0.976359	1.02579	1.06402	0.992614	1.0137	0.809508	0.703806	1.01775	1.02483	0.965611	1.03192	0.53241	0.759639	0.915746	0.969694	0.942728	1.06812
ARSD	g01365	-0.192598	0.641804	-2.40758	0.0240721	1.14305	0.8853	1.00139	1.06981	0.88687	1.14024	1.1352	1.24341	1.17933	1.25966	1.26276	1.36537	1.17111	1.06285	1.13093	1.00283	0.895256	0.990844	0.993806	0.976906	1.15864	1.05372	1.12011	1.11411
TAF1D	g10152	-0.401806	0.396455	-2.40764	0.0240688	0.278136	0.272972	0	0.564259	0.750027	0.721528	0.955944	0.763975	0.505637	0.725098	0.902545	0.74743	0.847463	0.858718	0.638901	0.878657	0.562342	0.617073	0.699078	0.199968	0.789221	0.654026	0.830818	0.832913
ZNF610	g13604	-0.271266	0.535469	-2.41592	0.0236349	0	0.178817	0.211202	0.181153	0	0	0.523683	0.300978	0.268448	0.490165	0.319192	0.160014	0	0.205191	0.217758	0.32052	0.405407	0	0.379844	0	0.221949	0	0.144739	0.266059
SULT1E1	g13104	-0.28796	0.515276	-2.4207	0.0233881	0	0	0.411063	0.217878	0	0.118174	0.2396	0.479068	0.370321	0.364794	0.226115	0.193332	0	0.245564	0.421434	0	0.418116	0	0.111691	0	0	0.196303	0.175472	0
LANCL3	g12695	-0.181665	0.658165	-2.42364	0.0232373	0.132008	0	0	0.130935	0	0	0	0.0553531	0.199085	0.195551	0	0.205668	0.145629	0.149399	0.275357	0	0.230317	0	0	0	0	0	0.103425	0
CHCHD8	g07134	-0.260997	0.54828	-2.42461	0.023188	0.777276	1.03046	0.787088	0.976362	1.12982	1.12049	1.48447	1.19659	1.29371	1.3769	1.52589	1.32322	1.23003	1.19935	1.15588	1.11098	1.25134	1.12938	1.04797	1.41625	1.3409	1.21692	1.31002	1.55821
C16orf88	g06879	-0.314883	0.484303	-2.42518	0.0231587	0	0.524448	0.387694	0.599731	0.54147	0.646542	0.781669	1.07249	1.08194	0.974291	0.676493	1.00985	0.480502	0.683333	0.740043	0.678506	0.711369	0.492052	0.566047	0.837518	0.80443	0.829167	0.90613	0.85006
FLJ36644	g12276	-0.271682	0.534956	-2.42576	0.0231294	0.294963	0.168491	0.1994	0.292944	0	0	0	0.137375	0.25428	0.469214	0.4005	0.262201	0.320238	0.193655	0.449811	0.304446	0.386662	0.195118	0	0	0.20968	0	0.239546	0.338383
MRPL14	g06295	-0.265597	0.542504	-2.42787	0.0230221	1.32758	1.26856	1.31782	1.22037	1.32443	1.36403	1.40414	1.60265	1.45701	1.62789	1.57556	1.44515	1.35949	1.1187	1.25115	1.40319	1.46353	1.5349	0.955727	1.16711	1.41343	1.37695	1.50071	1.41306
PDK2	g03871	-0.31732	0.481593	-2.42834	0.0229984	0.608966	0.801739	0.252134	0.777175	0.704161	0.592612	1.03341	1.30672	1.14301	1.06774	1.21639	1.23167	0.959065	0.933966	0.90797	0.81211	0.435198	0.868284	1.01575	0.993148	1.08552	1.20476	1.18792	0.787739
ZBTB9	g07093	-0.302535	0.49827	-2.4383	0.0224988	0.362583	0.574708	0.408868	0.360263	0.409684	0.261752	0.786108	0.937253	0.909519	0.850774	0.723518	0.863486	0.536371	0.780049	0.704463	0.809681	0.268646	0.658144	0.613049	0.842062	0.425767	0.960156	0.870337	0.923571
SERPINI2	g13893	-0.268946	0.538337	-2.4416	0.0223356	0	0	0	0	0	0	0.283214	0.211862	0.22337	0.219504	0	0.230563	0.453747	0.462278	0.306134	0.269123	0	0.531002	0.322018	0.31614	0.183101	0.233967	0	0.521896
RBM3	g01367	-0.158611	0.694047	-2.44233	0.0222998	1.22192	1.2081	1.23588	1.34166	1.2446	1.41007	1.408	1.36051	1.29791	1.4524	1.42024	1.43008	1.25463	1.31186	1.26375	1.26365	1.35712	1.34734	1.12781	1.25364	1.23661	1.23195	1.30669	1.39691
ZFHX2	g04217	-0.217362	0.606231	-2.44734	0.0220547	0.264777	0.329148	0.165724	0.292236	0.221619	0.323424	0.556701	0.690734	0.592019	0.560815	0.729286	0.719426	0.459968	0.490073	0.553376	0.395307	0.304858	0.460042	0.296545	0.775829	0.530423	0.66732	0.678111	0.66328
FAM46C	g06854	-0.282864	0.521358	-2.45195	0.0218311	0.579987	0.45043	0.396657	0.34899	0.63501	0.473292	0.419329	0.385533	0.705643	0.573038	0.527786	0.621703	0.52214	0.614747	0.569989	0.594088	0.483361	0.630316	0.136779	0.31849	0.102075	0.461417	0.744766	0.302596
GCLC	g00869	-0.184328	0.654142	-2.45201	0.0218279	1.1426	1.09708	1.02083	1.01627	1.10315	1.0765	1.47997	1.45769	1.4092	1.51117	1.45355	1.62499	1.48079	1.36649	1.24643	1.25213	1.08491	1.28952	1.45569	1.56608	1.434	1.48684	1.54511	1.60674
RALA	g06820	-0.243233	0.571173	-2.45596	0.0216381	0.546377	0.72407	0.678863	0.656531	0.726417	0.868479	0.905705	0.624572	0.663523	0.980885	0.987673	0.871703	0.852506	0.917933	0.971679	0.81172	0.857309	0.867284	0.640418	0.87885	0.87104	0.730529	0.586575	0.944948
C14orf129	g07212	-0.255694	0.555017	-2.45621	0.0216261	0.873327	0.977844	0.849391	0.984011	0.931348	1.09703	0.977818	1.02009	0.766107	0.836028	0.948855	0.938271	1.01974	1.11497	1.034	0.921565	1.13801	1.12943	0.353035	0.81291	0.85158	0.920791	0.880893	0.778578
BACE1-AS	g13786	-0.302888	0.497866	-2.45671	0.0216025	0	0	0	0	0	0	0	0.195702	0	0.340629	0.405713	0.355711	0	0	0.455392	0	0.391765	0	0	0	0	0	0.327587	0
SPRYD7	g09542	-0.239037	0.576717	-2.45713	0.0215823	0.1363	0.235255	0.506448	0.32131	0.330385	0.380646	0.541093	0.582255	0.754183	0.580226	0.648004	0.526014	0.654623	0.432097	0.376231	0.248063	0.319933	0.359914	0.518723	0.292493	0.632928	0.465682	0.42724	0.341003
TSPAN31	g08232	-0.257189	0.553109	-2.46006	0.0214428	0.75976	0.423975	0.851376	0.848265	0.819288	0.626071	0.825964	0.827004	0.778195	0.986504	1.06352	0.883948	1.09408	0.812367	1.03043	0.908024	0.866212	1.05288	0.719111	0.829334	1.07304	0.891101	0.805835	0.938828
TMEM216	g08575	-0.40855	0.390347	-2.46042	0.0214259	0.571352	0.507269	0.320055	0.662918	0.631319	0.726084	0.960943	0.970737	0.99691	1.06264	1.23173	0.960826	0.65974	0.863561	0.513908	0.883536	0.660855	1.04434	0.147779	0.876003	1.03598	0.986226	0.813226	1.08021
ZBTB3	g08985	-0.363212	0.4333	-2.46067	0.021414	0.340661	0.249007	0.16906	0.252025	0.630778	0.460575	0.717843	0.606246	0.704377	0.463458	0.58958	0.607089	0.508727	0.452658	0.598597	0.351107	0.524459	0.549952	0	0.554791	0	0.696115	0.470347	0.671465
RER1	g03239	-0.173545	0.670587	-2.46248	0.0213282	1.1073	1.04229	1.06057	1.03366	1.17972	1.00224	1.36875	1.22364	1.19447	1.27487	1.2831	1.25629	1.26735	1.08714	1.22155	1.17959	1.16122	1.28858	1.0215	1.31391	1.28392	1.18256	1.24125	1.29635
BCAP31	g12550	-0.322337	0.476062	-2.46431	0.0212419	0	0	0	0.215717	0	0.208866	0.389853	0	0.185148	0.181813	0.429156	0.323743	0.237632	0.243197	0	0.22492	0.465118	0.400601	0	0.548926	0	0	0.173652	0
LOC388564	g13953	-0.510088	0.308967	-2.46554	0.0211839	0.263595	0.419613	0	0.634265	0	0.412933	0.58018	0.786153	0.963821	0.699836	0.985475	0.384452	0.458277	0.686622	0.792462	0.794716	0.539815	0	0.842377	0	0.721244	0.591231	0.354859	0.371164
KIAA1147	g03775	-0.215159	0.609314	-2.46914	0.021016	0.458057	0.558421	0.663525	0.501867	0.671092	0.666166	0.88354	0.884367	1.05394	0.783909	0.860519	0.85572	0.71577	0.776985	0.797348	0.713061	0.67804	0.52801	0.591312	0.799475	0.666063	0.832281	0.94855	0.88345
BTBD2	g03970	-0.361219	0.435293	-2.47133	0.0209142	0.873955	0.710963	0.7446	1.11977	1.19701	0.89214	1.19754	1.07725	1.17329	1.17995	1.4496	1.22569	1.11498	1.01281	1.20512	1.04297	1.13169	0.890935	0.504117	1.26664	1.19964	0.891888	0.998525	1.13524
C12orf41	g09051	-0.320284	0.478317	-2.47373	0.0208032	0.298514	0.388388	0.339416	0.712765	0.634553	0.655617	0.941766	0.712723	0.50855	0.759507	0.610661	0.680552	0.543366	0.646166	0.772795	0.789831	0.892791	0.726292	0.36592	0.832357	0.354473	0.625384	0.692695	0.763211
FAM89A	g10465	-0.358453	0.438073	-2.4809	0.0204744	0.470948	0	0	0.249369	0	0.509745	0.273359	0.342158	0.511023	0.352911	0.346356	0.637311	0.273753	0.279924	0.470029	0.420988	0	0.281855	0	0.483062	0	0	0.112734	0.21309
TXNDC16	g12241	-0.169451	0.676938	-2.48341	0.0203607	0.0987271	0.0965144	0.115926	0.0978953	0	0.171861	0.268843	0.143235	0.263817	0.207636	0.254145	0.156924	0.269233	0.201412	0.119926	0.102664	0	0.277239	0.0890692	0.17581	0.122495	0	0.198559	0.0815111
FXR1	g02764	-0.149464	0.70882	-2.49481	0.0198509	0.495756	0.684107	0.70518	0.584024	0.625977	0.663764	0.895406	0.923878	0.831222	0.89352	0.981322	0.905375	0.701928	0.820891	0.651846	0.70808	0.699023	0.753041	0.794328	0.860404	0.779396	0.924705	0.84198	0.909125
XRCC6BP1	g11830	-0.359131	0.43739	-2.49494	0.019845	0.301971	0.296497	0	0	0	0.29117	0	0.24765	0.539886	0.416318	0.489444	0.552534	0	0.437962	0.352455	0.491169	0.298604	0	0.277772	0	0	0	0.245579	0.258247
MSRB3	g13540	-0.153015	0.703049	-2.49892	0.01967	0	0.0514864	0.117097	0	0	0.0953533	0.198109	0.228301	0.153113	0.308234	0.287484	0.0864051	0.110444	0.113418	0	0	0.0983685	0	0.0899964	0.0675396	0	0.125969	0	0.118348
PPHLN1	g06445	-0.185562	0.652286	-2.50816	0.0192692	0.644179	0.425062	0.630167	0.782684	0.670914	0.592877	0.775127	0.852998	0.81813	0.809936	0.761763	0.842329	0.716313	0.6575	0.719795	0.789716	0.729272	0.621213	0.554248	0.735696	0.863769	0.67217	0.675782	0.733177
DCUN1D4	g06694	-0.218153	0.605128	-2.51527	0.0189656	0.425693	0.481328	0.397386	0.423132	0.196445	0.591379	0.798	0.621776	0.632842	0.717744	0.811326	0.739989	0.614081	0.466053	0.575891	0.622125	0.631305	0.418102	0.455776	0.569689	0.657308	0.65284	0.74984	0.739502
LOC100132111	g22135	-0.400182	0.39794	-2.51611	0.0189302	0	0	0	0.405735	0	0	0.558621	0.341223	0.35736	0	0.627422	0	0	0.663346	0	0.258854	0	0	0	0	0	0	0	0
LIX1L	g11452	-0.374619	0.422067	-2.51974	0.0187771	0.345144	0.47312	0.171724	0.25566	0	0.404681	0.513824	0.837828	0.862911	0.627278	0.63969	0.487114	0	0	0.604753	0.355679	0.475944	0.288726	0.318594	0.312759	0.406478	0.539193	0	0.218679
STRAP	g03161	-0.173395	0.670818	-2.52122	0.0187153	1.1448	1.2659	1.40494	1.27945	1.39525	1.3673	1.48221	1.46737	1.5812	1.4573	1.61336	1.46846	1.43056	1.46495	1.45167	1.34145	1.26992	1.29484	1.46336	1.34854	1.38448	1.3763	1.43011	1.42247
LOC100507387	g14207	-0.24236	0.572321	-2.52451	0.018578	0	0	0	0	0	0	0	0	0.17128	0	0	0.177119	0	0.226	0.393015	0	0	0.486746	0	0	0	0	0	0
RAP1GAP2	g07396	-0.226891	0.593074	-2.53246	0.0182505	0.276132	0.309552	0.267659	0.412355	0.190178	0.401576	0.475567	0.520125	0.600131	0.658656	0.425088	0.514917	0.300286	0.564713	0.536022	0.426681	0.425251	0.389413	0.213244	0.549982	0.280467	0.568464	0.459902	0.545993
NFATC4	g07413	-0.236255	0.580423	-2.53457	0.0181643	0.353296	0.207418	0.0972143	0.181362	0.0848263	0.14553	0.55353	0.47746	0.358882	0.283651	0.606751	0.565457	0.287566	0.0940938	0.409037	0.32084	0.307572	0.295954	0.242202	0.421077	0.185937	0.373631	0.528469	0.322301
RAB32	g12206	-0.425869	0.375086	-2.53663	0.0180808	0.830722	0.45878	0.74916	0.463284	0.650315	0.668333	0.626399	0.393151	0.618051	0.749806	0.844805	0.421675	0.873537	0.816894	0.342161	0.603716	0.978852	0.692706	0	0.545036	0	0.426799	0	0.614111
HSBP1L1	g07074	-0.334549	0.462862	-2.5368	0.0180736	0.978808	1.24604	0.925861	0.684663	0.953564	0.789462	1.32118	1.28747	1.17479	1.34423	1.1668	1.37038	1.17334	1.10188	0.889783	1.29271	0.895783	1.1632	1.02837	0.906874	0.84108	1.31229	1.35609	1.15113
SLC2A4	g12094	-0.191077	0.644055	-2.53711	0.0180612	0	0.135578	0	0	0	0	0.393099	0.109787	0	0.114225	0.143116	0.215056	0.152738	0.156661	0	0	0.0737186	0.157893	0.125529	0	0	0	0.108724	0
HSD17B7	g10102	-0.435481	0.366875	-2.53833	0.018012	0.249047	0.678986	0.455827	0.518682	0.254808	0.596123	0.650045	0.339524	0.462657	0.818189	1.02743	0.695607	0.6507	0.6609	0.590469	0.534936	0.516845	0.448238	0	0.303054	0	0.567192	0.336939	0.821992
STARD7	g01629	-0.162007	0.688641	-2.54942	0.0175693	1.27504	1.25651	1.14604	1.22886	1.24506	1.32477	1.4474	1.47584	1.3759	1.51932	1.48066	1.48037	1.37571	1.35468	1.3095	1.36033	1.38154	1.13515	1.30502	1.41621	1.39602	1.29426	1.44521	1.39135
ALDH9A1	g03469	-0.25548	0.55529	-2.55226	0.0174577	0.922215	0.924678	0.877697	1.04584	1.00232	0.915146	1.36284	1.31821	1.14075	1.24862	1.35131	1.31462	0.978689	1.0683	1.14664	1.10239	1.03416	0.942318	0.736131	1.15555	1.24726	1.11278	1.17663	1.3597
GNL3	g03369	-0.159016	0.6934	-2.55247	0.0174494	1.03732	1.09782	1.12035	1.18074	0.964579	1.10603	1.42895	1.38284	1.25234	1.37013	1.29769	1.3881	1.14459	1.25912	1.19673	1.24698	1.13743	1.2994	1.37213	1.33093	1.2923	1.26572	1.27641	1.40588
ZNF488	g11307	-0.165455	0.683195	-2.55408	0.0173865	0	0	0	0	0	0	0.139333	0.181063	0.106063	0.258058	0.312383	0.30285	0.139564	0	0	0	0.124738	0	0.114402	0.0864409	0.155764	0	0.214714	0
FCRLB	g24178	-0.197445	0.63468	-2.55834	0.0172207	0	0	0	0	0	0	0.240728	0	0	0.184619	0	0	0.241087	0	0	0.228234	0.217885	0.248474	0	0	0	0	0.176356	0
PKP4	g01715	-0.175292	0.667894	-2.55956	0.0171736	0.941283	1.02339	1.04919	1.04987	1.09897	1.09777	1.11801	1.21466	1.24994	1.30307	1.2356	1.33796	1.17263	1.10628	1.08795	1.09982	1.26158	1.00109	1.04152	1.19367	1.1199	1.10209	1.26874	1.15043
BCL7A	g02726	-0.290254	0.512561	-2.56705	0.0168865	0.465057	0.614525	0.140865	0.528236	0.448982	0.450835	1.14241	1.28937	1.11515	1.05059	1.1887	1.25933	0.766383	0.654164	0.91216	0.790722	0.353886	0.691586	0.980091	1.24196	1.04129	1.24365	1.1942	1.12322
ZNF221	g12978	-0.208395	0.618878	-2.5678	0.0168578	0	0	0	0	0.177336	0	0.105127	0	0.146305	0	0	0.151433	0.19	0.194684	0.206749	0	0	0.43341	0	0	0	0	0	0
CHST14	g08521	-0.317414	0.481488	-2.56872	0.0168233	0.416524	0.525513	0.215639	0.530357	0	0.403192	0.716279	0.671644	0.675097	0.741088	0.736986	0.763601	0.204565	0.541605	0.699872	0.428356	0.561201	0.459031	0.234927	0.579416	0.531086	0.52251	0.753571	0.582103
TMEM158	g11686	-0.279668	0.525209	-2.5689	0.0168161	0.355182	0.349076	0	0.352893	0.218052	0.204602	0	0.294166	0.181274	0.177995	0.219392	0.418064	0.584203	0.238406	0.411104	0.561642	0.210331	0.393854	0	0	0.257164	0.105481	0.169974	0
RPP30	g07980	-0.273511	0.532708	-2.56953	0.0167926	0.191945	0.188051	0.397751	0.423512	0.385953	0.25353	0.57973	0.587848	0.329883	0.407772	0.726683	0.610663	0.286679	0.607607	0.534499	0.389458	0.658664	0.361134	0.299141	0.388954	0.443076	0.343853	0.461379	0.662412
WDPCP	g08979	-0.235764	0.58108	-2.57137	0.016723	0.233972	0.229427	0.154677	0.27506	0.190826	0.340046	0.731979	0.644901	0.391092	0.756992	0.508442	0.572734	0.41518	0.612169	0.590032	0.326073	0.312658	0.352045	0.46388	0.714914	0.515652	0.560633	0.499892	0.620731
PAQR3	g08498	-0.265766	0.542294	-2.57696	0.0165137	0.213517	0.455968	0.14006	0.288592	0.122941	0.513818	0.691029	0.579156	0.641351	0.579319	0.598569	0.599631	0.315608	0.322419	0.528098	0.521401	0.352264	0.482498	0.328916	0.261897	0.627639	0.424101	0.589291	0.650013
IARS2	g02474	-0.149824	0.708233	-2.57882	0.0164446	1.02256	0.945826	0.974048	1.0768	1.12182	1.08964	1.32673	1.3372	1.24128	1.28047	1.3563	1.3185	1.13847	1.21657	1.29108	1.13849	1.1565	1.15439	1.3575	1.28582	1.31925	1.26913	1.21938	1.37525
HS2ST1	g06638	-0.236546	0.580034	-2.58091	0.0163674	0.18357	0.179812	0.212337	0.206273	0.236251	0.0669799	0.674806	0.550221	0.399189	0.640391	0.421469	0.584397	0.252043	0.60641	0.272759	0.282399	0.407194	0.403874	0.321121	0.573181	0.639279	0.38871	0.593314	0.475044
SKI	g03601	-0.175562	0.66748	-2.58403	0.0162524	0.738167	0.760883	0.811938	0.700537	0.748893	0.668348	0.920885	0.853052	0.970518	1.04759	0.861272	0.970139	0.753272	0.806846	0.791248	0.710051	0.821657	0.810271	0.736583	0.727381	0.78144	0.938592	0.955717	0.694952
MRPL23	g09326	-0.407547	0.391249	-2.58403	0.0162522	1.13127	0.802394	1.05404	0.979214	1.21308	0.599743	1.39211	1.24996	1.09824	1.22199	1.23721	1.06753	1.06217	0.808263	1.2204	1.19663	1.21537	1.13958	0.579038	1.008	1.204	0.962121	0.658643	1.27265
CYP2R1	g09762	-0.332121	0.465457	-2.58429	0.0162428	0.237282	0	0.272163	0.387432	0.24284	0.228227	0.258576	0.426376	0.659968	0.52217	0.742758	0.727432	0.148499	0.546645	0.280077	0.462216	0.234456	0.430771	0.469086	0	0.45578	0.289471	0.423393	0.441543
PLAC2	g07807	-0.256505	0.553981	-2.59218	0.015956	0.215613	0	0	0.120056	0.124272	0	0.499545	0.568942	0.252714	0.568447	0.452761	0.672094	0.387765	0.456032	0.505547	0.125757	0.168718	0.243061	0.618418	0.427478	0.484572	0.379584	0.503794	0.488563
41341	g06510	-0.298628	0.502773	-2.59397	0.0158917	0.687977	0.831127	0.46428	0.411718	0.655499	0.500743	0.747627	0.979935	1.0295	0.823274	0.90863	0.943186	0.897768	0.560473	0.644263	0.723185	0.702409	0.530649	0.510033	0.659465	0.522186	0.677888	0.975659	0.802559
DOPEY2	g03169	-0.187995	0.648641	-2.5956	0.0158332	0.768147	0.741626	0.705131	0.676422	0.736816	0.7668	0.995654	0.891792	0.976253	0.90219	0.809717	0.905391	0.889483	0.843755	0.976097	0.789708	0.720687	0.754613	0.673734	0.750391	0.807562	0.812924	0.890905	0.99691
LRIG1	g00863	-0.277427	0.527926	-2.60025	0.0156676	0.840158	0.781845	0.44315	0.836647	0.726095	0.829169	1.29921	1.25283	1.37139	1.40299	1.33757	1.53043	0.756158	0.756262	0.760767	0.95377	0.666845	0.820379	0.805532	1.17573	1.10757	1.23782	1.29391	1.1664
SDF2	g08893	-0.238649	0.577233	-2.60195	0.0156071	0.933764	0.735402	0.983979	0.930138	0.811058	0.755026	1.06497	0.901282	0.838787	1.03004	0.948353	0.853942	0.814906	0.903866	0.978016	0.760052	0.927811	0.882956	0.568907	0.598365	0.833172	0.797458	0.587829	0.937994
KLF16	g09797	-0.295622	0.506265	-2.61912	0.0150117	0.385743	0.300255	0.392699	0.383331	0.49227	0.671464	0.709127	0.581592	0.866765	0.827825	0.621641	0.536526	0.669116	0.495031	0.683062	0.623582	0.625305	0.340912	0.32092	0.67484	0.642685	0.542371	0.318704	0.68147
DNAJC2	g07314	-0.234828	0.582334	-2.62318	0.0148738	0.566246	0.756588	0.466851	0.697856	0.506828	0.727389	0.88128	0.829337	0.797398	0.962046	0.779369	0.920182	0.930638	0.752239	0.846233	0.666949	0.910276	0.755579	0.613957	0.92142	0.89495	0.78742	0.737894	0.94516
EIF4E2	g06041	-0.194644	0.638787	-2.62716	0.0147401	1.37711	1.27168	1.32936	1.32828	1.20634	1.45143	1.39074	1.43112	1.33455	1.49776	1.4433	1.37945	1.36776	1.4585	1.28408	1.27267	1.41133	1.41945	1.0964	1.30264	1.32587	1.13721	1.33898	1.35756
ZNF32	g09265	-0.350669	0.445996	-2.63423	0.0145051	0.295315	0.681065	0.439489	0.466775	0.301822	0.67251	0.7292	1.11145	0.762167	0.723287	1.06524	0.883233	0.631108	0.429507	0.534896	0.482148	0.762996	0.644304	0.650705	0.902076	0.350881	0.54882	0.506719	0.839342
EDC3	g04167	-0.208806	0.618292	-2.63932	0.014338	0.637605	0.85067	0.742514	0.688892	0.844383	0.786143	0.952688	1.07132	0.940992	1.04145	1.18566	1.0328	0.745224	0.868094	0.854558	0.963586	0.879631	0.704809	0.781947	0.913553	0.895525	0.816489	0.971155	1.05909
EPHA4	g03835	-0.220074	0.602457	-2.64289	0.0142223	0.715761	0.674719	0.552834	0.827902	0.784938	0.800842	0.902819	0.983966	0.842316	0.935309	0.978866	0.898634	0.868114	0.866916	0.938024	0.672368	0.794795	0.816225	0.789385	0.810943	0.66012	0.682045	1.03114	0.847285
PBK	g12051	-0.218382	0.604808	-2.64378	0.0141935	0	0	0	0	0	0	0.230387	0.169808	0.306097	0	0.418841	0.315125	0.230735	0	0	0	0	0	0.192433	0	0	0	0.168267	0
LOC255512	g16773	-0.264229	0.544216	-2.646	0.0141218	0	0	0	0	0	0	0.361293	0	0	0.285127	0	0	0.36177	0	0	0.20564	0	0.371545	0	0	0	0	0	0
HSPA12A	g10530	-0.127039	0.746382	-2.65727	0.0137635	0	0	0	0	0	0	0.0904507	0.119465	0.12667	0.0665487	0.084523	0.274577	0	0	0	0	0	0	0	0	0	0	0	0
OSBPL10	g05001	-0.203288	0.626198	-2.66103	0.013646	0.933265	0.68394	0.932839	0.834846	0.782498	0.88483	0.923281	0.907764	0.939237	1.05433	0.902778	0.918882	0.7692	1.09737	0.902658	0.971024	0.849886	0.930908	0.699292	0.811954	0.930551	0.769069	0.867575	0.81692
MRPL30	g03852	-0.216498	0.607438	-2.66276	0.0135922	0.615753	0.658801	0.581175	0.538213	0.665283	0.784042	0.911105	0.953302	0.712745	1.00337	0.933548	1.02354	0.754182	0.64983	0.731176	0.800087	0.759534	0.694938	0.810458	0.589733	0.893333	0.733739	0.8401	0.917737
CASP6	g08458	-0.414233	0.385272	-2.67017	0.013364	0.624918	0.229642	0.433512	0.494703	0.670512	0.305246	1.11396	0.707789	0.625089	0.617724	0.765312	0.886657	0.532085	0.881322	0.954954	0.396796	0.654991	0.637034	0.214156	0.456839	0.572556	0.838818	0.654817	0.792594
OSBP2	g06691	-0.256557	0.553915	-2.68574	0.0128963	0.521165	0.622599	0.646947	0.584237	0.355246	0.523261	0.682992	0.779165	0.728944	0.958345	0.683724	0.73415	0.556572	0.618586	0.734121	0.672786	0.677847	0.621668	0.487033	0.825595	0.684242	0.362571	0.554234	0.742428
TMCC2	g08213	-0.309963	0.489821	-2.6887	0.0128092	0	0	0	0	0	0	0.520265	0.513163	0.563297	0.289009	0.697788	0.604288	0	0.12751	0.136042	0.349046	0.199032	0.227605	0	0.465985	0.711468	0.358433	0.445276	0.386108
EAPP	g04406	-0.249017	0.563615	-2.69375	0.0126618	0.967275	0.891737	1.19357	1.02079	1.21111	1.25478	1.41264	1.40365	1.23152	1.36104	1.44228	1.44877	1.43735	1.25802	1.16332	1.13797	1.0689	1.16786	1.32625	1.24207	1.34491	1.24672	1.1716	1.16843
TTLL1	g04931	-0.308203	0.491809	-2.70325	0.0123887	0.619333	0.611007	0.329837	0.647949	0.815604	0.60285	1.06518	1.17718	0.942801	1.00491	1.09677	1.24837	0.80072	0.879636	0.839501	0.820637	0.457601	0.839052	0.694463	1.08382	0.895596	1.09831	0.949371	0.975015
TM2D2	g07947	-0.260635	0.548738	-2.70615	0.0123065	0.516179	0.549391	0.572375	0.74207	0.604677	0.456422	0.650034	0.601463	0.663056	0.861201	0.795817	0.66406	0.74593	0.603679	0.825267	0.706524	0.787908	0.681605	0.652184	0.356965	0.746531	0.583534	0.435793	0.806611
KCNK6	g07000	-0.229294	0.589802	-2.7068	0.0122883	0.995152	0.835698	0.721149	0.827594	0.896015	0.812554	0.964207	0.852662	0.927292	0.995425	0.815553	0.882606	1.07797	1.02136	0.981534	0.981842	0.82535	0.980279	0.576877	0.900457	0.82439	0.92103	0.687449	0.931939
DCBLD2	g02182	-0.218756	0.604288	-2.71599	0.0120313	0.663176	0.766718	0.85666	0.799859	0.7338	0.970244	1.01611	1.17443	1.2829	1.09567	1.16312	1.14479	0.936921	0.985444	1.10218	1.01552	0.817111	0.929494	1.02354	0.97222	1.15556	1.19434	1.05682	1.15823
SLAIN1	g10425	-0.243238	0.571165	-2.72202	0.0118657	0.151004	0	0	0	0	0	0.285757	0.119995	0.225506	0.221611	0.360906	0.442885	0.0910246	0	0.308819	0.156678	0	0	0	0.188076	0	0	0.288759	0.125914
ANKMY2	g06191	-0.228416	0.590995	-2.72236	0.0118563	0.627078	0.703986	0.42537	0.689654	0.558869	0.749564	1.00256	0.877833	0.860121	0.791209	0.962168	0.985624	0.665646	0.885463	0.726049	0.83238	0.840062	0.857628	0.803573	0.765086	1.01896	0.88253	0.744368	0.947205
ATAD2B	g08702	-0.238473	0.577467	-2.7257	0.0117654	0.201044	0.332031	0.412921	0.364011	0.461798	0.280977	0.380273	0.411116	0.293104	0.460172	0.5373	0.353114	0.598922	0.590174	0.492607	0.404435	0.51136	0.473444	0.543311	0.29207	0.138551	0.277646	0.49371	0.277114
LOC374443	g13178	-0.171767	0.673337	-2.7262	0.0117519	0	0	0	0	0	0	0.177723	0	0	0	0.167078	0.141493	0.178007	0.182453	0	0	0	0.183849	0	0	0	0	0	0
MORC4	g08607	-0.265497	0.542629	-2.73003	0.0116488	0.116802	0.279351	0.394375	0	0.213797	0.337226	0.533767	0.556058	0.547293	0.636994	0.685402	0.575482	0.228449	0.496946	0.141293	0.293851	0.245408	0.447183	0.423451	0.343732	0.338827	0.416434	0.630461	0.300685
TEKT4P2	g11135	-0.407723	0.39109	-2.73395	0.011544	0.595323	0	0	0.39012	0.244793	0.230091	0.632378	0.429223	0.342956	0.561869	0.402438	0.544726	0.540543	0.266964	0.573565	0.609596	0.590302	0.433636	0.218838	0.291702	0	0.214392	0.637143	0.659458
CYGB	g10281	-0.343473	0.453447	-2.7351	0.0115135	0	0.185932	0.219311	0	0	0.182188	0.538323	0.546154	0.278138	0.0861399	0.476024	0.552678	0.20809	0.213121	0.373979	0	0.187416	0.214698	0.172835	0.234104	0.537685	0	0.0818664	0
C13orf34	g12450	-0.287896	0.515352	-2.73812	0.0114336	0	0.150122	0	0.311507	0.157299	0.344054	0.384216	0.217034	0.228757	0.126798	0.158331	0.23608	0.462399	0.392453	0.412146	0.275305	0.426182	0.54041	0.139159	0	0.187714	0.190888	0.120771	0.531221
C19orf39	g11300	-0.308073	0.491957	-2.73911	0.0114074	0.234081	0.229534	0.154755	0.232374	0	0.225119	0.255163	0.464397	0.391247	0.47732	0.508622	0.495749	0.415341	0.261409	0.564663	0.639305	0.231283	0.425977	0.356799	0.456669	0	0.50136	0.37139	0.519959
ALDH1B1	g07666	-0.306469	0.493777	-2.74331	0.0112975	0.247694	0.242951	0.283666	0.401962	0.144946	0.45147	0.554119	0.683497	0.947797	0.835529	0.818896	0.747314	0.360496	0.443643	0.16997	0.664155	0.488804	0.370249	0.433652	0.352701	0.646942	0.684965	0.679713	0.674992
SP140	g13239	-0.264227	0.544218	-2.76368	0.0107778	0.31996	0.314265	0.271915	0.473911	0.397344	0.487342	0.148101	0	0	0.0589252	0.138957	0.117114	0.482276	0.898934	0.372366	0.489411	0.606194	0.768708	0	0	0	0.11907	0	0.111815
CRLF1	g09693	-0.306556	0.493678	-2.77562	0.0104839	0.470191	0.709669	0.469872	0.359726	0.302358	0.578089	0.856881	0.675407	0.414694	0.61555	0.889863	0.688805	0.550818	0.560266	0.703698	0.83122	0.623667	0.800401	0.52137	0.549608	0.635841	0.669854	0.69385	0.411504
RRP15	g08031	-0.184925	0.653244	-2.78483	0.0102622	0.14031	0	0.189929	0.0611176	0.167803	0.178328	0.306329	0.369712	0.485786	0.322035	0.384894	0.419258	0.154645	0.208748	0.195962	0.325444	0.138458	0.233484	0.148648	0.299761	0.250176	0.390585	0.284163	0.324388
OSR1	g10820	-0.358421	0.438105	-2.79714	0.00997316	0	0	0	0	0.214901	0.201604	0.378531	0.340171	0	0.299861	0.216226	0.529352	0.22961	0.545695	0.24896	0.217227	0.452538	0.389086	0	0.535177	0	0.103763	0.287912	0.353373
OSBPL11	g06049	-0.186864	0.650333	-2.80579	0.00977439	0.518141	0.626874	0.608472	0.632144	0.727569	0.719975	0.711201	0.804288	0.658202	0.706437	0.817388	0.77853	0.723784	0.800063	0.761212	0.698975	0.831235	0.660252	0.621891	0.668343	0.576313	0.707814	0.611875	0.810975
SPHK2	g07888	-0.348764	0.447957	-2.8061	0.00976742	0.301309	0.57212	0.387435	0.696134	0.455981	0.541047	0.83431	0.670104	0.69323	0.840844	0.959615	0.735538	0.593264	0.846232	0.795182	0.61683	0.376614	0.630532	0.385389	0.667851	0.804059	0.781471	0.314109	0.592804
FAM203A	g06526	-0.355195	0.441372	-2.80828	0.00971793	0.619211	0.721609	0.592701	0.663996	0.44	0.750114	0.892362	1.1233	0.855561	0.88188	0.864164	0.96815	0.421	0.640761	0.571343	0.658654	0.844193	0.643892	0.436943	0.3556	0.285851	0.661983	0.892688	0.813395
PTPLAD2	g06269	-0.371049	0.425551	-2.8101	0.00967685	0.427605	0.670093	0.302097	0.635675	0.604665	0.476132	1.13574	1.2315	0.949015	1.22459	1.24415	1.214	0.851978	0.965527	1.03837	1.21294	0.673437	0.894702	0.998795	1.37926	1.33986	1.18198	0.918988	1.47451
MGAT4A	g07793	-0.222488	0.599117	-2.81269	0.0096187	0.34318	0.477451	0.539276	0.572379	0.350378	0.317538	0.398996	0.371984	0.446696	0.529047	0.52552	0.419981	0.463314	0.363544	0.468519	0.46592	0.578515	0.474636	0.244984	0.136467	0.188205	0.208252	0.450647	0.342986
CHIC1	g08987	-0.228758	0.590529	-2.81604	0.00954399	0.204495	0.0672676	0	0.0682624	0.0708061	0.122806	0.247811	0.376727	0.282	0.261341	0.316139	0.365201	0.248179	0.0786767	0.268665	0.235041	0.266203	0.204502	0.207623	0	0.0861311	0.421974	0.336582	0.191989
TSPO	g13882	-0.279812	0.525035	-2.81738	0.00951415	0	0	0	0	0	0	0.387893	0	0.184001	0	0.368992	0.322005	0	0	0.415982	0	0	0	0	0	0	0	0	0
SMUG1	g08986	-0.353263	0.44334	-2.82483	0.00935037	0.763626	0.523916	0.617006	0.270677	0.66273	0.351334	0.712158	0.565055	0.316435	0.715529	0.916758	0.638513	0.691736	0.65635	0.629824	0.45096	0.68743	0.608137	0.250118	0.432525	0.578289	0.330024	0.220372	0.468693
HAGH	g06548	-0.471523	0.337658	-2.83288	0.00917637	0.588985	0.538849	0.270318	0.870526	0.59874	0.64593	1.21273	1.03838	0.81967	1.20395	1.16039	1.12331	0.938274	1.11638	0.998936	0.797143	0.65765	0.837782	0.293064	1.12076	1.11244	0.945652	0.949718	1.14046
ZNF767	g10800	-0.271192	0.53556	-2.84461	0.00892852	0.396365	0.216452	0.145241	0.260193	0.432536	0.436631	0.598462	0.606701	0.441371	0.413544	0.574386	0.356252	0.137226	0.332217	0.456021	0.377422	0.0656201	0.334389	0.112433	0.155898	0.153199	0.197491	0.243638	0.316384
FAM114A1	g01737	-0.185337	0.652624	-2.84471	0.00892635	1.11078	0.985477	0.923937	1.12123	1.03761	1.1095	1.3431	1.33963	1.33342	1.28977	1.18477	1.37785	1.20743	1.14403	1.08211	1.16547	1.13257	1.19201	1.21694	1.21796	1.0918	1.2689	1.33941	1.25661
CDT1	g09726	-0.302048	0.498829	-2.85415	0.00873135	0.270884	0.429508	0.181544	0.154992	0.160225	0.307346	0.6427	0.562395	0.232695	0.48849	0.820925	0.554354	0.390353	0.398163	0.370813	0.279817	0.154202	0.400601	0.334121	0.473496	0.191091	0.328081	0.421383	0.230546
NSUN5	g07905	-0.301595	0.49935	-2.86525	0.00850729	0.502973	0.720889	0.794891	0.615422	0.778284	0.898898	0.906472	0.721955	0.829997	0.997228	0.84814	0.804776	0.809107	0.692574	0.883776	0.850328	0.858063	1.0026	0.43638	0.734651	0.94176	0.75118	0.669681	0.550435
C5orf24	g05721	-0.177665	0.664255	-2.86542	0.00850401	0.457638	0.413966	0.653148	0.53519	0.532365	0.53695	0.735941	0.876469	0.754653	0.767987	0.729685	0.776562	0.704153	0.568147	0.608048	0.679619	0.680713	0.644051	0.695261	0.606823	0.749849	0.712651	0.754732	0.811464
RASA3	g08012	-0.277222	0.528175	-2.86933	0.00842642	0.381394	0.189927	0.338494	0.26387	0.110562	0.146525	0.546436	0.603605	0.470908	0.48099	0.731009	0.601849	0.354496	0.445352	0.580253	0.307212	0.191437	0.51818	0.353035	0.505148	0.353525	0.68021	0.43194	0.413766
SUN2	g03616	-0.227192	0.592664	-2.9024	0.00779649	1.03226	1.00434	0.795488	0.899513	1.06149	1.05166	1.21771	1.16155	1.18203	1.15916	1.2963	1.09912	1.06565	0.982142	1.1076	1.04361	1.07075	0.985776	0.773967	1.06614	1.07183	1.09358	1.08851	1.06947
SNORA10	g12285	-0.869906	0.134926	-2.92295	0.00742807	0	0	0	0	0	0	0	0	0.919426	0	0	1.21006	1.04182	0	0	0	0.990704	1.05743	0	0	0	0	0	0
VPS41	g05672	-0.221614	0.600324	-2.93251	0.00726235	0.688516	0.55649	0.70506	0.852923	0.778136	0.702159	1.02133	0.805087	0.796714	0.94288	0.951159	0.797527	0.86077	0.940039	0.996341	0.83435	0.850656	0.858909	0.689662	0.855232	0.90133	0.888991	0.801061	0.906515
C21orf88	g24182	-0.316469	0.482537	-2.93986	0.00713726	0	0	0	0	0	0	0	0	0	0.360573	0	0	0.280203	0.457605	0.54621	0	0.254226	0	0	0	0	0	0	0
FAM60A	g04764	-0.204757	0.624084	-2.94549	0.00704293	0.772634	0.734949	0.6658	0.796099	0.723798	0.58903	1.15704	1.18201	1.05048	1.21255	1.09376	1.06661	1.03226	0.891339	0.774935	0.909745	0.819168	0.856558	1.05321	0.984082	1.16973	1.15623	1.02554	1.14679
FER1L6-AS1	g12057	-0.214907	0.609667	-2.97702	0.00653604	0	0	0	0	0	0	0	0	0.15222	0	0	0.272868	0.270142	0.202143	0.214565	0	0.177506	0	0	0	0	0	0	0
FBXL17	g10158	-0.302929	0.497819	-2.99893	0.00620459	0.330178	0.32436	0.291272	0.2245	0.476435	0.436612	0.634926	0.329014	0.457051	0.649772	0.556583	0.335492	0.464774	0.619016	0.599873	0.462958	0.702142	0.314492	0.325768	0.276606	0.237279	0.444224	0.376457	0.564829
ZCCHC17	g07409	-0.316048	0.483005	-3.00974	0.006047	0.816752	0.755593	0.769772	0.90165	0.682912	0.822013	1.15448	1.30714	1.08715	1.15679	1.05655	1.02024	1.00613	1.01795	0.815575	1.05888	1.07715	0.921627	1.0876	1.08305	0.584116	1.06535	1.14307	1.07148
DEM1	g09615	-0.408178	0.390681	-3.01885	0.00591709	0.18624	0.310516	0	0.102164	0.424154	0	0.715645	0.259988	0.157859	0.359079	0.637191	0.622811	0.342641	0.209229	0.368173	0.326108	0.411896	0.352081	0	0.379463	0	0.165915	0.383581	0.361606
MKI67IP	g09080	-0.249801	0.562599	-3.02643	0.00581114	0.481504	0.7234	0.703837	0.566056	0.438352	0.78881	0.952059	0.873616	0.833619	0.93377	0.797431	0.791932	0.849582	0.755407	0.839049	0.656634	0.884445	0.758752	0.808378	0.733264	0.725932	0.936763	0.728749	0.792444
RPP40	g12853	-0.482137	0.329505	-3.02772	0.00579339	0	0	0	0.301391	0	0	0.742535	0.248934	0.424148	0.535108	0.49144	0.360442	0	0.199865	0	0.620072	0.475845	0.526278	0.279168	0	0	0.273835	0.246856	0.630593
SCFD1	g17947	-0.255328	0.555485	-3.0715	0.00521762	0	0	0	0	0	0	0	0.14826	0.15691	0.153998	0	0	0	0	0.36639	0.191852	0.311091	0.350349	0	0	0	0	0.146883	0
ZNF124	g08583	-0.299934	0.501264	-3.07248	0.00520545	0.409979	0.580569	0.545263	0.407475	0.567873	0.475826	0.797488	0.699499	0.78829	0.519129	0.600989	0.754796	0.798198	0.400112	0.557358	0.503444	0.751143	0.452104	0.335865	0.432264	0.602822	0.450125	0.620116	0.394771
TIMM44	g10035	-0.364216	0.432299	-3.07298	0.00519921	0.337882	0.331974	0.231849	0.522716	0.450204	0.427994	0.560539	0.663107	0.429153	0.756771	0.813038	0.603236	0.474261	0.831395	0.669015	0.835164	0.590781	0.611732	0.252211	0.829532	0.677326	0.445585	0.508888	0.636733
GCDH	g09486	-0.400538	0.397614	-3.07462	0.00517874	0.554139	0.460625	0.248898	0.214699	0.563614	0.283488	0.782339	0.47367	0.779603	0.752129	0.524618	0.709934	0.590617	0.510338	0.76537	0.672965	0.549288	0.890888	0.435705	0.152501	0.63311	0.739346	0.620789	0.691618
LZTR1	g05147	-0.331421	0.466207	-3.08353	0.00506928	0.572914	0.675836	0.472884	0.501287	0.730583	0.507199	0.922311	0.856563	0.69247	0.748733	0.909332	0.897214	0.671003	0.603052	0.921229	0.911568	0.77754	0.654846	0.346741	0.708218	0.669633	0.742257	0.90596	0.743822
TERF1	g08447	-0.299691	0.501544	-3.09854	0.00488996	0.624122	0.40894	0.50014	0.253959	0.350245	0.463443	0.56745	0.77168	0.772658	0.532502	0.69525	0.67773	0.683349	0.550185	0.543893	0.678622	0.61899	0.696996	0.472352	0.490095	0.484019	0.597917	0.876638	0.469291
HACE1	g09810	-0.258463	0.551489	-3.10328	0.0048346	0	0.139694	0.117591	0.180116	0.34304	0.174181	0.198874	0.413037	0.494663	0.543101	0.534673	0.40625	0.438661	0.204046	0.294408	0.346292	0.332322	0.244695	0.333816	0.33915	0.299634	0.224334	0.338115	0.410573
ZNF17	g11030	-0.331141	0.466508	-3.10609	0.00480208	0.275674	0.156006	0.185076	0	0.0893489	0.265553	0.395959	0.224935	0.188736	0.519396	0.283495	0.399984	0.572226	0.247625	0.424395	0.165286	0.558558	0.486965	0.144681	0.198049	0.328756	0.141503	0.22301	0.47306
LOC644961	g11907	-0.267053	0.540688	-3.10955	0.00476232	0.160659	0.272513	0.316626	0.323985	0.164748	0.214457	0.653936	0.485099	0.45212	0.277814	0.41951	0.290954	0.440462	0.181103	0.470138	0.380761	0.441373	0.409391	0.414451	0.390694	0.331011	0.249905	0.224716	0.236575
KIF17	g10322	-0.323199	0.475118	-3.12941	0.00454003	0	0	0	0.165237	0	0.202111	0.578665	0.290901	0.24679	0.300543	0.328931	0.39113	0.230171	0.387497	0.249557	0.217765	0.247225	0.449886	0	0.346033	0.413488	0.187932	0.167827	0.497237
CARD9	g17750	-0.316442	0.482568	-3.14026	0.00442278	0.19115	0.187268	0.220832	0.189692	0.195856	0	0.406084	0.153262	0.162153	0.366972	0.332157	0	0	0.357596	0.376192	0.436648	0.188761	0.359876	0.0957132	0	0	0	0	0.16054
BOK	g05715	-0.253515	0.557809	-3.14525	0.00436993	0.509058	0.762009	0.699631	0.856261	0.765219	0.891144	1.05991	0.920933	0.937685	1.01942	1.02086	1.02127	0.916433	0.709455	0.884536	0.818818	0.879884	0.734072	0.730239	0.901596	0.786893	0.766541	0.782602	0.950984
C4orf46	g08771	-0.335371	0.461986	-3.14748	0.00434643	0.223638	0.219247	0	0.301206	0.228953	0.415195	0.244018	0.6872	0.423917	0.534846	0.579597	0.587861	0.514051	0.439603	0.42789	0.687564	0.299889	0.338209	0.342698	0.504441	0.316987	0.391481	0.517776	0.290794
SENP5	g04328	-0.21801	0.605327	-3.15196	0.00429974	0.512232	0.642067	0.606128	0.714657	0.704381	0.659947	0.765886	0.719193	0.760697	0.816925	0.865502	0.84521	0.766585	0.945037	0.812685	0.77108	0.777447	0.764796	0.700526	0.581353	0.805644	0.842195	0.703278	0.830578
LIMS1	g03138	-0.265416	0.54273	-3.15288	0.00429016	0.681023	0.555321	0.778676	0.440205	0.724699	0.576199	1.12011	1.16615	1.08973	0.99642	1.13425	1.10599	1.06093	0.835864	0.882214	0.917716	0.708674	0.800502	1.00137	1.1472	1.09034	1.12804	0.947316	1.15566
ABCC6P2	g10973	-0.524005	0.299223	-3.18463	0.00397322	0.41713	0	0	0	0	0	0.663794	0.540201	0.561187	0.687865	0.427374	0.812966	0.664455	0.674745	0	0.428972	0	0.459672	0.588494	0.491689	0	0.380477	0.536805	0.362605
ACTR3B	g09984	-0.407261	0.391506	-3.19817	0.00384509	0	0	0	0.186043	0.192112	0	0.205284	0.423691	0.158941	0.555467	0.666957	0.601168	0.205602	0.458184	0.223406	0.327981	0.185125	0.354051	0	0.381529	0.376283	0	0.34752	0.438803
PRR22	g12715	-0.318049	0.480785	-3.20132	0.00381577	0	0	0	0	0	0	0	0	0	0	0	0.317864	0.461285	0.593922	0.312027	0.274507	0.262624	0.596947	0	0	0.187118	0.238825	0.357436	0.127503
CCNJL	g08914	-0.371246	0.425358	-3.21081	0.00372904	0.236835	0.382759	0.437514	0	0.397026	0.486984	0.628084	0.526194	0.62992	0.622529	0.784208	0.595153	0.258478	0.264398	0.161904	0.605373	0.385252	0.266252	0	0.168087	0.378163	0.383409	0.292405	0.337089
ZBTB12	g09310	-0.40092	0.397265	-3.22515	0.00360141	0	0	0	0	0.219062	0	0.543299	0.536038	0.734723	0.444595	0.365915	0.727675	0.586093	0.392961	0.412669	0.367368	0.409392	0.24121	0.195258	0.262371	0.798101	0.687664	0.640771	0.553193
MSRA	g08016	-0.388607	0.408689	-3.25042	0.00338681	0.681683	0.73113	0.54254	0.573005	0.659424	0.560092	0.751764	0.647539	0.7851	0.712118	0.805441	0.922873	0.688371	0.623098	0.79042	0.664067	0.734592	0.702058	0	0.279142	0.733672	0.634077	0.490623	0.610408
C3orf64	g05789	-0.226553	0.593536	-3.25742	0.00332954	0.686625	0.578376	0.592522	0.567103	0.70972	0.643331	0.991286	0.964077	0.884823	0.981524	1.07875	0.850911	0.870019	0.934557	0.80235	0.772973	0.772794	0.894232	1.01848	0.897318	0.811255	0.914051	0.933246	1.08695
SNORA61	g12278	-1.15438	0.0700838	-3.27726	0.00317237	0	0	0	0	0	0	0	0	1.20278	0.919627	1.02056	1.21936	1.33211	1.06278	1.09266	0	0	0	0	0	0	0	0	0.923571
SLBP	g06414	-0.295588	0.506305	-3.27954	0.0031548	0.892696	0.697609	0.921557	0.849546	0.771841	0.854495	0.972493	1.10478	1.15778	1.20396	1.40493	1.11073	1.05355	1.20297	1.06475	0.979502	0.972311	1.11125	1.00481	1.25205	1.0582	0.994615	1.23001	1.03807
MRPL15	g10097	-0.453759	0.351755	-3.28032	0.00314879	0.75976	0.474995	0.536656	0.37009	0.230325	0	0.914758	0.689855	0.735996	0.843677	1.03622	0.650521	0.401831	0.812367	0.783498	0.622331	0.523617	0.619889	0.449633	0.656937	0.649926	0.442364	0.708456	0.632869
LRRC14	g07808	-0.258113	0.551934	-3.29425	0.00304354	0.475666	0.417781	0.313896	0.297896	0.414156	0.476767	0.673255	0.516479	0.569957	0.673685	0.756482	0.549613	0.638268	0.403711	0.541518	0.602398	0.502018	0.521365	0.297972	0.499888	0.598123	0.519226	0.603443	0.485256
NAT10	g03937	-0.281089	0.523494	-3.29512	0.00303705	0.6251	0.710609	0.686389	0.65103	0.83753	0.843936	1.11781	1.1526	0.937676	1.1237	0.934311	1.05978	0.963905	0.890019	0.937249	0.9047	0.906162	0.921073	0.713859	1.02253	0.887756	1.16052	1.00344	1.01974
WDR31	g07335	-0.396735	0.401112	-3.34427	0.00269292	0.4614	0.283982	0.195172	0.381412	0.47001	0.278815	0.83431	0.820546	0.632814	0.860482	1.08141	0.860654	0.62172	0.683932	0.734267	0.598483	0.456999	0.50637	0.42952	0.873786	0.604379	0.742257	0.566711	1.02414
TARSL2	g11240	-0.34113	0.4559	-3.37745	0.00248227	0.133454	0.230829	0	0.132372	0.136956	0.374456	0.146958	0.486425	0.393119	0.38738	0.242365	0.34769	0.344469	0.351686	0.370087	0.327876	0.31441	0.264681	0	0	0.376169	0.210891	0	0.335238
BCAT2	g06063	-0.415524	0.384128	-3.43596	0.00214921	0.431093	0.506212	0.569876	0.716491	0.390683	0.417484	0.980221	0.911108	0.732591	0.904425	0.965294	1.08283	0.620615	0.692504	0.620571	0.839765	0.578286	0.934277	0.303143	0.883142	0.696789	0.854218	0.803232	0.796982
NCRNA00152	g11146	-0.768911	0.170251	-3.52891	0.00170766	0.587425	0.579302	0.789276	0	0.39403	0	0.700029	0.773636	1.10505	0.927401	0.886561	0.770085	0.416308	1.00495	0.445049	0.739872	0.582435	0.638041	0.78637	0	0	0.81993	0.419621	0
RUNDC3A	g13324	-0.279687	0.525186	-3.54406	0.00164462	0.198639	0	0	0	0	0	0	0.275938	0.23353	0.28523	0.20476	0.174482	0	0.222803	0.236185	0.20572	0.196176	0	0	0	0	0	0.158062	0
MGLL	g10029	-0.406647	0.39206	-3.8355	0.000793294	0.0986891	0.0964772	0.115882	0.0978576	0	0	0.516497	0.470217	0.0823728	0.453048	0.254062	0.3627	0.234355	0.393488	0.413212	0.367874	0	0.277151	0	0.124681	0.122449	0.0869578	0.33421	0.307887
C21orf70	g11931	-0.716277	0.192187	-3.84466	0.000775192	0	0.342557	0	0.536526	0	0	0.574834	0.382696	0	0.869705	0.86896	0.559291	0.487382	0.384428	0.403876	0.740609	0.767151	0.725119	0	0	0.410294	0.49693	0.379903	0.300178
BDNF-AS1	g11528	-0.38067	0.416226	-3.87267	0.000722373	0.179337	0	0	0	0	0	0.33134	0.251051	0.35325	0.453592	0.562899	0.363176	0.33179	0.338833	0.214055	0.185867	0.244292	0	0.226325	0	0.218191	0	0.371906	0.350364
