# Supplementary material for: Phenotypic Responses of Differentiated Asthmatic Human Airway Epithelial Cultures to Rhinovirus
Source: PLoS One. 2015 Feb 23;10(2):e0118286. doi: 10.1371/journal.pone.0118286 (PMC4338293; doi:10.1371/journal.pone.0118286)
Supplement: S7 Dataset — (XLSX) [file pone.0118286.s009.xlsx]

## Sheet: cytokine_summary_all
				All samples
Type	Analyte	Time	Treatment	log2 fold change	p-value	log2 fold response difference (asthma vs. normal)	p-value	log2 absolute difference (asthma vs. normal)	p-value
ALI	EGF	8h	HRV	-0.4614	0.4428	0.9228	0.4428	6.83e-14	1
ALI	EGF	1.5h	HRV	0.000941	0.9987	-0.00188	0.9987	-1.8526	0.0553
ALI	EGF	24h	HRV	6.53e-17	1	-6.4e-16	1	6.46e-14	1
ALI	EGF	48h	HRV	-1.21e-15	1	2.88e-15	1	6.48e-14	1
ALI	Eotaxin	1.5h	HRV	0.2316	0.7037	-0.4779	0.6948	0.9436	0.582
ALI	Eotaxin	8h	HRV	0.1432	0.814	0.3166	0.7948	0.8381	0.6246
ALI	Eotaxin	48h	HRV	3.6814	9.9e-05	0.1623	0.8939	-0.04812	0.9775
ALI	Eotaxin	24h	HRV	3.0473	9.9e-05	0.09903	0.9352	0.06493	0.9696
ALI	FIT.3L	8h	HRV	1.0412	0.1289	0.9362	0.493	0.5469	0.712
ALI	FIT.3L	1.5h	HRV	-0.655	0.3379	-0.715	0.6004	0.223	0.8802
ALI	FIT.3L	24h	HRV	2.7941	9.9e-05	0.5376	0.6936	1.0082	0.4975
ALI	FIT.3L	48h	HRV	3.2619	9.9e-05	0.1137	0.9336	0.2016	0.8916
ALI	Fractalk	24h	HRV	3.9482	9.9e-05	1.7056	0.2422	1.6182	0.3259
ALI	Fractalk	48h	HRV	4.0396	9.9e-05	1.259	0.3872	1.1495	0.483
ALI	Fractalk	8h	HRV	0.02579	0.9717	0.1173	0.9356	0.1476	0.9279
ALI	Fractalk	1.5h	HRV	0.1375	0.8499	-0.05898	0.9676	0.02767	0.9865
ALI	GCSF	8h	HRV	0.107	0.696	0.7345	0.1816	0.4029	0.5118
ALI	GCSF	48h	HRV	2.478	9.9e-05	0.4748	0.3866	0.41	0.5045
ALI	GCSF	24h	HRV	2.0604	9.9e-05	0.4281	0.4349	0.298	0.6268
ALI	GCSF	1.5h	HRV	-0.00979	0.9715	-0.2336	0.6697	0.06628	0.9137
ALI	GMCSF	1.5h	HRV	0.1594	0.8201	-1.5776	0.2618	0.0787	0.9484
ALI	GMCSF	8h	HRV	0.138	0.8439	0.7125	0.6115	0.7149	0.5569
ALI	GMCSF	24h	HRV	0.9056	0.1981	-0.07687	0.9563	0.007159	0.9953
ALI	GMCSF	48h	HRV	0.9721	0.1673	0.07482	0.9574	0.4006	0.7418
ALI	GRO	48h	HRV	-1.4823	0.2542	3.012	0.2468	-0.04939	0.9811
ALI	GRO	24h	HRV	-0.8528	0.511	-1.5535	0.5493	-2.9569	0.1591
ALI	GRO	1.5h	HRV	-0.7542	0.561	1.3329	0.6074	1.6626	0.4264
ALI	GRO	8h	HRV	0.1785	0.8905	0.1074	0.9669	0.1355	0.9482
ALI	IL10	24h	HRV	4.8894	9.9e-05	1.9177	0.3559	2.2311	0.3927
ALI	IL10	48h	HRV	6.9753	9.9e-05	0.6041	0.7708	2.238	0.3912
ALI	IL10	1.5h	HRV	-0.4459	0.6672	0.2553	0.902	1.2361	0.6336
ALI	IL10	8h	HRV	0.4482	0.6655	0.1909	0.9266	0.3042	0.9064
ALI	IL12p40	1.5h	HRV	-1.127	0.0165	-2.1401	0.0226	0.645	0.4649
ALI	IL12p40	48h	HRV	2.6941	9.9e-05	-0.5463	0.5558	0.5483	0.534
ALI	IL12p40	24h	HRV	1.8046	0.0002	0.2974	0.7483	0.4222	0.6317
ALI	IL12p40	8h	HRV	0.3033	0.5132	0.1487	0.8725	0.2208	0.8018
ALI	IL12p70	1.5h	HRV	0.0426	0.953	-1.5	0.3008	-0.1443	0.9604
ALI	IL12p70	48h	HRV	3.1796	9.9e-05	1.2447	0.3901	1.2669	0.6642
ALI	IL12p70	8h	HRV	0.368	0.6108	-0.3561	0.8054	0.03643	0.99
ALI	IL12p70	24h	HRV	2.7852	0.0002	-0.3177	0.8261	0.12	0.9671
ALI	IL13	48h	HRV	5.0139	9.9e-05	0.9404	0.5584	0.4826	0.7932
ALI	IL13	8h	HRV	0.1492	0.8526	-0.2993	0.8521	0.6392	0.7286
ALI	IL13	1.5h	HRV	0.4279	0.5943	0.2819	0.8606	1.8342	0.3241
ALI	IL13	24h	HRV	4.225	9.9e-05	0.2108	0.8956	-0.5274	0.7746
ALI	IL15	1.5h	HRV	-0.1897	0.8355	-1.0376	0.5705	0.3935	0.9019
ALI	IL15	48h	HRV	4.3625	9.9e-05	0.9147	0.617	1.2628	0.6932
ALI	IL15	24h	HRV	1.4236	0.1214	0.6051	0.7406	0.009827	0.9975
ALI	IL15	8h	HRV	0.5379	0.5564	0.2116	0.9078	1.4339	0.6545
ALI	IL17	24h	HRV	3.1517	0.0195	1.1162	0.6754	0.03474	0.9915
ALI	IL17	8h	HRV	0.03916	0.9765	0.6099	0.819	0.3881	0.9048
ALI	IL17	48h	HRV	3.7181	0.0061	0.4101	0.8777	1.8686	0.5661
ALI	IL17	1.5h	HRV	-1.2578	0.3461	-0.2853	0.9147	0.7272	0.8227
ALI	IL1alpha	48h	HRV	5.7528	9.9e-05	2.83	0.2276	0.4381	0.8503
ALI	IL1alpha	24h	HRV	4.1511	0.0006	1.0491	0.6537	0.09764	0.9664
ALI	IL1alpha	1.5h	HRV	-0.5293	0.6508	0.9448	0.6862	0.7913	0.7334
ALI	IL1alpha	8h	HRV	1.0476	0.371	-0.453	0.8464	-0.3961	0.8645
ALI	IL1beta	48h	HRV	2.1385	0.0003	1.0043	0.3792	1.1278	0.5842
ALI	IL1beta	24h	HRV	1.0119	0.078	0.4572	0.6885	0.1677	0.9348
ALI	IL1beta	1.5h	HRV	-0.1547	0.7862	0.1335	0.9068	0.5804	0.7773
ALI	IL1beta	8h	HRV	0.2834	0.6192	0.0524	0.9633	0.6549	0.7498
ALI	IL1RA	1.5h	HRV	0.2708	0.5957	-1.5614	0.1279	0.6818	0.4291
ALI	IL1RA	24h	HRV	1.3114	0.0113	0.7643	0.4542	0.1653	0.8476
ALI	IL1RA	8h	HRV	0.2734	0.5922	0.2781	0.7852	0.4221	0.6239
ALI	IL1RA	48h	HRV	1.8486	0.0004	0.1945	0.8488	0.04574	0.9576
ALI	IL2	48h	HRV	3.4136	0.0012	-1.1533	0.5738	-0.0527	0.9864
ALI	IL2	24h	HRV	3.3248	0.0016	1.0948	0.5934	-0.09621	0.9751
ALI	IL2	1.5h	HRV	0.5379	0.5998	0.5288	0.7964	0.7923	0.7977
ALI	IL2	8h	HRV	-0.6731	0.5116	0.07524	0.9707	-0.5071	0.8696
ALI	IL3	1.5h	HRV	-0.4026	0.4472	-1.0781	0.3093	-1.0923	0.7502
ALI	IL3	48h	HRV	1.4463	0.0072	0.7976	0.4515	0.8744	0.7987
ALI	IL3	8h	HRV	-0.1876	0.723	-0.1682	0.8737	-0.4044	0.906
ALI	IL3	24h	HRV	0.587	0.2685	0.1361	0.8977	-0.01176	0.9973
ALI	IL4	1.5h	HRV	5.55e-17	1	-1.11e-16	1	-7.62e-14	1
ALI	IL4	24h	HRV	1.67e-16	1	3.33e-16	1	4e-15	1
ALI	IL4	48h	HRV	2.22e-16	1	8.88e-16	1	6.11e-15	1
ALI	IL4	8h	HRV	1.67e-16	1	0	1	3.66e-15	1
ALI	IL5	48h	HRV	2.4148	0.0003	1.9181	0.1426	1.93	0.5349
ALI	IL5	1.5h	HRV	-0.0606	0.9258	-0.1241	0.924	0.006066	0.9984
ALI	IL5	8h	HRV	-0.02236	0.9726	0.03047	0.9813	0.1119	0.971
ALI	IL5	24h	HRV	3.014	9.9e-05	-0.00459	0.9972	0.03074	0.992
ALI	IL6	48h	HRV	3.3422	9.9e-05	1.1293	0.2245	1.273	0.2046
ALI	IL6	1.5h	HRV	0.3179	0.493	-1.0542	0.2566	2.3178	0.0254
ALI	IL6	24h	HRV	2.7581	9.9e-05	0.7518	0.4177	0.9994	0.3165
ALI	IL6	8h	HRV	0.3962	0.3932	0.388	0.6754	1.2693	0.2059
ALI	IL7	24h	HRV	2.0761	0.0004	1.7195	0.1288	1.2945	0.4013
ALI	IL7	48h	HRV	2.0736	0.0004	1.2121	0.2826	0.3992	0.7938
ALI	IL7	1.5h	HRV	0.1579	0.7788	0.3881	0.73	0.1706	0.911
ALI	IL7	8h	HRV	0.183	0.7449	0.3329	0.7672	0.3824	0.8023
ALI	IL8	8h	HRV	0.04303	0.8301	0.3778	0.3473	0.2323	0.6025
ALI	IL8	24h	HRV	0.6973	0.0007	0.1768	0.6596	0.07369	0.8685
ALI	IL8	1.5h	HRV	-0.1118	0.5774	-0.1551	0.6992	0.145	0.7448
ALI	IL8	48h	HRV	0.7825	0.0002	-0.1324	0.7414	-0.01537	0.9724
ALI	IL9	1.5h	HRV	-0.3048	0.4979	-0.3988	0.6574	0.5864	0.7783
ALI	IL9	48h	HRV	1.3242	0.0039	0.2792	0.7561	0.4624	0.8242
ALI	IL9	24h	HRV	1.4392	0.0018	0.1398	0.8763	0.1941	0.9256
ALI	IL9	8h	HRV	-0.06818	0.8794	-0.134	0.8814	0.3936	0.8499
ALI	INFalpha	24h	HRV	6.1365	9.9e-05	1.8121	0.4432	0.7997	0.8154
ALI	INFalpha	8h	HRV	-0.3727	0.7521	-0.7608	0.7472	-0.862	0.8014
ALI	INFalpha	48h	HRV	6.475	9.9e-05	0.7324	0.7563	0.3471	0.9192
ALI	INFalpha	1.5h	HRV	0.1281	0.9135	-0.6984	0.7673	0.9514	0.7813
ALI	INFgamma	8h	HRV	0.2448	0.6899	1.6136	0.19	0.6864	0.7106
ALI	INFgamma	48h	HRV	3.0275	9.9e-05	0.8341	0.4969	1.3304	0.4747
ALI	INFgamma	24h	HRV	2.0225	0.0013	0.2362	0.8473	0.02368	0.9898
ALI	INFgamma	1.5h	HRV	-0.3459	0.573	0.1667	0.8919	0.6596	0.7214
ALI	IP10	48h	HRV	6.0308	9.9e-05	3.0849	0.2924	2.3513	0.3118
ALI	IP10	24h	HRV	7.7687	9.9e-05	2.8295	0.3339	2.5493	0.2732
ALI	IP10	8h	HRV	0.5335	0.715	1.1656	0.69	-0.2819	0.9031
ALI	IP10	1.5h	HRV	-1.3958	0.3404	-0.2039	0.9443	0.01009	0.9965
ALI	MCP1	1.5h	HRV	0.1475	0.7965	1.3293	0.2467	1.7166	0.138
ALI	MCP1	8h	HRV	0.6113	0.2864	0.731	0.5232	1.0412	0.3632
ALI	MCP1	24h	HRV	2.6561	9.9e-05	0.3842	0.737	1.0113	0.3769
ALI	MCP1	48h	HRV	2.2805	0.0001	0.2001	0.8612	1.2162	0.2893
ALI	MCP3	8h	HRV	0.9117	0.1842	-2.2107	0.1081	-1.5885	0.1772
ALI	MCP3	48h	HRV	2.4283	0.0006	0.6232	0.6486	0.417	0.7209
ALI	MCP3	24h	HRV	2.0354	0.0036	0.2739	0.8412	0.3742	0.7486
ALI	MCP3	1.5h	HRV	-1.2392	0.0722	-0.2288	0.8671	0.5543	0.6351
ALI	MDC	1.5h	HRV	-0.7194	0.4658	-2.599	0.1889	0.7855	0.6248
ALI	MDC	8h	HRV	0.7772	0.4308	-0.5444	0.7823	0.8674	0.5893
ALI	MDC	24h	HRV	2.6537	0.0081	0.1527	0.9382	0.627	0.6962
ALI	MDC	48h	HRV	4.412	9.9e-05	0.09176	0.9629	0.6478	0.6867
ALI	MIP1alph	24h	HRV	2.1617	9.9e-05	1.1619	0.1927	1.037	0.3109
ALI	MIP1alph	48h	HRV	3.9845	9.9e-05	1.0532	0.2373	1.276	0.2151
ALI	MIP1alph	1.5h	HRV	-0.1078	0.8082	0.1613	0.8559	-0.1336	0.895
ALI	MIP1alph	8h	HRV	0.3389	0.446	-0.07833	0.9297	-0.1843	0.8555
ALI	MIP1beta	8h	HRV	1.8353	0.2231	1.1492	0.7019	1.8976	0.5377
ALI	MIP1beta	48h	HRV	8.1936	9.9e-05	0.7376	0.8059	0.6693	0.8274
ALI	MIP1beta	24h	HRV	7.4455	9.9e-05	0.2999	0.9204	0.5702	0.8527
ALI	MIP1beta	1.5h	HRV	-1.3831	0.3577	0.2775	0.9263	2.2373	0.4681
ALI	PDGFAA	8h	HRV	0.1967	0.3187	0.2868	0.4668	-0.01078	0.9797
ALI	PDGFAA	24h	HRV	0.1613	0.4132	-0.221	0.5749	-0.3651	0.3918
ALI	PDGFAA	48h	HRV	-0.6232	0.002	-0.1655	0.6744	-0.2197	0.6049
ALI	PDGFAA	1.5h	HRV	-0.02118	0.9143	-0.1224	0.7559	-0.378	0.3756
ALI	PDGFBB	24h	HRV	3.6009	0.0009	2.0783	0.3258	1.2242	0.6054
ALI	PDGFBB	48h	HRV	3.1106	0.0039	1.2503	0.5538	0.574	0.8082
ALI	PDGFBB	1.5h	HRV	0.4017	0.7035	0.7163	0.7343	0.1178	0.9602
ALI	PDGFBB	8h	HRV	0.269	0.7988	-0.1077	0.9593	0.02595	0.9912
ALI	RANTES	24h	HRV	10.1171	9.9e-05	1.6792	0.2702	1.4025	0.3499
ALI	RANTES	48h	HRV	13.2089	9.9e-05	0.8528	0.5746	0.9514	0.5245
ALI	RANTES	1.5h	HRV	-0.309	0.6841	-0.397	0.7937	0.1013	0.9458
ALI	RANTES	8h	HRV	0.3723	0.624	0.01426	0.9925	-0.3681	0.805
ALI	sCD40L	48h	HRV	7.0536	9.9e-05	0.9911	0.6172	0.4589	0.8426
ALI	sCD40L	24h	HRV	5.4117	9.9e-05	-0.3956	0.8417	0.453	0.8446
ALI	sCD40L	1.5h	HRV	-0.6782	0.4941	-0.3248	0.8698	0.08585	0.9704
ALI	sCD40L	8h	HRV	0.5295	0.5933	-0.1317	0.947	0.8238	0.7218
ALI	sIL2RA	1.5h	HRV	0.02513	0.9737	-0.9515	0.5324	0.6997	0.6796
ALI	sIL2RA	48h	HRV	4.8751	9.9e-05	0.5319	0.7269	1.451	0.3945
ALI	sIL2RA	8h	HRV	0.4108	0.5897	0.3321	0.8274	1.319	0.4383
ALI	sIL2RA	24h	HRV	4.9346	9.9e-05	0.3138	0.8367	0.2541	0.8806
ALI	TGFalpha	48h	HRV	3.0392	9.9e-05	0.7409	0.4063	0.7268	0.5015
ALI	TGFalpha	24h	HRV	1.8213	9.9e-05	0.4073	0.6476	0.213	0.8431
ALI	TGFalpha	8h	HRV	0.01784	0.968	0.3666	0.6807	0.2604	0.8088
ALI	TGFalpha	1.5h	HRV	-0.08904	0.8415	-0.2409	0.7868	0.1629	0.8796
ALI	TNFalpha	24h	HRV	8.775	9.9e-05	0.9375	0.589	0.9558	0.6542
ALI	TNFalpha	48h	HRV	9.9028	9.9e-05	0.5278	0.7609	0.6729	0.7521
ALI	TNFalpha	1.5h	HRV	-0.02981	0.9726	0.1188	0.9454	0.578	0.7861
ALI	TNFalpha	8h	HRV	0.228	0.7926	0.04798	0.9779	-0.08842	0.9669
ALI	TNFbeta	8h	HRV	0.3697	0.5036	0.4868	0.6595	0.3994	0.8381
ALI	TNFbeta	24h	HRV	1.6416	0.0036	-0.2256	0.8382	0.1851	0.9245
ALI	TNFbeta	48h	HRV	1.3415	0.0165	0.1082	0.922	0.2599	0.8942
ALI	TNFbeta	1.5h	HRV	0.2149	0.6972	0.02797	0.9798	0.1504	0.9386
ALI	VEGF	48h	HRV	0.8905	0.0029	0.4627	0.4296	0.2303	0.6507
ALI	VEGF	1.5h	HRV	0.02303	0.9372	-0.3079	0.5988	0.5674	0.2667
ALI	VEGF	24h	HRV	0.4773	0.1049	0.2891	0.6213	-0.254	0.6175
ALI	VEGF	8h	HRV	0.1814	0.5354	-0.03166	0.9568	0.159	0.7544
ALI	EGF	8h	pIC	-0.4614	0.4428	0.9228	0.4428	4.66e-15	1
ALI	EGF	48h	pIC	-0.01641	0.9793	0.03281	0.9793	0.03281	0.9747
ALI	EGF	1.5h	pIC	0.001245	0.9983	-0.00249	0.9983	-1.8532	0.0552
ALI	EGF	24h	pIC	-2.05e-14	1	7.39e-14	1	1.39e-13	1
ALI	Eotaxin	1.5h	pIC	0.8271	0.1763	-1.4605	0.2321	-0.03896	0.9818
ALI	Eotaxin	48h	pIC	1.5071	0.0197	-1.0767	0.3993	-1.2871	0.4646
ALI	Eotaxin	24h	pIC	-0.4653	0.4453	0.225	0.8534	0.1909	0.9109
ALI	Eotaxin	8h	pIC	-0.5584	0.36	-0.1745	0.8861	0.347	0.8389
ALI	FIT.3L	1.5h	pIC	-0.3083	0.6514	-1.3681	0.317	-0.4302	0.7714
ALI	FIT.3L	24h	pIC	0.5367	0.432	-0.5079	0.7097	-0.03737	0.9798
ALI	FIT.3L	48h	pIC	1.2703	0.0795	-0.4649	0.7466	-0.377	0.8076
ALI	FIT.3L	8h	pIC	0.153	0.8225	-0.07418	0.9566	-0.4634	0.7543
ALI	Fractalk	24h	pIC	0.1217	0.867	0.1678	0.9081	0.08041	0.9606
ALI	Fractalk	48h	pIC	0.5259	0.4884	0.1442	0.9242	0.03475	0.9836
ALI	Fractalk	1.5h	pIC	0.1664	0.8189	0.09877	0.9458	0.1854	0.9094
ALI	Fractalk	8h	pIC	-0.03067	0.9663	0.05188	0.9715	0.08212	0.9598
ALI	GCSF	1.5h	pIC	0.2636	0.3366	-0.8761	0.1117	-0.5762	0.3504
ALI	GCSF	8h	pIC	0.07527	0.7834	0.6975	0.2044	0.3659	0.5511
ALI	GCSF	24h	pIC	-0.03098	0.9099	0.364	0.5066	0.2338	0.7026
ALI	GCSF	48h	pIC	0.5352	0.0659	-0.09845	0.8646	-0.1633	0.798
ALI	GMCSF	1.5h	pIC	0.9624	0.1716	-3.1628	0.0258	-1.5065	0.2181
ALI	GMCSF	48h	pIC	0.3373	0.6488	-0.895	0.5458	-0.5693	0.6629
ALI	GMCSF	8h	pIC	0.1533	0.8269	0.4353	0.7562	0.4377	0.7188
ALI	GMCSF	24h	pIC	-0.2655	0.7049	0.1855	0.8947	0.2695	0.8245
ALI	GRO	48h	pIC	-0.1792	0.8957	3.3303	0.2248	0.2688	0.9053
ALI	GRO	24h	pIC	0.6534	0.6144	1.202	0.6431	-0.2015	0.9231
ALI	GRO	1.5h	pIC	0.1766	0.8916	-0.4292	0.8685	-0.0995	0.962
ALI	GRO	8h	pIC	0.09026	0.9445	0.294	0.9097	0.3221	0.8773
ALI	IL10	48h	pIC	1.8713	0.0882	2.676	0.2213	4.3099	0.1166
ALI	IL10	1.5h	pIC	-0.3401	0.7429	-2.3855	0.2514	-1.4046	0.5884
ALI	IL10	8h	pIC	0.3713	0.7203	1.63	0.4324	1.7433	0.5026
ALI	IL10	24h	pIC	0.1773	0.8642	-1.2448	0.5485	-0.9313	0.7191
ALI	IL12p40	1.5h	pIC	-0.1122	0.8087	-2.914	0.0021	-0.1288	0.8835
ALI	IL12p40	8h	pIC	-0.1229	0.7908	1.4183	0.128	1.4903	0.0964
ALI	IL12p40	48h	pIC	1.3319	0.0074	-1.0977	0.2627	-0.00312	0.9973
ALI	IL12p40	24h	pIC	-0.06275	0.8923	-0.3569	0.7002	-0.2322	0.7918
ALI	IL12p70	1.5h	pIC	0.3375	0.6407	-1.5327	0.2904	-0.1771	0.9514
ALI	IL12p70	8h	pIC	-0.15	0.8356	-0.7697	0.5947	-0.3771	0.8968
ALI	IL12p70	24h	pIC	0.5744	0.4276	0.05831	0.9678	0.496	0.8646
ALI	IL12p70	48h	pIC	0.4218	0.5776	0.002769	0.9985	0.02497	0.9932
ALI	IL13	48h	pIC	2.2847	0.0077	3.1612	0.0628	2.7033	0.1645
ALI	IL13	8h	pIC	0.06829	0.9322	-1.4669	0.3619	-0.5283	0.7742
ALI	IL13	24h	pIC	1.0538	0.1912	0.3513	0.8268	-0.387	0.8335
ALI	IL13	1.5h	pIC	-0.3984	0.6199	-0.116	0.9424	1.4363	0.4381
ALI	IL15	1.5h	pIC	0.2405	0.7924	-2.3336	0.2034	-0.9025	0.7777
ALI	IL15	8h	pIC	0.7103	0.4377	-1.7371	0.3429	-0.5148	0.8719
ALI	IL15	24h	pIC	0.2264	0.8044	0.5991	0.7431	0.003873	0.999
ALI	IL15	48h	pIC	1.0867	0.2614	0.2418	0.9002	0.59	0.856
ALI	IL17	1.5h	pIC	-0.5465	0.6818	-2.746	0.3039	-1.7335	0.5943
ALI	IL17	48h	pIC	1.7887	0.2052	-2.0063	0.4763	-0.5478	0.8707
ALI	IL17	24h	pIC	-0.5297	0.6911	0.3786	0.887	-0.7029	0.8285
ALI	IL17	8h	pIC	-0.08001	0.9521	-0.2119	0.9366	-0.4337	0.8936
ALI	IL1alpha	1.5h	pIC	-0.1764	0.88	-0.979	0.6755	-1.1325	0.6262
ALI	IL1alpha	48h	pIC	2.5831	0.0384	0.3688	0.8813	-2.0231	0.4114
ALI	IL1alpha	24h	pIC	1.1108	0.3429	-0.3357	0.8858	-1.2872	0.5801
ALI	IL1alpha	8h	pIC	1.9617	0.0954	-0.1044	0.9644	-0.04755	0.9837
ALI	IL1beta	24h	pIC	0.1734	0.761	0.3654	0.7486	0.0759	0.9705
ALI	IL1beta	1.5h	pIC	0.1249	0.8266	-0.1317	0.908	0.3152	0.8778
ALI	IL1beta	48h	pIC	0.3884	0.5194	0.1259	0.9168	0.2494	0.9048
ALI	IL1beta	8h	pIC	0.3892	0.4952	-0.1071	0.9252	0.4954	0.8092
ALI	IL1RA	1.5h	pIC	0.02894	0.9548	-3.3552	0.0013	-1.1121	0.1991
ALI	IL1RA	8h	pIC	0.3369	0.5093	-0.4236	0.678	-0.2796	0.7451
ALI	IL1RA	48h	pIC	0.593	0.2731	-0.1559	0.8851	-0.3047	0.743
ALI	IL1RA	24h	pIC	-0.00769	0.988	0.05149	0.9597	-0.5475	0.525
ALI	IL2	8h	pIC	-0.4175	0.6838	1.3077	0.5237	0.7254	0.8144
ALI	IL2	48h	pIC	1.0855	0.3145	-1.2975	0.5471	-0.1969	0.9502
ALI	IL2	24h	pIC	0.3851	0.7071	1.0276	0.6162	-0.1634	0.9578
ALI	IL2	1.5h	pIC	0.3533	0.7303	-0.1494	0.9419	0.1141	0.9705
ALI	IL3	24h	pIC	0.2547	0.6303	1.3801	0.1938	1.2323	0.7197
ALI	IL3	8h	pIC	0.3382	0.5229	-0.8983	0.3966	-1.1345	0.741
ALI	IL3	1.5h	pIC	0.08	0.8798	-0.4703	0.6568	-0.4845	0.8875
ALI	IL3	48h	pIC	0.2403	0.6672	-0.0889	0.9366	-0.01209	0.9972
ALI	IL4	48h	pIC	1.569	0.0055	3.1379	0.0055	3.1379	0.0002
ALI	IL4	1.5h	pIC	-5.82e-13	1	1.26e-12	1	1.19e-12	1
ALI	IL4	24h	pIC	2.02e-14	1	-5.97e-14	1	-5.61e-14	1
ALI	IL4	8h	pIC	1.98e-14	1	-5.84e-14	1	-5.47e-14	1
ALI	IL5	48h	pIC	0.3634	0.5933	0.8211	0.5464	0.8331	0.789
ALI	IL5	8h	pIC	0.01811	0.9778	0.04864	0.9702	0.1301	0.9663
ALI	IL5	1.5h	pIC	-0.00772	0.9905	-0.02598	0.9841	0.1042	0.9731
ALI	IL5	24h	pIC	0.007316	0.991	0.02202	0.9865	0.05735	0.9852
ALI	IL6	1.5h	pIC	0.579	0.213	-2.2604	0.0162	1.1116	0.2663
ALI	IL6	24h	pIC	0.0743	0.8725	0.6062	0.5133	0.8537	0.391
ALI	IL6	8h	pIC	0.1399	0.7627	0.522	0.5734	1.4033	0.1634
ALI	IL6	48h	pIC	0.6415	0.1903	-0.1232	0.8995	0.02053	0.9842
ALI	IL7	48h	pIC	1.1449	0.0525	0.6905	0.5548	-0.1223	0.9374
ALI	IL7	1.5h	pIC	0.1873	0.7391	0.6091	0.5883	0.3916	0.7977
ALI	IL7	8h	pIC	-0.2057	0.7145	-0.408	0.7168	-0.3584	0.8144
ALI	IL7	24h	pIC	0.06874	0.9027	0.1031	0.9269	-0.3219	0.833
ALI	IL8	1.5h	pIC	0.07446	0.7105	-0.6434	0.1109	-0.3434	0.4429
ALI	IL8	8h	pIC	0.05601	0.7801	0.3743	0.3518	0.2288	0.6079
ALI	IL8	48h	pIC	0.2567	0.2271	-0.1443	0.7334	-0.02731	0.9532
ALI	IL8	24h	pIC	-0.1508	0.4527	0.06885	0.8637	-0.03422	0.9387
ALI	IL9	8h	pIC	0.157	0.7268	-0.6058	0.5007	-0.0781	0.97
ALI	IL9	1.5h	pIC	-0.2591	0.5645	-0.532	0.5541	0.4531	0.8276
ALI	IL9	24h	pIC	0.4751	0.2916	-0.05847	0.9481	-0.00424	0.9984
ALI	IL9	48h	pIC	0.416	0.381	0.03176	0.9733	0.215	0.9185
ALI	INFalpha	8h	pIC	-1.5022	0.2049	3.5232	0.1377	3.422	0.3249
ALI	INFalpha	48h	pIC	2.4842	0.0466	1.4279	0.5639	1.0426	0.766
ALI	INFalpha	1.5h	pIC	-0.8737	0.4596	-0.6565	0.7809	0.9933	0.7719
ALI	INFalpha	24h	pIC	0.9767	0.4086	0.1547	0.9477	-0.8576	0.8023
ALI	INFgamma	8h	pIC	0.2452	0.6893	1.5228	0.216	0.5957	0.7473
ALI	INFgamma	24h	pIC	-0.1548	0.8007	0.7237	0.5554	0.5111	0.7821
ALI	INFgamma	48h	pIC	1.2706	0.0519	0.6766	0.6017	1.173	0.5374
ALI	INFgamma	1.5h	pIC	-0.1551	0.8003	0.05627	0.9634	0.5492	0.7664
ALI	IP10	8h	pIC	1.0626	0.4675	0.7318	0.8022	-0.7157	0.7574
ALI	IP10	24h	pIC	3.3378	0.0242	0.5039	0.8631	0.2236	0.9231
ALI	IP10	48h	pIC	3.8885	0.0123	0.2538	0.9338	-0.4797	0.8468
ALI	IP10	1.5h	pIC	1.6827	0.251	0.1354	0.963	0.3494	0.8801
ALI	MCP1	1.5h	pIC	-0.4632	0.4187	-1.0419	0.3633	-0.6546	0.566
ALI	MCP1	24h	pIC	-0.04575	0.9362	1.0398	0.3643	1.6669	0.1494
ALI	MCP1	48h	pIC	0.6071	0.3164	-0.9473	0.434	0.06883	0.9544
ALI	MCP1	8h	pIC	0.4168	0.4667	0.1114	0.9224	0.4216	0.7112
ALI	MCP3	24h	pIC	0.1868	0.7846	1.1678	0.3937	1.2681	0.2799
ALI	MCP3	48h	pIC	0.5792	0.4203	0.4213	0.7691	0.2151	0.8629
ALI	MCP3	1.5h	pIC	0.7132	0.298	-0.1827	0.8936	0.6003	0.6074
ALI	MCP3	8h	pIC	0.7613	0.2668	-0.09809	0.9428	0.5242	0.6536
ALI	MDC	8h	pIC	-0.5222	0.5963	1.3531	0.4927	2.7649	0.0882
ALI	MDC	1.5h	pIC	0.3678	0.7089	-1.3193	0.5035	2.0653	0.2008
ALI	MDC	24h	pIC	-0.6104	0.5358	1.0901	0.5803	1.5644	0.3314
ALI	MDC	48h	pIC	0.2133	0.8377	-0.9915	0.6341	-0.4355	0.8024
ALI	MIP1alph	48h	pIC	0.4081	0.3829	0.4139	0.6577	0.6367	0.5461
ALI	MIP1alph	1.5h	pIC	-0.1439	0.746	0.2553	0.7738	-0.03962	0.9688
ALI	MIP1alph	8h	pIC	0.3699	0.4057	-0.2081	0.8147	-0.3141	0.7565
ALI	MIP1alph	24h	pIC	0.1755	0.6927	-0.05588	0.9498	-0.1808	0.8582
ALI	MIP1beta	8h	pIC	0.767	0.6095	-3.2333	0.2828	-2.4848	0.4208
ALI	MIP1beta	1.5h	pIC	0.4198	0.7797	-3.0122	0.3168	-1.0524	0.7319
ALI	MIP1beta	48h	pIC	2.2642	0.152	-1.7405	0.5803	-1.8087	0.5738
ALI	MIP1beta	24h	pIC	2.5287	0.0944	-0.3083	0.9182	-0.038	0.9901
ALI	PDGFAA	1.5h	pIC	0.1492	0.4491	-0.5171	0.1908	-0.7727	0.0766
ALI	PDGFAA	48h	pIC	-0.138	0.5075	-0.2476	0.552	-0.3018	0.4981
ALI	PDGFAA	8h	pIC	0.03522	0.858	0.1776	0.6521	-0.12	0.777
ALI	PDGFAA	24h	pIC	-0.02468	0.9002	-0.03425	0.9307	-0.1784	0.674
ALI	PDGFBB	1.5h	pIC	0.5501	0.6023	0.7573	0.7198	0.1588	0.9464
ALI	PDGFBB	8h	pIC	-0.3214	0.7607	-0.734	0.728	-0.6003	0.7996
ALI	PDGFBB	24h	pIC	-0.00661	0.995	0.4274	0.8395	-0.4267	0.8567
ALI	PDGFBB	48h	pIC	0.7709	0.4884	0.1095	0.9607	-0.5668	0.818
ALI	RANTES	48h	pIC	3.0938	0.0002	-1.5675	0.3259	-1.469	0.3504
ALI	RANTES	24h	pIC	1.8788	0.0148	1.3218	0.3849	1.0451	0.4847
ALI	RANTES	1.5h	pIC	-0.1479	0.8455	-0.3984	0.793	0.09989	0.9466
ALI	RANTES	8h	pIC	0.1895	0.8029	0.06577	0.9654	-0.3166	0.8318
ALI	sCD40L	8h	pIC	0.2679	0.7869	-0.8175	0.68	0.1381	0.9524
ALI	sCD40L	24h	pIC	1.7025	0.0883	-0.561	0.7771	0.2877	0.9009
ALI	sCD40L	1.5h	pIC	0.007385	0.9941	-0.5	0.8008	-0.08931	0.9692
ALI	sCD40L	48h	pIC	4.5535	9.9e-05	-0.4803	0.8167	-1.0124	0.672
ALI	sIL2RA	1.5h	pIC	-0.3809	0.6171	-1.7372	0.2553	-0.08592	0.9595
ALI	sIL2RA	48h	pIC	1.5134	0.0617	1.5535	0.3347	2.4726	0.1686
ALI	sIL2RA	8h	pIC	-0.2178	0.7749	-0.7591	0.6183	0.2278	0.8929
ALI	sIL2RA	24h	pIC	0.9662	0.2061	-0.4372	0.7741	-0.4968	0.7692
ALI	TGFalpha	1.5h	pIC	-0.1221	0.784	-0.3053	0.7318	0.09849	0.927
ALI	TGFalpha	8h	pIC	0.01126	0.9798	0.2923	0.7428	0.1861	0.8627
ALI	TGFalpha	24h	pIC	-0.05744	0.8974	0.06251	0.944	-0.1318	0.9024
ALI	TGFalpha	48h	pIC	0.2599	0.5772	-0.0043	0.9963	-0.01842	0.9868
ALI	TNFalpha	8h	pIC	0.3651	0.6738	-0.2013	0.9076	-0.3377	0.8739
ALI	TNFalpha	24h	pIC	0.1819	0.8338	-0.1917	0.912	-0.1734	0.9351
ALI	TNFalpha	48h	pIC	0.6057	0.5016	-0.1279	0.9434	0.0172	0.9937
ALI	TNFalpha	1.5h	pIC	-0.04795	0.9559	0.00033	0.9998	0.4595	0.8291
ALI	TNFbeta	24h	pIC	0.744	0.1797	-0.6197	0.575	-0.209	0.9148
ALI	TNFbeta	1.5h	pIC	0.09342	0.8657	-0.1708	0.8771	-0.04834	0.9803
ALI	TNFbeta	48h	pIC	0.3282	0.5738	-0.1587	0.8918	-0.00707	0.9972
ALI	TNFbeta	8h	pIC	-0.08144	0.8828	0.0507	0.9634	-0.03668	0.985
ALI	VEGF	1.5h	pIC	0.25	0.3935	-0.8158	0.1651	0.05958	0.9066
ALI	VEGF	8h	pIC	0.2713	0.3546	-0.2777	0.6352	-0.087	0.8641
ALI	VEGF	24h	pIC	-0.1332	0.6489	0.2425	0.6786	-0.3007	0.5546
ALI	VEGF	48h	pIC	0.187	0.5449	-0.1024	0.8683	-0.3348	0.5396
submerged	Eotaxin	8h	HRV	-0.4316	0.4381	0.8828	0.4278	1.1713	0.4016
submerged	Eotaxin	24h	HRV	0.9166	0.1015	-0.446	0.6884	-0.4793	0.7292
submerged	Eotaxin	1.5h	HRV	0.1323	0.8118	0.3546	0.7498	1.9397	0.1719
submerged	Eotaxin	48h	HRV	0.4448	0.4242	-0.08351	0.9401	0.2689	0.8459
submerged	FIT.3L	1.5h	HRV	0.5907	0.4737	1.9285	0.2435	1.826	0.3595
submerged	FIT.3L	24h	HRV	1.0231	0.2162	-1.4162	0.3908	-1.0453	0.597
submerged	FIT.3L	48h	HRV	2.0011	0.0171	-0.2604	0.8743	0.2644	0.8932
submerged	FIT.3L	8h	HRV	0.2099	0.7988	0.1426	0.931	-0.5421	0.7833
submerged	Fractalk	24h	HRV	0.704	0.5511	3.5889	0.1306	0.833	0.7018
submerged	Fractalk	8h	HRV	-0.02575	0.9826	2.9044	0.2202	1.8326	0.4013
submerged	Fractalk	48h	HRV	1.5686	0.1857	-1.0857	0.6456	-1.7772	0.4156
submerged	Fractalk	1.5h	HRV	0.9162	0.4382	0.736	0.7552	0.7941	0.7151
submerged	GCSF	8h	HRV	0.4798	0.191	-0.7714	0.2923	0.2253	0.8291
submerged	GCSF	24h	HRV	0.4212	0.2504	0.3342	0.6474	0.953	0.3675
submerged	GCSF	48h	HRV	0.9028	0.0151	-0.1015	0.8894	-0.01968	0.9849
submerged	GCSF	1.5h	HRV	-0.1747	0.6324	-0.05872	0.9359	0.5644	0.5902
submerged	GMCSF	1.5h	HRV	-0.2281	0.658	-0.4694	0.6487	-1.2168	0.2603
submerged	GMCSF	24h	HRV	0.2768	0.5911	0.2076	0.8402	0.5292	0.6211
submerged	GMCSF	48h	HRV	0.662	0.2004	-0.1579	0.8781	0.1806	0.8657
submerged	GMCSF	8h	HRV	0.2852	0.58	-0.08091	0.9374	0.2589	0.8086
submerged	GRO	24h	HRV	-1.9599	0.108	1.5191	0.531	3.0812	0.2036
submerged	GRO	48h	HRV	-1.8507	0.1288	1.3244	0.5848	4.4155	0.0723
submerged	GRO	8h	HRV	0.4967	0.6819	-0.9059	0.7085	1.4912	0.5342
submerged	GRO	1.5h	HRV	-0.06264	0.9588	-0.00068	0.9998	1.5989	0.5053
submerged	IL10	8h	HRV	1.5162	0.3716	4.4081	0.195	2.2398	0.4651
submerged	IL10	1.5h	HRV	1.4927	0.379	-1.4581	0.667	-1.533	0.6165
submerged	IL10	24h	HRV	2.1952	0.1968	-1.2873	0.704	-4.7009	0.1293
submerged	IL10	48h	HRV	4.679	0.0067	0.3975	0.9066	-1.1318	0.7114
submerged	IL12p40	8h	HRV	-0.576	0.4286	2.5043	0.0875	1.1943	0.4964
submerged	IL12p40	1.5h	HRV	1.0608	0.1467	0.9708	0.5045	1.45	0.4103
submerged	IL12p40	48h	HRV	1.9102	0.01	0.4144	0.7755	1.1062	0.5283
submerged	IL12p70	8h	HRV	0.1933	0.8625	2.7273	0.224	1.0181	0.7081
submerged	IL12p70	24h	HRV	1.2281	0.273	-1.841	0.4105	-1.4199	0.6023
submerged	IL12p70	48h	HRV	1.6458	0.1431	-1.4932	0.5041	-1.4743	0.5886
submerged	IL12p70	1.5h	HRV	2.4264	0.0323	0.4868	0.8274	1.5078	0.5802
submerged	IL13	8h	HRV	-1.1989	0.3302	2.7363	0.2671	1.7741	0.4889
submerged	IL13	24h	HRV	1.1943	0.3321	-2.6326	0.2854	-1.6844	0.5109
submerged	IL13	1.5h	HRV	0.06632	0.9569	2.0816	0.3975	2.2259	0.3866
submerged	IL13	48h	HRV	1.4906	0.227	-0.6794	0.7819	-0.08038	0.9749
submerged	IL15	8h	HRV	-1.274	0.3497	3.1874	0.2428	-0.6868	0.8563
submerged	IL15	24h	HRV	1.6294	0.2325	-2.8885	0.2895	-3.367	0.3806
submerged	IL15	1.5h	HRV	2.8238	0.0403	2.5698	0.3456	1.7277	0.6496
submerged	IL15	48h	HRV	0.9952	0.4646	-0.8412	0.7569	-0.5943	0.8754
submerged	IL17	24h	HRV	2.899	0.1082	-5.3762	0.136	-6.4074	0.2243
submerged	IL17	8h	HRV	-1.5437	0.3902	4.307	0.2315	1.196	0.8162
submerged	IL17	1.5h	HRV	3.1718	0.0792	1.4574	0.6846	2.3775	0.6449
submerged	IL17	48h	HRV	-0.05852	0.974	-1.4504	0.686	0.1075	0.9833
submerged	IL1alpha	48h	HRV	0.6248	0.0181	-0.504	0.3343	-0.5031	0.6284
submerged	IL1alpha	8h	HRV	0.2643	0.3113	-0.4754	0.3623	-0.01737	0.9866
submerged	IL1alpha	24h	HRV	0.302	0.2477	0.3415	0.5124	0.4222	0.6842
submerged	IL1alpha	1.5h	HRV	-0.08319	0.7494	-0.1084	0.8352	-0.05239	0.9596
submerged	IL1beta	48h	HRV	6.5626	9.9e-05	-2.1085	0.3397	-0.01152	0.9964
submerged	IL1beta	8h	HRV	-0.8637	0.4336	1.6608	0.4514	1.6696	0.5154
submerged	IL1beta	1.5h	HRV	1.0997	0.3194	0.2016	0.927	1.3156	0.6075
submerged	IL1RA	1.5h	HRV	0.2512	0.3276	0.3104	0.5444	-0.1858	0.7938
submerged	IL1RA	48h	HRV	1.1575	9.9e-05	-0.1523	0.766	-0.5746	0.4237
submerged	IL1RA	8h	HRV	-0.00321	0.99	-0.02414	0.9624	-0.5767	0.422
submerged	IL2	8h	HRV	-1.1451	0.4479	5.3536	0.078	0.2265	0.9516
submerged	IL2	1.5h	HRV	2.4294	0.1092	3.7728	0.2124	2.7418	0.466
submerged	IL2	24h	HRV	2.8107	0.0644	-2.6487	0.3803	-3.4773	0.3574
submerged	IL2	48h	HRV	0.7578	0.6152	0.2648	0.93	1.4272	0.7028
submerged	IL3	8h	HRV	0.7258	0.6894	3.234	0.374	5.3723	0.2633
submerged	IL3	1.5h	HRV	-1.1323	0.5331	-2.2967	0.5274	-2.8015	0.5543
submerged	IL3	48h	HRV	0.5818	0.7486	-2.2428	0.5371	-5.317	0.2681
submerged	IL3	24h	HRV	-1.2838	0.4799	-1.9455	0.5923	1.3747	0.7708
submerged	IL4	8h	HRV	2.3207	0.3188	-4.513	0.3323	-1.0424	0.8752
submerged	IL4	1.5h	HRV	-3.0958	0.1844	-2.6858	0.5633	-2.9402	0.6588
submerged	IL4	48h	HRV	-3.6846	0.1149	-0.5609	0.9039	-2.3675	0.7218
submerged	IL4	24h	HRV	-0.2369	0.9187	0.4255	0.927	4.1804	0.5314
submerged	IL5	48h	HRV	3.0509	0.0399	-1.8387	0.5318	-2.7571	0.3633
submerged	IL5	24h	HRV	-0.3804	0.7957	1.16	0.693	-2.7045	0.3724
submerged	IL5	1.5h	HRV	0.3406	0.8166	0.8016	0.785	-0.04402	0.9883
submerged	IL5	8h	HRV	0.175	0.9052	-0.5685	0.8466	-0.9463	0.7534
submerged	IL6	1.5h	HRV	0.6437	0.2022	0.9239	0.3586	-0.02749	0.9821
submerged	IL6	24h	HRV	0.8388	0.0981	0.8371	0.4053	-0.2041	0.8681
submerged	IL6	48h	HRV	0.8231	0.1044	0.3558	0.7229	-0.2948	0.8106
submerged	IL6	8h	HRV	0.52	0.3019	-0.2989	0.7658	-0.6468	0.6001
submerged	IL7	8h	HRV	-0.3872	0.6691	2.0073	0.2697	1.3423	0.5312
submerged	IL7	48h	HRV	0.925	0.3087	0.6554	0.7175	1.1072	0.6049
submerged	IL7	24h	HRV	0.6963	0.4428	-0.5014	0.7819	-0.314	0.8829
submerged	IL7	1.5h	HRV	0.06396	0.9437	0.194	0.9147	0.9758	0.6482
submerged	IL8	48h	HRV	1.4354	9.9e-05	-0.2715	0.5899	-0.3491	0.5897
submerged	IL8	8h	HRV	0.3129	0.2156	-0.2257	0.6541	-0.09509	0.8828
submerged	IL8	1.5h	HRV	-0.02365	0.9251	-0.1207	0.8106	-0.1861	0.7731
submerged	IL9	8h	HRV	-0.1057	0.9163	1.5042	0.4555	0.4073	0.8885
submerged	IL9	24h	HRV	0.8721	0.3871	-1.4351	0.4764	-2.4976	0.3957
submerged	IL9	1.5h	HRV	1.1217	0.2666	0.8573	0.6703	0.5821	0.8412
submerged	IL9	48h	HRV	0.2228	0.8248	-0.2304	0.9089	-0.05479	0.9849
submerged	INFalpha	1.5h	HRV	0.5377	0.7617	4.6483	0.1921	2.608	0.4823
submerged	INFalpha	8h	HRV	-1.4072	0.4283	3.6928	0.2992	0.7429	0.8406
submerged	INFalpha	48h	HRV	4.2005	0.0197	-1.973	0.5783	0.7777	0.8333
submerged	INFalpha	24h	HRV	1.3726	0.4396	-0.5656	0.8733	-0.917	0.804
submerged	INFgamma	8h	HRV	-1.146	0.4358	2.6048	0.376	-0.2112	0.9416
submerged	INFgamma	48h	HRV	2.0966	0.1554	-1.6096	0.5839	-1.5319	0.5959
submerged	INFgamma	1.5h	HRV	1.6276	0.2691	1.1948	0.6842	0.8769	0.7611
submerged	INFgamma	24h	HRV	-0.5025	0.7322	0.8822	0.7639	-2.6792	0.356
submerged	IP10	1.5h	HRV	0.8068	0.2694	0.8005	0.5824	0.7004	0.6234
submerged	IP10	48h	HRV	2.2318	0.003	0.6897	0.6356	0.2104	0.8825
submerged	IP10	8h	HRV	0.6888	0.3451	-0.1328	0.9272	-0.5453	0.7019
submerged	MCP1	1.5h	HRV	2.2803	0.0107	1.3732	0.4315	1.2859	0.5883
submerged	MCP1	24h	HRV	1.4997	0.0885	0.7189	0.6799	-0.6593	0.7806
submerged	MCP1	8h	HRV	0.3578	0.6813	0.4494	0.7964	-1.4287	0.548
submerged	MCP1	48h	HRV	1.86	0.0357	0.4099	0.814	0.7219	0.7604
submerged	MCP3	8h	HRV	-0.2787	0.7613	2.4522	0.1836	0.3853	0.8794
submerged	MCP3	24h	HRV	1.3851	0.1336	-1.4236	0.4384	-1.3691	0.5915
submerged	MCP3	1.5h	HRV	1.0787	0.2414	0.2539	0.8899	1.2081	0.6355
submerged	MCP3	48h	HRV	1.8629	0.0448	-0.03529	0.9846	1.0399	0.6829
submerged	MDC	8h	HRV	-1.3844	0.3967	3.0092	0.3572	0.2864	0.945
submerged	MDC	24h	HRV	1.4755	0.3665	-2.3593	0.4699	-2.2923	0.5827
submerged	MDC	1.5h	HRV	2.1467	0.1902	1.6262	0.6181	1.8526	0.6565
submerged	MDC	48h	HRV	1.5458	0.3443	0.003844	0.9991	1.3714	0.7416
submerged	MIP1alph	24h	HRV	-0.3146	0.7761	1.3409	0.5449	0.7519	0.7397
submerged	MIP1alph	48h	HRV	0.9449	0.3941	1.1341	0.6085	0.9695	0.6685
submerged	MIP1alph	1.5h	HRV	-0.1581	0.8863	-1.0958	0.6206	-0.1104	0.961
submerged	MIP1alph	8h	HRV	-0.4846	0.6615	-0.4695	0.8319	0.3846	0.8649
submerged	MIP1beta	8h	HRV	-0.2362	0.9019	5.0142	0.1936	1.1388	0.7803
submerged	MIP1beta	1.5h	HRV	1.8437	0.3378	3.597	0.3497	2.124	0.6037
submerged	MIP1beta	24h	HRV	3.137	0.105	-2.5856	0.5008	-3.3952	0.4088
submerged	MIP1beta	48h	HRV	2.9734	0.1241	-0.1164	0.9758	1.2623	0.7572
submerged	PDGFAA	8h	HRV	0.2098	0.1166	-0.2601	0.3289	0.2241	0.7926
submerged	PDGFAA	1.5h	HRV	0.01406	0.9157	0.02736	0.918	0.4704	0.5832
submerged	PDGFAA	48h	HRV	0.4316	0.0016	-0.01211	0.9636	0.3565	0.6765
submerged	PDGFBB	48h	HRV	2.8939	0.0111	0.7214	0.7472	0.9722	0.7312
submerged	PDGFBB	24h	HRV	1.0614	0.3439	0.4032	0.857	0.04422	0.9875
submerged	PDGFBB	8h	HRV	0.4453	0.6907	-0.09743	0.9653	-1.1777	0.6775
submerged	PDGFBB	1.5h	HRV	0.3264	0.7705	-0.06711	0.9761	0.35	0.9014
submerged	RANTES	48h	HRV	4.6752	9.9e-05	0.5172	0.7999	0.5172	0.7548
submerged	RANTES	1.5h	HRV	3.8049	0.0004	0.2339	0.9087	-0.1432	0.931
submerged	RANTES	8h	HRV	4.0389	0.0002	-0.1135	0.9556	-0.138	0.9335
submerged	sCD40L	1.5h	HRV	1.6338	0.1634	2.7087	0.247	2.4862	0.2623
submerged	sCD40L	24h	HRV	1.5662	0.1813	-1.4166	0.5437	-2.2622	0.307
submerged	sCD40L	8h	HRV	0.4067	0.7272	1.3011	0.577	-0.6792	0.7573
submerged	sCD40L	48h	HRV	1.6539	0.1583	0.4207	0.8568	1.2478	0.5709
submerged	sIL2RA	8h	HRV	-0.1684	0.8786	3.8645	0.0822	0.2811	0.8908
submerged	sIL2RA	1.5h	HRV	0.5289	0.6317	3.2219	0.1463	1.3878	0.4991
submerged	sIL2RA	48h	HRV	4.6941	9.9e-05	-0.09325	0.9663	0.1174	0.9543
submerged	TGFalpha	48h	HRV	3.0656	9.9e-05	-0.6972	0.4524	0.4687	0.6025
submerged	TGFalpha	1.5h	HRV	-0.2849	0.539	-0.2641	0.7757	0.4928	0.584
submerged	TGFalpha	8h	HRV	1.2046	0.0108	-0.01862	0.984	0.6267	0.4869
submerged	TNFalpha	1.5h	HRV	1.5533	0.0556	1.4383	0.3701	0.7688	0.6481
submerged	TNFalpha	8h	HRV	0.3693	0.6445	-0.5749	0.7194	-1.6672	0.3264
submerged	TNFalpha	48h	HRV	1.9134	0.0192	0.282	0.8601	0.2684	0.8731
submerged	TNFbeta	8h	HRV	-1.0837	0.3046	2.5151	0.2339	0.5631	0.8481
submerged	TNFbeta	24h	HRV	1.7034	0.108	-1.3879	0.5102	-2.1551	0.4671
submerged	TNFbeta	1.5h	HRV	2.0067	0.0589	1.2056	0.5672	1.8255	0.5369
submerged	TNFbeta	48h	HRV	0.4302	0.6829	-0.2177	0.9176	0.8937	0.7613
submerged	VEGF	8h	HRV	-0.01625	0.94	-0.4517	0.2964	0.2747	0.6967
submerged	VEGF	48h	HRV	0.07797	0.7178	-0.1228	0.776	-0.119	0.8656
submerged	VEGF	1.5h	HRV	-0.1371	0.5255	-0.06046	0.8886	0.3321	0.6381
submerged	VEGF	24h	HRV	-0.3126	0.1494	-0.04683	0.9136	0.4101	0.5622
submerged	Eotaxin	1.5h	pIC	0.4446	0.4245	-1.1087	0.3198	0.4764	0.7308
submerged	Eotaxin	48h	pIC	1.6067	0.0046	-0.2295	0.8364	0.1229	0.9292
submerged	Eotaxin	24h	pIC	2.0808	0.0003	-0.1212	0.9132	-0.1545	0.911
submerged	Eotaxin	8h	pIC	1.104	0.0493	0.02635	0.9811	0.3148	0.82
submerged	FIT.3L	1.5h	pIC	0.4223	0.6082	-1.9903	0.2289	-2.0928	0.2954
submerged	FIT.3L	8h	pIC	2.0491	0.0147	1.0945	0.5068	0.4098	0.8353
submerged	FIT.3L	24h	pIC	3.0693	0.0004	-0.6152	0.7088	-0.2444	0.9013
submerged	FIT.3L	48h	pIC	2.9924	0.0005	-0.02391	0.9884	0.5009	0.7994
submerged	Fractalk	24h	pIC	7.463	9.9e-05	2.0529	0.3853	-0.703	0.7465
submerged	Fractalk	8h	pIC	3.3231	0.0058	2.0226	0.3923	0.9508	0.6621
submerged	Fractalk	48h	pIC	7.0013	9.9e-05	1.3317	0.5729	0.6402	0.7684
submerged	Fractalk	1.5h	pIC	-0.1472	0.9007	-0.7549	0.7491	-0.6968	0.7487
submerged	GCSF	8h	pIC	0.9971	0.0075	-0.4501	0.5381	0.5466	0.6018
submerged	GCSF	1.5h	pIC	-0.03876	0.9154	0.4152	0.57	1.0383	0.3274
submerged	GCSF	24h	pIC	1.8906	9.9e-05	-0.3874	0.596	0.2314	0.8245
submerged	GCSF	48h	pIC	2.6833	9.9e-05	0.214	0.7695	0.2958	0.7769
submerged	GMCSF	8h	pIC	0.8626	0.0962	0.2856	0.7816	0.6254	0.5595
submerged	GMCSF	48h	pIC	1.2879	0.0138	0.2807	0.7852	0.6193	0.5633
submerged	GMCSF	24h	pIC	1.1428	0.0283	0.1074	0.917	0.4289	0.6885
submerged	GMCSF	1.5h	pIC	0.2275	0.6587	-0.05696	0.9559	-0.8044	0.4538
submerged	GRO	8h	pIC	-0.07145	0.953	-2.4183	0.3194	-0.02122	0.9929
submerged	GRO	48h	pIC	1.3927	0.2518	-1.2663	0.6014	1.8248	0.4476
submerged	GRO	1.5h	pIC	0.1013	0.9334	0.1336	0.956	1.7331	0.4705
submerged	GRO	24h	pIC	-0.9431	0.4369	0.1036	0.9659	1.6657	0.4878
submerged	IL10	1.5h	pIC	2.0664	0.2241	-4.1537	0.2218	-4.2285	0.1713
submerged	IL10	8h	pIC	4.9348	0.0043	3.136	0.3555	0.9677	0.7517
submerged	IL10	48h	pIC	9.9944	9.9e-05	2.4255	0.4745	0.8962	0.7695
submerged	IL10	24h	pIC	8.759	9.9e-05	-1.8331	0.5886	-5.2467	0.0916
submerged	IL12p40	8h	pIC	1.802	0.0148	1.2548	0.3888	-0.05524	0.9747
submerged	IL12p40	24h	pIC	3.1217	9.9e-05	-0.523	0.7189	-0.7235	0.6791
submerged	IL12p40	48h	pIC	3.7514	9.9e-05	-0.4983	0.7317	0.1935	0.9117
submerged	IL12p40	1.5h	pIC	0.6992	0.3371	-0.2225	0.8783	0.2567	0.8831
submerged	IL12p70	1.5h	pIC	1.563	0.1641	-3.3471	0.1366	-2.3261	0.3964
submerged	IL12p70	8h	pIC	3.3732	0.0033	2.0379	0.3625	0.3287	0.9036
submerged	IL12p70	24h	pIC	3.9474	0.0007	-0.8715	0.6963	-0.4505	0.8682
submerged	IL12p70	48h	pIC	4.7378	9.9e-05	0.137	0.9511	0.1558	0.9542
submerged	IL13	24h	pIC	6.3803	9.9e-05	-0.9255	0.7061	0.02271	0.9929
submerged	IL13	48h	pIC	5.3821	9.9e-05	-0.7243	0.7679	-0.1253	0.9608
submerged	IL13	8h	pIC	4.4168	0.0006	0.4367	0.8587	-0.5254	0.8368
submerged	IL13	1.5h	pIC	0.2261	0.8537	-0.1935	0.9371	-0.04923	0.9846
submerged	IL15	8h	pIC	1.9667	0.1504	3.3064	0.2258	-0.5678	0.8809
submerged	IL15	1.5h	pIC	1.8703	0.1712	-1.7825	0.5123	-2.6246	0.4921
submerged	IL15	24h	pIC	6.0167	9.9e-05	-1.0475	0.6999	-1.526	0.688
submerged	IL15	48h	pIC	6.0695	9.9e-05	-0.3167	0.9072	-0.06978	0.9853
submerged	IL17	1.5h	pIC	2.3779	0.1867	-4.9426	0.1702	-4.0224	0.4387
submerged	IL17	24h	pIC	2.5386	0.1589	-4.3453	0.2274	-5.3764	0.3044
submerged	IL17	48h	pIC	3.4045	0.0599	-3.1346	0.383	-1.5768	0.7594
submerged	IL17	8h	pIC	2.2023	0.2211	3.0597	0.3944	-0.05123	0.992
submerged	IL1alpha	48h	pIC	0.7695	0.0039	-0.6299	0.2282	-0.629	0.5464
submerged	IL1alpha	1.5h	pIC	0.07687	0.7679	0.4919	0.3459	0.5479	0.5985
submerged	IL1alpha	8h	pIC	0.3748	0.1522	-0.3388	0.5158	0.1193	0.9082
submerged	IL1alpha	24h	pIC	1.0834	9.9e-05	-0.2232	0.6683	-0.1425	0.8904
submerged	IL1beta	1.5h	pIC	0.7451	0.4991	-1.8804	0.3942	-0.7664	0.7643
submerged	IL1beta	48h	pIC	4.3281	0.0002	-1.8498	0.4019	0.2471	0.9229
submerged	IL1beta	24h	pIC	4.0213	0.0005	0.2685	0.9029	0.1513	0.9527
submerged	IL1beta	8h	pIC	2.368	0.0343	0.2492	0.9099	0.2579	0.9195
submerged	IL1RA	24h	pIC	1.8115	9.9e-05	-0.1428	0.7801	-0.6392	0.3747
submerged	IL1RA	8h	pIC	0.7262	0.0057	-0.09421	0.8539	-0.6468	0.3692
submerged	IL1RA	48h	pIC	1.7175	9.9e-05	0.05032	0.9216	-0.372	0.6022
submerged	IL1RA	1.5h	pIC	0.1075	0.6745	-0.04246	0.9338	-0.5387	0.4526
submerged	IL2	8h	pIC	1.1705	0.4379	5.7982	0.0566	0.6711	0.8574
submerged	IL2	24h	pIC	4.3293	0.0049	-3.7663	0.2132	-4.5949	0.2279
submerged	IL2	1.5h	pIC	0.841	0.577	-0.9044	0.7641	-1.9354	0.6055
submerged	IL2	48h	pIC	5.0146	0.0012	0.1032	0.9727	1.2656	0.735
submerged	IL3	24h	pIC	0.7225	0.6907	-6.0822	0.0962	-2.762	0.5599
submerged	IL3	1.5h	pIC	0.984	0.588	2.0566	0.5714	1.5518	0.7424
submerged	IL3	48h	pIC	1.4165	0.4359	-1.6553	0.6486	-4.7295	0.3228
submerged	IL3	8h	pIC	0.6101	0.7369	-0.9051	0.8031	1.2332	0.7938
submerged	IL4	1.5h	pIC	-2.1756	0.3498	8.0961	0.0837	7.8417	0.2479
submerged	IL4	8h	pIC	1.2294	0.5967	-2.9663	0.5234	0.5043	0.9394
submerged	IL4	48h	pIC	-3.1159	0.1816	-2.2474	0.6286	-4.0539	0.5438
submerged	IL4	24h	pIC	0.6301	0.7861	-1.349	0.7715	2.4059	0.7175
submerged	IL5	1.5h	pIC	1.3392	0.3629	-2.679	0.3628	-3.5247	0.2473
submerged	IL5	8h	pIC	1.267	0.3892	-2.2846	0.4374	-2.6624	0.3798
submerged	IL5	48h	pIC	5.5175	0.0003	0.9053	0.758	-0.01304	0.9965
submerged	IL5	24h	pIC	3.6393	0.0147	-0.6057	0.8367	-4.4702	0.1452
submerged	IL6	24h	pIC	4.904	9.9e-05	1.0701	0.2882	0.02885	0.9813
submerged	IL6	48h	pIC	4.4943	9.9e-05	0.5409	0.5902	-0.1097	0.9288
submerged	IL6	8h	pIC	3.6213	9.9e-05	0.4752	0.636	0.1273	0.9175
submerged	IL6	1.5h	pIC	0.1563	0.7555	0.1779	0.8592	-0.7735	0.5314
submerged	IL7	1.5h	pIC	0.02897	0.9745	-1.1342	0.5316	-0.3525	0.8688
submerged	IL7	8h	pIC	3.7586	9.9e-05	0.966	0.594	0.301	0.8878
submerged	IL7	24h	pIC	6.7929	9.9e-05	0.3989	0.8256	0.5862	0.7836
submerged	IL7	48h	pIC	6.5041	9.9e-05	-0.3702	0.838	0.08165	0.9695
submerged	IL8	48h	pIC	1.8431	9.9e-05	0.235	0.6408	0.1574	0.8073
submerged	IL8	1.5h	pIC	0.03275	0.8965	0.2154	0.6688	0.1499	0.8162
submerged	IL8	24h	pIC	1.7781	9.9e-05	0.06333	0.8999	0.05862	0.9276
submerged	IL8	8h	pIC	1.1858	9.9e-05	0.01918	0.9696	0.1498	0.8164
submerged	IL9	24h	pIC	3.8762	0.0002	-1.2452	0.5366	-2.3077	0.4318
submerged	IL9	48h	pIC	4.5922	9.9e-05	0.9151	0.6496	1.0906	0.7079
submerged	IL9	8h	pIC	2.0311	0.0458	0.7004	0.7279	-0.3965	0.8914
submerged	IL9	1.5h	pIC	-0.1451	0.8854	0.2779	0.8902	0.002756	0.9992
submerged	INFalpha	48h	pIC	8.6047	9.9e-05	-2.7362	0.4411	0.01446	0.9969
submerged	INFalpha	1.5h	pIC	0.1932	0.9132	1.8777	0.5968	-0.1626	0.9649
submerged	INFalpha	8h	pIC	6.3387	0.0006	1.8543	0.6013	-1.0957	0.7669
submerged	INFalpha	24h	pIC	8.3663	9.9e-05	0.1666	0.9625	-0.1849	0.9601
submerged	INFgamma	1.5h	pIC	1.5871	0.2811	-3.058	0.299	-3.3759	0.2468
submerged	INFgamma	48h	pIC	4.9168	0.0011	-1.0693	0.7158	-0.9915	0.7311
submerged	INFgamma	24h	pIC	4.8656	0.0013	0.8421	0.7743	-2.7194	0.3489
submerged	INFgamma	8h	pIC	2.8268	0.0565	0.3686	0.9001	-2.4475	0.3986
submerged	IP10	24h	pIC	7.8013	9.9e-05	0.5054	0.7283	0.07463	0.9582
submerged	IP10	1.5h	pIC	0.1387	0.8487	-0.4969	0.7327	-0.5971	0.6753
submerged	IP10	48h	pIC	7.0451	9.9e-05	0.4298	0.7676	-0.04943	0.9723
submerged	IP10	8h	pIC	4.7486	9.9e-05	0.4114	0.7773	-0.00117	0.9993
submerged	MCP1	8h	pIC	1.6658	0.0592	2.1586	0.2178	0.2805	0.9056
submerged	MCP1	24h	pIC	2.5903	0.004	1.6512	0.3447	0.273	0.9081
submerged	MCP1	1.5h	pIC	0.1906	0.8268	-0.9463	0.5873	-1.0336	0.6629
submerged	MCP1	48h	pIC	2.392	0.0075	0.3003	0.8631	0.6123	0.7958
submerged	MCP3	1.5h	pIC	0.545	0.5527	-2.1285	0.2478	-1.1743	0.6449
submerged	MCP3	24h	pIC	3.1945	0.0008	-1.3969	0.447	-1.3424	0.5987
submerged	MCP3	48h	pIC	4.3421	9.9e-05	-0.991	0.5893	0.08424	0.9735
submerged	MCP3	8h	pIC	1.3664	0.1389	0.4048	0.8253	-1.6622	0.5157
submerged	MDC	1.5h	pIC	1.4355	0.3796	-2.5283	0.4388	-2.3019	0.5811
submerged	MDC	8h	pIC	0.9971	0.5412	1.3474	0.6795	-1.3754	0.7409
submerged	MDC	48h	pIC	8.3823	9.9e-05	-0.6334	0.8459	0.7342	0.8597
submerged	MDC	24h	pIC	8.8594	9.9e-05	0.4261	0.896	0.4931	0.9055
submerged	MIP1alph	24h	pIC	5.6392	9.9e-05	1.2075	0.5855	0.6184	0.7845
submerged	MIP1alph	1.5h	pIC	-0.06179	0.9554	-0.7401	0.738	0.2453	0.9136
submerged	MIP1alph	8h	pIC	3.224	0.0046	-0.4398	0.8424	0.4143	0.8546
submerged	MIP1alph	48h	pIC	6.0489	9.9e-05	0.04787	0.9827	-0.1167	0.9588
submerged	MIP1beta	8h	pIC	6.6082	0.0009	2.9617	0.4408	-0.9137	0.8229
submerged	MIP1beta	24h	pIC	10.4197	9.9e-05	1.0519	0.7839	0.2424	0.9526
submerged	MIP1beta	1.5h	pIC	1.2303	0.5217	-0.9476	0.8048	-2.4206	0.5545
submerged	MIP1beta	48h	pIC	8.6945	9.9e-05	-0.6843	0.8584	0.6944	0.8649
submerged	PDGFAA	1.5h	pIC	0.08671	0.5144	0.08322	0.7541	0.5263	0.5401
submerged	PDGFAA	48h	pIC	-0.1724	0.1963	0.06306	0.8124	0.4317	0.6141
submerged	PDGFAA	8h	pIC	-0.04998	0.7068	-0.0481	0.8563	0.436	0.6106
submerged	PDGFAA	24h	pIC	-0.2944	0.0287	0.005794	0.9826	0.5802	0.5003
submerged	PDGFBB	8h	pIC	1.7619	0.1178	1.7344	0.439	0.6542	0.817
submerged	PDGFBB	24h	pIC	3.6457	0.0015	1.0159	0.65	0.6569	0.8163
submerged	PDGFBB	1.5h	pIC	-0.2323	0.8355	-0.1059	0.9622	0.3112	0.9123
submerged	PDGFBB	48h	pIC	3.2726	0.0043	0.06961	0.9752	0.3204	0.9097
submerged	RANTES	1.5h	pIC	-0.3716	0.7158	-0.5555	0.7855	-0.9327	0.5737
submerged	RANTES	24h	pIC	10.1198	9.9e-05	0.4476	0.8264	0.2513	0.8793
submerged	RANTES	8h	pIC	6.9777	9.9e-05	0.3106	0.879	0.2862	0.8627
submerged	RANTES	48h	pIC	10.8561	9.9e-05	0.1571	0.9386	0.1572	0.9244
submerged	sCD40L	8h	pIC	2.9603	0.0127	1.3806	0.554	-0.5996	0.785
submerged	sCD40L	24h	pIC	5.5365	9.9e-05	0.9346	0.6886	0.08907	0.9677
submerged	sCD40L	48h	pIC	4.1032	0.0007	-0.5297	0.8202	0.2974	0.8923
submerged	sCD40L	1.5h	pIC	0.4838	0.6782	0.1082	0.963	-0.1143	0.9585
submerged	sIL2RA	8h	pIC	2.7487	0.0142	4.4974	0.0437	0.9139	0.6557
submerged	sIL2RA	24h	pIC	5.0415	9.9e-05	1.101	0.6178	-1.6752	0.4153
submerged	sIL2RA	1.5h	pIC	1.305	0.2384	-0.9558	0.6649	-2.7899	0.1785
submerged	sIL2RA	48h	pIC	5.1754	9.9e-05	0.216	0.922	0.4266	0.835
submerged	TGFalpha	24h	pIC	1.7015	0.0004	-0.631	0.4964	0.3194	0.7223
submerged	TGFalpha	8h	pIC	1.8017	0.0002	-0.4873	0.5992	0.158	0.8603
submerged	TGFalpha	48h	pIC	2.7187	9.9e-05	-0.1588	0.8639	1.0072	0.2669
submerged	TGFalpha	1.5h	pIC	0.3259	0.4824	-0.0953	0.9181	0.6616	0.4632
submerged	TNFalpha	1.5h	pIC	-0.05221	0.948	-1.7031	0.2891	-2.3726	0.1671
submerged	TNFalpha	8h	pIC	4.5388	9.9e-05	1.1316	0.4802	0.03928	0.9813
submerged	TNFalpha	24h	pIC	4.9385	9.9e-05	0.8432	0.5985	-0.2907	0.8627
submerged	TNFalpha	48h	pIC	4.6812	9.9e-05	0.02748	0.9863	0.01384	0.9934
submerged	TNFbeta	8h	pIC	0.5802	0.5819	2.7745	0.1895	0.8225	0.7798
submerged	TNFbeta	24h	pIC	3.0801	0.0042	-2.1646	0.3052	-2.9318	0.326
submerged	TNFbeta	1.5h	pIC	1.0371	0.3257	-1.5008	0.4765	-0.881	0.7646
submerged	TNFbeta	48h	pIC	3.4561	0.0014	0.2123	0.9197	1.3238	0.6533
submerged	VEGF	8h	pIC	0.4082	0.0607	-0.4323	0.3175	0.2941	0.6767
submerged	VEGF	1.5h	pIC	0.05439	0.8009	0.3341	0.4393	0.7267	0.3109
submerged	VEGF	24h	pIC	0.3446	0.1124	-0.1859	0.6666	0.271	0.7006
submerged	VEGF	48h	pIC	0.2183	0.3128	-0.1266	0.7693	-0.1228	0.8614
